# Supplementary material for: Structural biases in disordered proteins are prevalent in the cell
Source: Nat Struct Mol Biol. 2024 Jan 4;31(2):283–92. doi: 10.1038/s41594-023-01148-8 (PMC10873198; doi:10.1038/s41594-023-01148-8)
Supplement: Supplementary file 4 — Constructs used in this work. [file 41594_2023_1148_MOESM4_ESM.csv]

idr	sequence	number_of_residues	cider_kappa	cider_fraction_of_charged_residues	cider_net_charge_per_residue	cider_hydropathy
GS0		0	NA	NA	NA	NA
GS8	GSGSGSGSGSGSGSGS	16	NA	0	0	3.9
GS16	GSGSGSGSGSGSGSGSGSGSGSGSGSGSGSGS	32	NA	0	0	3.9
GS24	GSGSGSGSGSGSGSGSGSGSGSGSGSGSGSGSGSGSGSGSGSGSGSGS	48	NA	0	0	3.9
GS32	GSGSGSGSGSGSGSGSGSGSGSGSGSGSGSGSGSGSGSGSGSGSGSGSGSGSGSGSGSGSGSGS	64	NA	0	0	3.9
GS48	GSGSGSGSGSGSGSGSGSGSGSGSGSGSGSGSGSGSGSGSGSGSGSGSGSGSGSGSGSGSGSGSGSGSGSGSGSGSGSGSGSGSGSGSGSGSGSGS	96	NA	0	0	3.9
PUMA WT	VEEEEWAREIGAQLRRIADDLNAQYERRRQEEQH	34	0.182	0.471	-0.118	2.815
PUMA S1	ELARQEERGIAVHYARQEQWANQLERERDEIERD	34	0.026	0.471	-0.118	2.815
PUMA S2	LEWLERRRQEEVAGQEYIRDNRAEQDRIAAEEQH	34	0.069	0.471	-0.118	2.815
PUMA S3	IHRAIDDQYERQLERQARLVWEEEGERERNEQAA	34	0.163	0.471	-0.118	2.815
p53	MEEPQSDPSVEPPLSQETFSDLWKLLPENNVLSPLPSQAMDDLMLSPDDIEQWFTEDPGPD	61	0.148	0.262	-0.23	3.743
Ash1	GASASSSPSPSTPTKSGKMRSRSSSPVRPKAYTPSPRSPNYHRFALDSPPQSPRRSSNSSITKKGSRRSSGSSPTRHTTRVCV	83	0.194	0.205	0.181	3.276
E1A	MRHIICHGGVITEEMAASLLDQLIEEVLADNLPPPSHFEP	40	0.247	0.2	-0.15	4.62
FUS	MASNDYTQQATQSYGAYPTQPGQGYSQQSSQPYGQQSYSGYSQSTDTSGYGQSSYSSYGQSQNTGYGTQSTPQGYGSTGGYGSSQSSQSSYGQQSSYPGYGQQPAPSSTSGSYGSSSQSSSYGQPQSGSYSQQPSYGGQQQSYGQQQSYNPPQGYGQQNQYNS	163	0.515	0.012	-0.012	2.996
