# Supplementary material for: Structural biases in disordered proteins are prevalent in the cell
Source: Nat Struct Mol Biol. 2024 Jan 4;31(2):283–92. doi: 10.1038/s41594-023-01148-8 (PMC10873198; doi:10.1038/s41594-023-01148-8)
Supplement: Supplementary file 5 — Source data for all in vitro experiments. [file 41594_2023_1148_MOESM5_ESM.csv]

idr	N	sol	conc	unit	E_f_mean	E_f_err	E_f_sim	E_f_sim_q1	E_f_sim_q3	R_g_mean	R_g_err	R_g_sim	R_g_sim_q1	R_g_sim_q3
GS0	0	Buffer (standard)	0		0.573899912	0.005629574	0.600148905	0.774172264	0.41079592	32.59	0.509901951	33.08592303	30.39849114	35.73640527
GS0	0	Buffer (no NaCl)	0		0.637331007	0.006711531
GS0	0	Glycine	0	M	0.573899912	0.005629574
GS0	0	Glycine	0.287769784	M	0.595595	0.004622872
GS0	0	Glycine	0.575539568	M	0.611587912	0.004458955
GS0	0	Glycine	0.863309353	M	0.633314657	0.004424337
GS0	0	Glycine	1.151079137	M	0.666053354	0.003466332
GS0	0	Glycine	1.438848921	M	0.695275461	0.007867018
GS0	0	Glycine	1.726618705	M	0.721566572	0.003194345
GS0	0	Urea	0	M	0.573899912	0.005629574
GS0	0	Urea	0.25	M	0.565637196	0.003568625
GS0	0	Urea	0.5	M	0.552520181	0.008217146
GS0	0	Urea	0.75	M	0.531763126	0.006217105
GS0	0	Urea	1	M	0.517943842	0.004968687
GS0	0	Urea	1.25	M	0.504212176	0.006681804
GS0	0	Urea	1.5	M	0.491663767	0.007490886
GS0	0	Sucrose	0	M	0.573899912	0.005629574
GS0	0	Sucrose	0.126182965	M	0.564422127	0.008627616
GS0	0	Sucrose	0.252365931	M	0.546673074	0.011296354
GS0	0	Sucrose	0.378548896	M	0.540391553	0.015364203
GS0	0	Sucrose	0.504731861	M	0.533665315	0.008381834
GS0	0	Sucrose	0.630914826	M	0.529940809	0.009630833
GS0	0	Sucrose	0.757097792	M	0.533859933	0.010898908
GS0	0	Ficoll	0	mono M	0.573899912	0.005629574
GS0	0	Ficoll	0.126182965	mono M	0.591688778	0.004739956
GS0	0	Ficoll	0.252365931	mono M	0.615952091	0.010610954
GS0	0	Ficoll	0.378548896	mono M	0.637646793	0.008676526
GS0	0	Ficoll	0.504731861	mono M	0.663192612	0.007928996
GS0	0	Ficoll	0.630914826	mono M	0.688998914	0.00686777
GS0	0	Ficoll	0.757097792	mono M	0.711298724	0.006777184
GS0	0	EG	0	M	0.573899912	0.005629574
GS0	0	EG	0.663349917	M	0.569137425	0.008460257
GS0	0	EG	1.326699834	M	0.567189005	0.007960857
GS0	0	EG	1.990049751	M	0.564595922	0.007265312
GS0	0	EG	2.653399668	M	0.559717471	0.007684843
GS0	0	EG	3.316749585	M	0.557108711	0.008344472
GS0	0	EG	3.980099502	M	0.553968853	0.00827845
GS0	0	PEG400	0	mono M	0.573899912	0.005629574
GS0	0	PEG400	0.663349917	mono M	0.565193719	0.008849113
GS0	0	PEG400	1.326699834	mono M	0.561062581	0.00877435
GS0	0	PEG400	1.990049751	mono M	0.557112835	0.007818012
GS0	0	PEG400	2.653399668	mono M	0.555992943	0.008037079
GS0	0	PEG400	3.316749585	mono M	0.556627988	0.008723305
GS0	0	PEG400	3.980099502	mono M	0.55612921	0.007297126
GS0	0	PEG2000	0	mono M	0.573899912	0.005629574
GS0	0	PEG2000	0.663349917	mono M	0.579428982	0.006810542
GS0	0	PEG2000	1.326699834	mono M	0.583887215	0.006329374
GS0	0	PEG2000	1.990049751	mono M	0.588625525	0.007800816
GS0	0	PEG2000	2.653399668	mono M	0.59304211	0.008076936
GS0	0	PEG2000	3.316749585	mono M	0.601472649	0.007709972
GS0	0	PEG2000	3.980099502	mono M	0.610757964	0.007597737
GS0	0	PEG8000	0	mono M	0.573899912	0.005629574
GS0	0	PEG8000	0.663349917	mono M	0.590649168	0.006710239
GS0	0	PEG8000	1.326699834	mono M	0.599254651	0.008431693
GS0	0	PEG8000	1.990049751	mono M	0.603964005	0.005396974
GS0	0	PEG8000	2.653399668	mono M	0.616017908	0.008414828
GS0	0	PEG8000	3.316749585	mono M	0.666597268	0.015334077
GS0	0	PEG8000	3.980099502	mono M	0.825127189	0.008928263
GS0	0	Sarcosine	0	M	0.573899912	0.005629574
GS0	0	Sarcosine	0.484848485	M	0.605499388	0.004346141
GS0	0	Sarcosine	0.96969697	M	0.633373613	0.004580721
GS0	0	Sarcosine	1.454545455	M	0.663875562	0.003046207
GS0	0	Sarcosine	1.939393939	M	0.706654729	0.002422333
GS0	0	Sarcosine	2.424242424	M	0.745456199	0.003324847
GS0	0	Sarcosine	2.909090909	M	0.77960054	0.000736512
GS0	0	GuHCl	0	M	0.573899912	0.005629574
GS0	0	GuHCl	0.25	M	0.557932215	0.004856148
GS0	0	GuHCl	0.5	M	0.524172914	0.007058191
GS0	0	GuHCl	0.75	M	0.503350758	0.003552184
GS0	0	GuHCl	1	M	0.478259076	0.001563976
GS0	0	GuHCl	1.25	M	0.453020509	0.00174735
GS0	0	GuHCl	1.5	M	0.427073044	0.006777796
GS0	0	NaCl	0	M	0.637331007	0.006711531
GS0	0	NaCl	0.25	M	0.574338193	0.000879357
GS0	0	NaCl	0.5	M	0.562833669	0.005976463
GS0	0	NaCl	0.75	M	0.588568162	0.018463742
GS0	0	NaCl	1	M	0.602779543	0.010145644
GS0	0	NaCl	1.25	M	0.607516151	0.004455873
GS0	0	NaCl	1.5	M	0.642394903	0.011832787
GS0	0	KCl	0	M	0.637331007	0.006711531
GS0	0	KCl	0.25	M	0.567134491	0.004624359
GS0	0	KCl	0.5	M	0.560137104	0.00450136
GS0	0	KCl	0.75	M	0.588271382	0.02377353
GS0	0	KCl	1	M	0.601047653	0.016854
GS0	0	KCl	1.25	M	0.599141628	0.008668743
GS0	0	KCl	1.5	M	0.624538697	0.012044821
GS8	16	Buffer (standard)	0		0.515450256	0.006962853	0.633234691	0.868411668	0.386813576	34.5	0.412310563	33.5252803	29.51312192	36.77394323
GS8	16	Buffer (no NaCl)	0		0.607866632	0.009251032
GS8	16	Glycine	0	M	0.515450256	0.006962853
GS8	16	Glycine	0.287769784	M	0.534167324	0.005336133
GS8	16	Glycine	0.575539568	M	0.55226504	0.003296799
GS8	16	Glycine	0.863309353	M	0.570323607	0.003943108
GS8	16	Glycine	1.151079137	M	0.600857723	0.003882265
GS8	16	Glycine	1.438848921	M	0.633337552	0.006836615
GS8	16	Glycine	1.726618705	M	0.662763772	0.003631036
GS8	16	Urea	0	M	0.515450256	0.006962853
GS8	16	Urea	0.25	M	0.49535585	0.006605768
GS8	16	Urea	0.5	M	0.473251162	0.0060086
GS8	16	Urea	0.75	M	0.448339258	0.004011876
GS8	16	Urea	1	M	0.430960054	0.005327996
GS8	16	Urea	1.25	M	0.412180944	0.004344086
GS8	16	Urea	1.5	M	0.398507153	0.004337855
GS8	16	Sucrose	0	M	0.515450256	0.006962853
GS8	16	Sucrose	0.126182965	M	0.487640293	0.001632563
GS8	16	Sucrose	0.252365931	M	0.48123656	0.004980062
GS8	16	Sucrose	0.378548896	M	0.468045145	0.000297306
GS8	16	Sucrose	0.504731861	M	0.460218166	0.003935238
GS8	16	Sucrose	0.630914826	M	0.455293347	0.002292297
GS8	16	Sucrose	0.757097792	M	0.453837622	0.001955168
GS8	16	Ficoll	0	mono M	0.515450256	0.006962853
GS8	16	Ficoll	0.126182965	mono M	0.526643477	0.004102376
GS8	16	Ficoll	0.252365931	mono M	0.561434534	0.006656687
GS8	16	Ficoll	0.378548896	mono M	0.591195384	0.005964986
GS8	16	Ficoll	0.504731861	mono M	0.62899301	0.000850064
GS8	16	Ficoll	0.630914826	mono M	0.654738553	0.006866556
GS8	16	Ficoll	0.757097792	mono M	0.683093062	0.008352803
GS8	16	EG	0	M	0.515450256	0.006962853
GS8	16	EG	0.663349917	M	0.50172469	0.003549774
GS8	16	EG	1.326699834	M	0.50406343	0.004469075
GS8	16	EG	1.990049751	M	0.501806213	0.005373709
GS8	16	EG	2.653399668	M	0.500184315	0.00516303
GS8	16	EG	3.316749585	M	0.495401305	0.005778065
GS8	16	EG	3.980099502	M	0.489840144	0.004098999
GS8	16	PEG400	0	mono M	0.515450256	0.006962853
GS8	16	PEG400	0.663349917	mono M	0.497490204	0.000201609
GS8	16	PEG400	1.326699834	mono M	0.492968492	0.003740867
GS8	16	PEG400	1.990049751	mono M	0.492479513	0.004549304
GS8	16	PEG400	2.653399668	mono M	0.496014073	0.005047238
GS8	16	PEG400	3.316749585	mono M	0.497581327	0.003970958
GS8	16	PEG400	3.980099502	mono M	0.49668468	0.001417418
GS8	16	PEG2000	0	mono M	0.515450256	0.006962853
GS8	16	PEG2000	0.663349917	mono M	0.516558915	0.002022927
GS8	16	PEG2000	1.326699834	mono M	0.530119944	0.00373654
GS8	16	PEG2000	1.990049751	mono M	0.54244092	0.003712452
GS8	16	PEG2000	2.653399668	mono M	0.557351466	0.004186055
GS8	16	PEG2000	3.316749585	mono M	0.568879476	0.002505792
GS8	16	PEG2000	3.980099502	mono M	0.587211319	0.001094449
GS8	16	PEG8000	0	mono M	0.515450256	0.006962853
GS8	16	PEG8000	0.663349917	mono M	0.527694823	0.000753162
GS8	16	PEG8000	1.326699834	mono M	0.548329575	0.001094835
GS8	16	PEG8000	1.990049751	mono M	0.563620722	0.00334983
GS8	16	PEG8000	2.653399668	mono M	0.582317151	0.001552745
GS8	16	PEG8000	3.316749585	mono M	0.666717597	0.007011828
GS8	16	PEG8000	3.980099502	mono M	0.873258857	0.00501925
GS8	16	Sarcosine	0	M	0.515450256	0.006962853
GS8	16	Sarcosine	0.484848485	M	0.540253731	0.005021944
GS8	16	Sarcosine	0.96969697	M	0.568698777	0.003712701
GS8	16	Sarcosine	1.454545455	M	0.602319867	0.004757193
GS8	16	Sarcosine	1.939393939	M	0.647262594	0.004781345
GS8	16	Sarcosine	2.424242424	M	0.688639446	0.008465195
GS8	16	Sarcosine	2.909090909	M	0.733248939	0.005491762
GS8	16	GuHCl	0	M	0.515450256	0.006962853
GS8	16	GuHCl	0.25	M	0.453602421	0.004779669
GS8	16	GuHCl	0.5	M	0.418314647	0.002078866
GS8	16	GuHCl	0.75	M	0.390717445	0.004385592
GS8	16	GuHCl	1	M	0.361813155	0.0027962
GS8	16	GuHCl	1.25	M	0.341382647	0.002451478
GS8	16	GuHCl	1.5	M	0.324673214	0.001360811
GS8	16	NaCl	0	M	0.607866632	0.009251032
GS8	16	NaCl	0.25	M	0.504135704	0.007470556
GS8	16	NaCl	0.5	M	0.49466609	0.007316595
GS8	16	NaCl	0.75	M	0.509965198	0.010755119
GS8	16	NaCl	1	M	0.534644086	0.010806901
GS8	16	NaCl	1.25	M	0.551659574	0.009119883
GS8	16	NaCl	1.5	M	0.596839175	0.0104114
GS8	16	KCl	0	M	0.607866632	0.009251032
GS8	16	KCl	0.25	M	0.507854447	0.005787111
GS8	16	KCl	0.5	M	0.498457074	0.005400102
GS8	16	KCl	0.75	M	0.521129192	0.010678328
GS8	16	KCl	1	M	0.542655726	0.010948968
GS8	16	KCl	1.25	M	0.564808012	0.012366962
GS8	16	KCl	1.5	M	0.590053504	0.011790418
GS16	32	Buffer (standard)	0		0.479013974	0.010852357	0.525479067	0.834432309	0.272785671	35.46	0.5	35.40453059	30.46711731	39.25144491
GS16	32	Buffer (no NaCl)	0		0.571880679	0.00276235
GS16	32	Glycine	0	M	0.479013974	0.010852357
GS16	32	Glycine	0.287769784	M	0.490864148	0.007990019
GS16	32	Glycine	0.575539568	M	0.503393661	0.007299045
GS16	32	Glycine	0.863309353	M	0.526393818	0.002345834
GS16	32	Glycine	1.151079137	M	0.55925309	0.001862344
GS16	32	Glycine	1.438848921	M	0.591340197	0.00052865
GS16	32	Glycine	1.726618705	M	0.619519673	0.004792647
GS16	32	Urea	0	M	0.479013974	0.010852357
GS16	32	Urea	0.25	M	0.450684075	0.002254513
GS16	32	Urea	0.5	M	0.423807474	0.003044844
GS16	32	Urea	0.75	M	0.398268918	0.000135928
GS16	32	Urea	1	M	0.380040727	0.002749544
GS16	32	Urea	1.25	M	0.359872216	0.002934681
GS16	32	Urea	1.5	M	0.345242572	0.001744017
GS16	32	Sucrose	0	M	0.479013974	0.010852357
GS16	32	Sucrose	0.126182965	M	0.444252651	0.004190115
GS16	32	Sucrose	0.252365931	M	0.429174171	0.003766266
GS16	32	Sucrose	0.378548896	M	0.417565786	0.002702173
GS16	32	Sucrose	0.504731861	M	0.408445521	0.005206812
GS16	32	Sucrose	0.630914826	M	0.40437507	0.00693794
GS16	32	Sucrose	0.757097792	M	0.40068197	0.005218836
GS16	32	Ficoll	0	mono M	0.479013974	0.010852357
GS16	32	Ficoll	0.126182965	mono M	0.493643295	0.012317361
GS16	32	Ficoll	0.252365931	mono M	0.533823891	0.011627665
GS16	32	Ficoll	0.378548896	mono M	0.568093405	0.011320196
GS16	32	Ficoll	0.504731861	mono M	0.598710414	0.022159658
GS16	32	Ficoll	0.630914826	mono M	0.638273299	0.016156061
GS16	32	Ficoll	0.757097792	mono M	0.673331084	0.021153034
GS16	32	EG	0	M	0.479013974	0.010852357
GS16	32	EG	0.663349917	M	0.461683531	0.00497572
GS16	32	EG	1.326699834	M	0.462696523	0.007586512
GS16	32	EG	1.990049751	M	0.462819835	0.009500036
GS16	32	EG	2.653399668	M	0.461668115	0.010377269
GS16	32	EG	3.316749585	M	0.456193362	0.011084008
GS16	32	EG	3.980099502	M	0.449671765	0.007852816
GS16	32	PEG400	0	mono M	0.479013974	0.010852357
GS16	32	PEG400	0.663349917	mono M	0.451111153	0.003560093
GS16	32	PEG400	1.326699834	mono M	0.452438516	0.005374004
GS16	32	PEG400	1.990049751	mono M	0.453735905	0.00496507
GS16	32	PEG400	2.653399668	mono M	0.456506159	0.003837331
GS16	32	PEG400	3.316749585	mono M	0.46096928	0.002527608
GS16	32	PEG400	3.980099502	mono M	0.461203192	0.000593074
GS16	32	PEG2000	0	mono M	0.479013974	0.010852357
GS16	32	PEG2000	0.663349917	mono M	0.477965672	0.002661175
GS16	32	PEG2000	1.326699834	mono M	0.497440626	0.002185284
GS16	32	PEG2000	1.990049751	mono M	0.515283075	0.00257031
GS16	32	PEG2000	2.653399668	mono M	0.534854146	0.002672609
GS16	32	PEG2000	3.316749585	mono M	0.551873949	0.001375086
GS16	32	PEG2000	3.980099502	mono M	0.569521673	0.00081689
GS16	32	PEG8000	0	mono M	0.479013974	0.010852357
GS16	32	PEG8000	0.663349917	mono M	0.490969469	0.002384558
GS16	32	PEG8000	1.326699834	mono M	0.521024693	0.001060801
GS16	32	PEG8000	1.990049751	mono M	0.544475657	0.00161535
GS16	32	PEG8000	2.653399668	mono M	0.568631604	0.000631344
GS16	32	PEG8000	3.316749585	mono M	0.675139148	0.016693338
GS16	32	PEG8000	3.980099502	mono M	0.881511898	0.014026681
GS16	32	Sarcosine	0	M	0.479013974	0.010852357
GS16	32	Sarcosine	0.484848485	M	0.494122421	0.007366707
GS16	32	Sarcosine	0.96969697	M	0.522741959	0.007983839
GS16	32	Sarcosine	1.454545455	M	0.557545423	0.004859151
GS16	32	Sarcosine	1.939393939	M	0.601939074	0.007372222
GS16	32	Sarcosine	2.424242424	M	0.649504805	0.007096699
GS16	32	Sarcosine	2.909090909	M	0.691871175	0.007359958
GS16	32	GuHCl	0	M	0.479013974	0.010852357
GS16	32	GuHCl	0.25	M	0.401275378	0.003107851
GS16	32	GuHCl	0.5	M	0.358977028	0.000339082
GS16	32	GuHCl	0.75	M	0.32849125	0.001701861
GS16	32	GuHCl	1	M	0.302017621	0.002400503
GS16	32	GuHCl	1.25	M	0.28289186	0.001800214
GS16	32	GuHCl	1.5	M	0.265902399	0.002909596
GS16	32	NaCl	0	M	0.571880679	0.00276235
GS16	32	NaCl	0.25	M	0.45755731	0.00025261
GS16	32	NaCl	0.5	M	0.453556783	0.001846725
GS16	32	NaCl	0.75	M	0.469622527	0.002769019
GS16	32	NaCl	1	M	0.497491767	0.00187883
GS16	32	NaCl	1.25	M	0.520225149	0.001440041
GS16	32	NaCl	1.5	M	0.569265238	4.99E-05
GS16	32	KCl	0	M	0.571880679	0.00276235
GS16	32	KCl	0.25	M	0.462618314	0.001986596
GS16	32	KCl	0.5	M	0.462452533	0.004717116
GS16	32	KCl	0.75	M	0.483121312	0.00483953
GS16	32	KCl	1	M	0.510255333	0.005056274
GS16	32	KCl	1.25	M	0.532443488	0.002450628
GS16	32	KCl	1.5	M	0.570445139	0.007618566
GS24	48	Buffer (standard)	0		0.442037678	0.006230554	0.464116596	0.8019885	0.227654724	36.8	0.5	36.39449145	31.17872038	40.53393272
GS24	48	Buffer (no NaCl)	0		0.538267568	0.0023081
GS24	48	Glycine	0	M	0.442037678	0.006230554
GS24	48	Glycine	0.287769784	M	0.443494062	0.005514133
GS24	48	Glycine	0.575539568	M	0.45743546	0.005307822
GS24	48	Glycine	0.863309353	M	0.47423154	0.007633813
GS24	48	Glycine	1.151079137	M	0.508767411	0.008951066
GS24	48	Glycine	1.438848921	M	0.534470769	0.007426113
GS24	48	Glycine	1.726618705	M	0.566079276	0.005701332
GS24	48	Urea	0	M	0.442037678	0.006230554
GS24	48	Urea	0.25	M	0.403820839	0.006138293
GS24	48	Urea	0.5	M	0.377728161	0.005454209
GS24	48	Urea	0.75	M	0.349793336	0.006195637
GS24	48	Urea	1	M	0.329880691	0.005075984
GS24	48	Urea	1.25	M	0.309853548	0.005380968
GS24	48	Urea	1.5	M	0.297129433	0.004602537
GS24	48	Sucrose	0	M	0.442037678	0.006230554
GS24	48	Sucrose	0.126182965	M	0.416607725	0.010458147
GS24	48	Sucrose	0.252365931	M	0.400574458	0.009440122
GS24	48	Sucrose	0.378548896	M	0.387432927	0.007286338
GS24	48	Sucrose	0.504731861	M	0.37661935	0.00900113
GS24	48	Sucrose	0.630914826	M	0.371574908	0.009834447
GS24	48	Sucrose	0.757097792	M	0.368492773	0.009471744
GS24	48	Ficoll	0	mono M	0.442037678	0.006230554
GS24	48	Ficoll	0.126182965	mono M	0.460853928	0.007177093
GS24	48	Ficoll	0.252365931	mono M	0.501165132	0.007673908
GS24	48	Ficoll	0.378548896	mono M	0.541387012	0.008434236
GS24	48	Ficoll	0.504731861	mono M	0.581793501	0.012585105
GS24	48	Ficoll	0.630914826	mono M	0.618645442	0.011002124
GS24	48	Ficoll	0.757097792	mono M	0.652713135	0.011679373
GS24	48	EG	0	M	0.442037678	0.006230554
GS24	48	EG	0.663349917	M	0.435651219	0.008178282
GS24	48	EG	1.326699834	M	0.439593151	0.008324889
GS24	48	EG	1.990049751	M	0.441082281	0.008856157
GS24	48	EG	2.653399668	M	0.441817449	0.009588184
GS24	48	EG	3.316749585	M	0.437999595	0.009740598
GS24	48	EG	3.980099502	M	0.4294478	0.007670064
GS24	48	PEG400	0	mono M	0.442037678	0.006230554
GS24	48	PEG400	0.663349917	mono M	0.425157973	0.006646535
GS24	48	PEG400	1.326699834	mono M	0.427222911	0.006557298
GS24	48	PEG400	1.990049751	mono M	0.430576859	0.006022165
GS24	48	PEG400	2.653399668	mono M	0.440061618	0.009362326
GS24	48	PEG400	3.316749585	mono M	0.442442972	0.005537395
GS24	48	PEG400	3.980099502	mono M	0.446708968	0.00508764
GS24	48	PEG2000	0	mono M	0.442037678	0.006230554
GS24	48	PEG2000	0.663349917	mono M	0.455391255	0.006551614
GS24	48	PEG2000	1.326699834	mono M	0.478577619	0.005914468
GS24	48	PEG2000	1.990049751	mono M	0.501114685	0.005985143
GS24	48	PEG2000	2.653399668	mono M	0.521883927	0.006763236
GS24	48	PEG2000	3.316749585	mono M	0.544214388	0.007115684
GS24	48	PEG2000	3.980099502	mono M	0.568492751	0.002033792
GS24	48	PEG8000	0	mono M	0.442037678	0.006230554
GS24	48	PEG8000	0.663349917	mono M	0.468134048	0.001139415
GS24	48	PEG8000	1.326699834	mono M	0.503909791	0.005372993
GS24	48	PEG8000	1.990049751	mono M	0.535084231	0.004582456
GS24	48	PEG8000	2.653399668	mono M	0.562239314	0.006620078
GS24	48	PEG8000	3.316749585	mono M	0.755524457	0.008609486
GS24	48	PEG8000	3.980099502	mono M	0.933210468	0.009414531
GS24	48	Sarcosine	0	M	0.442037678	0.006230554
GS24	48	Sarcosine	0.484848485	M	0.447687827	0.004508714
GS24	48	Sarcosine	0.96969697	M	0.471754223	0.005174615
GS24	48	Sarcosine	1.454545455	M	0.506124661	0.004439008
GS24	48	Sarcosine	1.939393939	M	0.551220379	0.005086067
GS24	48	Sarcosine	2.424242424	M	0.595325997	0.004788837
GS24	48	Sarcosine	2.909090909	M	0.65083493	0.003208269
GS24	48	GuHCl	0	M	0.442037678	0.006230554
GS24	48	GuHCl	0.25	M	0.352943879	0.004004799
GS24	48	GuHCl	0.5	M	0.309225244	0.004718889
GS24	48	GuHCl	0.75	M	0.279554814	0.003338872
GS24	48	GuHCl	1	M	0.254167596	0.002920486
GS24	48	GuHCl	1.25	M	0.231811383	0.004299189
GS24	48	GuHCl	1.5	M	0.214149573	0.003455848
GS24	48	NaCl	0	M	0.538267568	0.0023081
GS24	48	NaCl	0.25	M	0.421758578	0.007104306
GS24	48	NaCl	0.5	M	0.417095752	0.007944096
GS24	48	NaCl	0.75	M	0.435302502	0.011051857
GS24	48	NaCl	1	M	0.46869252	0.011117383
GS24	48	NaCl	1.25	M	0.481012413	0.003658658
GS24	48	NaCl	1.5	M	0.535796209	0.000359917
GS24	48	KCl	0	M	0.538267568	0.0023081
GS24	48	KCl	0.25	M	0.421862582	0.009237211
GS24	48	KCl	0.5	M	0.424851912	0.011603685
GS24	48	KCl	0.75	M	0.444462944	0.007879897
GS24	48	KCl	1	M	0.477320123	0.011202401
GS24	48	KCl	1.25	M	0.506079652	0.009985982
GS24	48	KCl	1.5	M	0.54359745	0.014483382
GS32	64	Buffer (standard)	0		0.409820507	0.007913282	0.363400426	0.720879141	0.163251812	38.96	0.547722558	38.18007487	32.58283854	42.49469113
GS32	64	Buffer (no NaCl)	0		0.506549978	0.001708209
GS32	64	Glycine	0	M	0.409820507	0.007913282
GS32	64	Glycine	0.287769784	M	0.408107447	0.003987308
GS32	64	Glycine	0.575539568	M	0.422726136	0.00777091
GS32	64	Glycine	0.863309353	M	0.441937334	0.00720528
GS32	64	Glycine	1.151079137	M	0.470479985	0.007119681
GS32	64	Glycine	1.438848921	M	0.497556048	0.004858281
GS32	64	Glycine	1.726618705	M	0.537247012	0.008058797
GS32	64	Urea	0	M	0.409820507	0.007913282
GS32	64	Urea	0.25	M	0.374020118	0.003873005
GS32	64	Urea	0.5	M	0.344720537	0.004565677
GS32	64	Urea	0.75	M	0.316500393	0.004017318
GS32	64	Urea	1	M	0.297753984	0.004488567
GS32	64	Urea	1.25	M	0.275822632	0.004234241
GS32	64	Urea	1.5	M	0.262595257	0.006204459
GS32	64	Sucrose	0	M	0.409820507	0.007913282
GS32	64	Sucrose	0.126182965	M	0.385855784	0.010109457
GS32	64	Sucrose	0.252365931	M	0.369466966	0.011349797
GS32	64	Sucrose	0.378548896	M	0.355888515	0.0105439
GS32	64	Sucrose	0.504731861	M	0.343361168	0.008644308
GS32	64	Sucrose	0.630914826	M	0.3390687	0.009703433
GS32	64	Sucrose	0.757097792	M	0.333547526	0.008938664
GS32	64	Ficoll	0	mono M	0.409820507	0.007913282
GS32	64	Ficoll	0.126182965	mono M	0.42659222	0.004797987
GS32	64	Ficoll	0.252365931	mono M	0.469572403	0.004165422
GS32	64	Ficoll	0.378548896	mono M	0.508952983	0.00419475
GS32	64	Ficoll	0.504731861	mono M	0.55048105	0.006220885
GS32	64	Ficoll	0.630914826	mono M	0.589800584	0.004925048
GS32	64	Ficoll	0.757097792	mono M	0.624847362	0.003577939
GS32	64	EG	0	M	0.409820507	0.007913282
GS32	64	EG	0.663349917	M	0.403405896	0.011152236
GS32	64	EG	1.326699834	M	0.408634168	0.013990801
GS32	64	EG	1.990049751	M	0.409920386	0.015867193
GS32	64	EG	2.653399668	M	0.410880603	0.017429043
GS32	64	EG	3.316749585	M	0.4076858	0.017182935
GS32	64	EG	3.980099502	M	0.398245106	0.013907329
GS32	64	PEG400	0	mono M	0.409820507	0.007913282
GS32	64	PEG400	0.663349917	mono M	0.393481649	0.008083802
GS32	64	PEG400	1.326699834	mono M	0.397513886	0.009626163
GS32	64	PEG400	1.990049751	mono M	0.403068901	0.011185976
GS32	64	PEG400	2.653399668	mono M	0.409935153	0.010894621
GS32	64	PEG400	3.316749585	mono M	0.417086478	0.008792717
GS32	64	PEG400	3.980099502	mono M	0.419970219	0.005906387
GS32	64	PEG2000	0	mono M	0.409820507	0.007913282
GS32	64	PEG2000	0.663349917	mono M	0.426954268	0.007500737
GS32	64	PEG2000	1.326699834	mono M	0.453940812	0.009254743
GS32	64	PEG2000	1.990049751	mono M	0.479577392	0.01016877
GS32	64	PEG2000	2.653399668	mono M	0.505182514	0.010593169
GS32	64	PEG2000	3.316749585	mono M	0.529958125	0.008350733
GS32	64	PEG2000	3.980099502	mono M	0.564579768	0.006297337
GS32	64	PEG8000	0	mono M	0.409820507	0.007913282
GS32	64	PEG8000	0.663349917	mono M	0.443241412	0.005472929
GS32	64	PEG8000	1.326699834	mono M	0.485948617	0.004935327
GS32	64	PEG8000	1.990049751	mono M	0.516523154	0.005209323
GS32	64	PEG8000	2.653399668	mono M	0.570341915	0.014173776
GS32	64	PEG8000	3.316749585	mono M	0.820542038	0.027149461
GS32	64	PEG8000	3.980099502	mono M	0.956157325	0.003092852
GS32	64	Sarcosine	0	M	0.409820507	0.007913282
GS32	64	Sarcosine	0.484848485	M	0.414004381	0.002542228
GS32	64	Sarcosine	0.96969697	M	0.439642742	0.001917232
GS32	64	Sarcosine	1.454545455	M	0.473789362	0.004710973
GS32	64	Sarcosine	1.939393939	M	0.520263284	0.003576358
GS32	64	Sarcosine	2.424242424	M	0.56930977	0.002789836
GS32	64	Sarcosine	2.909090909	M	0.625221351	0.001776296
GS32	64	GuHCl	0	M	0.409820507	0.007913282
GS32	64	GuHCl	0.25	M	0.316857145	0.004275205
GS32	64	GuHCl	0.5	M	0.274312178	0.004408013
GS32	64	GuHCl	0.75	M	0.245473054	0.004041326
GS32	64	GuHCl	1	M	0.219632931	0.003736699
GS32	64	GuHCl	1.25	M	0.201127647	0.004804251
GS32	64	GuHCl	1.5	M	0.186931343	0.004832528
GS32	64	NaCl	0	M	0.506549978	0.001708209
GS32	64	NaCl	0.25	M	0.391343929	0.011634899
GS32	64	NaCl	0.5	M	0.377660455	0.000732238
GS32	64	NaCl	0.75	M	0.394352596	0.001754269
GS32	64	NaCl	1	M	0.425551872	7.53E-05
GS32	64	NaCl	1.25	M	0.453441495	0.001672873
GS32	64	NaCl	1.5	M	0.501939181	0.003131158
GS32	64	KCl	0	M	0.506549978	0.001708209
GS32	64	KCl	0.25	M	0.384287587	0.002988833
GS32	64	KCl	0.5	M	0.385537932	0.004410621
GS32	64	KCl	0.75	M	0.410894826	0.005803244
GS32	64	KCl	1	M	0.44033922	0.009027489
GS32	64	KCl	1.25	M	0.471504332	0.009231717
GS32	64	KCl	1.5	M	0.512526317	0.013412977
GS48	96	Buffer (standard)	0		0.308999169	0.004806794	0.198291673	0.62576196	0.06439508	42.19	0.734846923	42.71997562	34.69359358	49.12610576
GS48	96	Buffer (no NaCl)	0		0.380564716	0.016805752
GS48	96	Glycine	0	M	0.308999169	0.004806794
GS48	96	Glycine	0.287769784	M	0.302765248	0.000626015
GS48	96	Glycine	0.575539568	M	0.310166003	0.001037079
GS48	96	Glycine	0.863309353	M	0.324265112	0.000792579
GS48	96	Glycine	1.151079137	M	0.347572671	0.002115009
GS48	96	Glycine	1.438848921	M	0.368566344	8.04E-05
GS48	96	Glycine	1.726618705	M	0.400435474	0.00132175
GS48	96	Urea	0	M	0.308999169	0.004806794
GS48	96	Urea	0.25	M	0.271897864	0.001608277
GS48	96	Urea	0.5	M	0.24656956	0.000227659
GS48	96	Urea	0.75	M	0.2240344	0.002526338
GS48	96	Urea	1	M	0.207993733	0.002584791
GS48	96	Urea	1.25	M	0.191375057	0.001829234
GS48	96	Urea	1.5	M	0.180591479	0.002256322
GS48	96	Sucrose	0	M	0.308999169	0.004806794
GS48	96	Sucrose	0.126182965	M	0.282673463	0.002865308
GS48	96	Sucrose	0.252365931	M	0.267818385	0.000745723
GS48	96	Sucrose	0.378548896	M	0.258998143	0.002786831
GS48	96	Sucrose	0.504731861	M	0.247322537	0.001091727
GS48	96	Sucrose	0.630914826	M	0.240006202	0.003528068
GS48	96	Sucrose	0.757097792	M	0.232280254	0.00173454
GS48	96	Ficoll	0	mono M	0.308999169	0.004806794
GS48	96	Ficoll	0.126182965	mono M	0.324246115	0.000402167
GS48	96	Ficoll	0.252365931	mono M	0.370715091	0.000597359
GS48	96	Ficoll	0.378548896	mono M	0.413376391	7.25E-05
GS48	96	Ficoll	0.504731861	mono M	0.455700161	0.005675451
GS48	96	Ficoll	0.630914826	mono M	0.500063484	0.00252592
GS48	96	Ficoll	0.757097792	mono M	0.547629164	0.002872681
GS48	96	EG	0	M	0.308999169	0.004806794
GS48	96	EG	0.663349917	M	0.30359747	0.002051138
GS48	96	EG	1.326699834	M	0.310721857	0.003070269
GS48	96	EG	1.990049751	M	0.314213058	0.002260911
GS48	96	EG	2.653399668	M	0.315956009	0.002586365
GS48	96	EG	3.316749585	M	0.311680939	0.002788133
GS48	96	EG	3.980099502	M	0.30215422	0.002579446
GS48	96	PEG400	0	mono M	0.308999169	0.004806794
GS48	96	PEG400	0.663349917	mono M	0.295727848	0.00112312
GS48	96	PEG400	1.326699834	mono M	0.30237044	0.001357086
GS48	96	PEG400	1.990049751	mono M	0.310298197	0.001752306
GS48	96	PEG400	2.653399668	mono M	0.319954984	0.002318434
GS48	96	PEG400	3.316749585	mono M	0.327456884	0.001631746
GS48	96	PEG400	3.980099502	mono M	0.333568119	0.002358622
GS48	96	PEG2000	0	mono M	0.308999169	0.004806794
GS48	96	PEG2000	0.663349917	mono M	0.328796871	0.001647198
GS48	96	PEG2000	1.326699834	mono M	0.361901913	0.000899465
GS48	96	PEG2000	1.990049751	mono M	0.393445203	0.000600579
GS48	96	PEG2000	2.653399668	mono M	0.423230799	0.001688869
GS48	96	PEG2000	3.316749585	mono M	0.456217733	0.001350214
GS48	96	PEG2000	3.980099502	mono M	0.510288321	0.000928813
GS48	96	PEG8000	0	mono M	0.308999169	0.004806794
GS48	96	PEG8000	0.663349917	mono M	0.343786591	3.04E-06
GS48	96	PEG8000	1.326699834	mono M	0.390157569	0.000913952
GS48	96	PEG8000	1.990049751	mono M	0.430669403	0.000155013
GS48	96	PEG8000	2.653399668	mono M	0.526987405	0.000220545
GS48	96	PEG8000	3.316749585	mono M	0.82330077	0.000408084
GS48	96	PEG8000	3.980099502	mono M	0.899162415	0.000741299
GS48	96	Sarcosine	0	M	0.308999169	0.004806794
GS48	96	Sarcosine	0.484848485	M	0.302934205	0.001042792
GS48	96	Sarcosine	0.96969697	M	0.324591304	0.000639221
GS48	96	Sarcosine	1.454545455	M	0.354782174	0.000493823
GS48	96	Sarcosine	1.939393939	M	0.396904281	0.001343038
GS48	96	Sarcosine	2.424242424	M	0.448984652	0.00093615
GS48	96	Sarcosine	2.909090909	M	0.503909016	0.002128839
GS48	96	GuHCl	0	M	0.308999169	0.004806794
GS48	96	GuHCl	0.25	M	0.22381248	0.002707552
GS48	96	GuHCl	0.5	M	0.188008759	0.000875756
GS48	96	GuHCl	0.75	M	0.16696369	0.00249212
GS48	96	GuHCl	1	M	0.146916154	0.000389733
GS48	96	GuHCl	1.25	M	0.132276538	0.000959952
GS48	96	GuHCl	1.5	M	0.120248333	0.003875235
GS48	96	NaCl	0	M	0.380564716	0.016805752
GS48	96	NaCl	0.25	M	0.27836164	0.000596756
GS48	96	NaCl	0.5	M	0.285930834	0.003434099
GS48	96	NaCl	0.75	M	0.330862274	0.028482679
GS48	96	NaCl	1	M	0.347141378	0.015116337
GS48	96	NaCl	1.25	M	0.354242278	0.000190924
GS48	96	NaCl	1.5	M	0.394092024	0.007515004
GS48	96	KCl	0	M	0.380564716	0.016805752
GS48	96	KCl	0.25	M	0.284915285	0.003662153
GS48	96	KCl	0.5	M	0.289962184	0.002904814
GS48	96	KCl	0.75	M	0.341335586	0.021765813
GS48	96	KCl	1	M	0.355350953	0.007081954
GS48	96	KCl	1.25	M	0.369050851	0.008469657
GS48	96	KCl	1.5	M	0.412224854	0.00251971
PUMA WT	34	Buffer (standard)	0		0.649953256	0.0055387				31.85	0.387298335
PUMA WT	34	Buffer (no NaCl)	0		0.738867017	0.005474903
PUMA WT	34	Glycine	0	M	0.649953256	0.0055387
PUMA WT	34	Glycine	0.287769784	M	0.662135292	0.005571912
PUMA WT	34	Glycine	0.575539568	M	0.68593098	0.004179745
PUMA WT	34	Glycine	0.863309353	M	0.716399623	0.010029424
PUMA WT	34	Glycine	1.151079137	M	0.750465008	0.007262462
PUMA WT	34	Glycine	1.438848921	M	0.782479568	0.009117907
PUMA WT	34	Glycine	1.726618705	M	0.813338114	0.006836884
PUMA WT	34	Urea	0	M	0.649953256	0.0055387
PUMA WT	34	Urea	0.25	M	0.61108043	0.00705133
PUMA WT	34	Urea	0.5	M	0.575187913	0.010745626
PUMA WT	34	Urea	0.75	M	0.535070298	0.011492975
PUMA WT	34	Urea	1	M	0.50161712	0.012081591
PUMA WT	34	Urea	1.25	M	0.456869875	0.01230999
PUMA WT	34	Urea	1.5	M	0.437005071	0.008041586
PUMA WT	34	Sucrose	0	M	0.649953256	0.0055387
PUMA WT	34	Sucrose	0.126182965	M	0.634072479	0.004951947
PUMA WT	34	Sucrose	0.252365931	M	0.626554842	0.00474306
PUMA WT	34	Sucrose	0.378548896	M	0.622036411	0.007064376
PUMA WT	34	Sucrose	0.504731861	M	0.61763121	0.001098824
PUMA WT	34	Sucrose	0.630914826	M	0.619617974	0.001385032
PUMA WT	34	Sucrose	0.757097792	M	0.620839107	0.002667651
PUMA WT	34	Ficoll	0	mono M	0.649953256	0.0055387
PUMA WT	34	Ficoll	0.126182965	mono M	0.668749684	0.000453246
PUMA WT	34	Ficoll	0.252365931	mono M	0.711287343	0.009478285
PUMA WT	34	Ficoll	0.378548896	mono M	0.751361707	0.020684982
PUMA WT	34	Ficoll	0.504731861	mono M	0.792350915	0.025971168
PUMA WT	34	Ficoll	0.630914826	mono M	0.837798363	0.030962182
PUMA WT	34	Ficoll	0.757097792	mono M	0.895798069	0.055850133
PUMA WT	34	EG	0	M	0.649953256	0.0055387
PUMA WT	34	EG	0.663349917	M	0.648084867	0.003978861
PUMA WT	34	EG	1.326699834	M	0.657136154	0.002029552
PUMA WT	34	EG	1.990049751	M	0.662675898	0.000782103
PUMA WT	34	EG	2.653399668	M	0.666922835	0.002879196
PUMA WT	34	EG	3.316749585	M	0.663141296	0.002486821
PUMA WT	34	EG	3.980099502	M	0.653201778	0.001869777
PUMA WT	34	PEG400	0	mono M	0.649953256	0.0055387
PUMA WT	34	PEG400	0.663349917	mono M	0.628539631	0.00242787
PUMA WT	34	PEG400	1.326699834	mono M	0.628075403	0.002915025
PUMA WT	34	PEG400	1.990049751	mono M	0.633811031	0.010968525
PUMA WT	34	PEG400	2.653399668	mono M	0.646279744	0.023169583
PUMA WT	34	PEG400	3.316749585	mono M	0.657067271	0.033807135
PUMA WT	34	PEG400	3.980099502	mono M	0.665374821	0.045382445
PUMA WT	34	PEG2000	0	mono M	0.649953256	0.0055387
PUMA WT	34	PEG2000	0.663349917	mono M	0.657055215	0.000782316
PUMA WT	34	PEG2000	1.326699834	mono M	0.687493564	0.012724488
PUMA WT	34	PEG2000	1.990049751	mono M	0.762142937	0.04695735
PUMA WT	34	PEG2000	2.653399668	mono M	0.852174617	0.066209914
PUMA WT	34	PEG2000	3.316749585	mono M	0.921235201	0.048734492
PUMA WT	34	PEG2000	3.980099502	mono M	0.95477259	0.036205452
PUMA WT	34	PEG8000	0	mono M	0.649953256	0.0055387
PUMA WT	34	PEG8000	0.663349917	mono M	0.655887703	0.006165284
PUMA WT	34	PEG8000	1.326699834	mono M	0.760285345	0.037102663
PUMA WT	34	PEG8000	1.990049751	mono M	0.888677176	0.041107813
PUMA WT	34	PEG8000	2.653399668	mono M	0.960233018	0.01289285
PUMA WT	34	PEG8000	3.316749585	mono M	0.989885931	0.008424856
PUMA WT	34	PEG8000	3.980099502	mono M	0.996497433	0.003501567
PUMA WT	34	Sarcosine	0	M	0.649953256	0.0055387
PUMA WT	34	Sarcosine	0.484848485	M	0.665238108	0.004837716
PUMA WT	34	Sarcosine	0.96969697	M	0.700211832	0.006877063
PUMA WT	34	Sarcosine	1.454545455	M	0.736563058	0.009399144
PUMA WT	34	Sarcosine	1.939393939	M	0.779272193	0.008310304
PUMA WT	34	Sarcosine	2.424242424	M	0.814989495	0.007013608
PUMA WT	34	Sarcosine	2.909090909	M	0.844345745	0.003317726
PUMA WT	34	GuHCl	0	M	0.649953256	0.0055387
PUMA WT	34	GuHCl	0.25	M	0.527636629	0.020590044
PUMA WT	34	GuHCl	0.5	M	0.423786799	0.012031084
PUMA WT	34	GuHCl	0.75	M	0.358402666	0.00912777
PUMA WT	34	GuHCl	1	M	0.314118334	0.007249823
PUMA WT	34	GuHCl	1.25	M	0.27761888	0.008724432
PUMA WT	34	GuHCl	1.5	M	0.252132244	0.003859277
PUMA WT	34	NaCl	0	M	0.738867017	0.005474903
PUMA WT	34	NaCl	0.25	M	0.607137911	0.016480685
PUMA WT	34	NaCl	0.5	M	0.578867733	0.018409784
PUMA WT	34	NaCl	0.75	M	0.578761523	0.015224046
PUMA WT	34	NaCl	1	M	0.590445696	0.010627882
PUMA WT	34	NaCl	1.25	M	0.60229733	0.008560253
PUMA WT	34	NaCl	1.5	M	0.637915399	0.006745772
PUMA WT	34	KCl	0	M	0.738867017	0.005474903
PUMA WT	34	KCl	0.25	M	0.612727662	0.01659163
PUMA WT	34	KCl	0.5	M	0.594940745	0.016815454
PUMA WT	34	KCl	0.75	M	0.610201846	0.015967301
PUMA WT	34	KCl	1	M	0.635349366	0.015953707
PUMA WT	34	KCl	1.25	M	0.652415191	0.008669832
PUMA WT	34	KCl	1.5	M	0.672814894	0.010350206
PUMA S1	34	Buffer (standard)	0		0.534663943	0.005450312				34.83	0.469041576
PUMA S1	34	Buffer (no NaCl)	0		0.631848415	0.010421663
PUMA S1	34	Glycine	0	M	0.534663943	0.005450312
PUMA S1	34	Glycine	0.287769784	M	0.537689134	0.002983488
PUMA S1	34	Glycine	0.575539568	M	0.560235538	0.001896859
PUMA S1	34	Glycine	0.863309353	M	0.587361386	0.002304104
PUMA S1	34	Glycine	1.151079137	M	0.628553387	0.003937584
PUMA S1	34	Glycine	1.438848921	M	0.663834469	0.004018141
PUMA S1	34	Glycine	1.726618705	M	0.701908936	0.002110552
PUMA S1	34	Urea	0	M	0.534663943	0.005450312
PUMA S1	34	Urea	0.25	M	0.4843954	0.000644347
PUMA S1	34	Urea	0.5	M	0.448474289	0.003090628
PUMA S1	34	Urea	0.75	M	0.412235107	0.00372276
PUMA S1	34	Urea	1	M	0.382922508	0.002277374
PUMA S1	34	Urea	1.25	M	0.353874539	0.000994919
PUMA S1	34	Urea	1.5	M	0.332042888	0.003180654
PUMA S1	34	Ficoll	0	mono M	0.534663943	0.005450312
PUMA S1	34	Ficoll	0.126182965	mono M	0.551009587	0.002601172
PUMA S1	34	Ficoll	0.252365931	mono M	0.591551852	0.00256032
PUMA S1	34	Ficoll	0.378548896	mono M	0.629029001	0.0045726
PUMA S1	34	Ficoll	0.504731861	mono M	0.666795576	0.002991303
PUMA S1	34	Ficoll	0.630914826	mono M	0.70403785	0.00027374
PUMA S1	34	Ficoll	0.757097792	mono M	0.742012102	0.008714402
PUMA S1	34	PEG2000	0	mono M	0.534663943	0.005450312
PUMA S1	34	PEG2000	0.663349917	mono M	0.54339586	0.002489229
PUMA S1	34	PEG2000	1.326699834	mono M	0.566019465	0.002489169
PUMA S1	34	PEG2000	1.990049751	mono M	0.585396653	0.005905945
PUMA S1	34	PEG2000	2.653399668	mono M	0.597837587	0.009495837
PUMA S1	34	PEG2000	3.316749585	mono M	0.616338127	0.007597254
PUMA S1	34	PEG2000	3.980099502	mono M	0.635150296	0.017700458
PUMA S1	34	Sarcosine	0	M	0.534663943	0.005450312
PUMA S1	34	Sarcosine	0.484848485	M	0.549767411	0.001527401
PUMA S1	34	Sarcosine	0.96969697	M	0.59534115	0.001145679
PUMA S1	34	Sarcosine	1.454545455	M	0.641329887	0.000685482
PUMA S1	34	Sarcosine	1.939393939	M	0.693508109	0.002428803
PUMA S1	34	Sarcosine	2.424242424	M	0.738156879	0.006476806
PUMA S1	34	Sarcosine	2.909090909	M	0.773975061	0.007330586
PUMA S1	34	GuHCl	0	M	0.534663943	0.005450312
PUMA S1	34	GuHCl	0.25	M	0.42209948	0.004712119
PUMA S1	34	GuHCl	0.5	M	0.366564066	0.002795564
PUMA S1	34	GuHCl	0.75	M	0.330853879	0.003948405
PUMA S1	34	GuHCl	1	M	0.296504595	0.001562453
PUMA S1	34	GuHCl	1.25	M	0.275861445	0.002926012
PUMA S1	34	GuHCl	1.5	M	0.251254601	0.002564229
PUMA S1	34	NaCl	0	M	0.631848415	0.010421663
PUMA S1	34	NaCl	0.25	M	0.48953457	0.00046253
PUMA S1	34	NaCl	0.5	M	0.483790589	0.005104604
PUMA S1	34	NaCl	0.75	M	0.497538864	0.00617167
PUMA S1	34	NaCl	1	M	0.52928622	0.000815331
PUMA S1	34	NaCl	1.25	M	0.553783867	0.001527172
PUMA S1	34	NaCl	1.5	M	0.597120705	0.002064028
PUMA S1	34	KCl	0	M	0.631848415	0.010421663
PUMA S1	34	KCl	0.25	M	0.501676453	0.000608089
PUMA S1	34	KCl	0.5	M	0.491272829	0.005690962
PUMA S1	34	KCl	0.75	M	0.517557031	0.003538123
PUMA S1	34	KCl	1	M	0.542063043	0.00261206
PUMA S1	34	KCl	1.25	M	0.564995993	0.006107542
PUMA S1	34	KCl	1.5	M	0.597483834	0.005546347
PUMA S2	34	Buffer (standard)	0		0.586004968	0.003699882				33.7	0.489897949
PUMA S2	34	Buffer (no NaCl)	0		0.621218264	0.007188614
PUMA S2	34	Glycine	0	M	0.586004968	0.003699882
PUMA S2	34	Glycine	0.287769784	M	0.591356512	0.013633596
PUMA S2	34	Glycine	0.575539568	M	0.597192465	0.005255444
PUMA S2	34	Glycine	0.863309353	M	0.614445327	0.003497325
PUMA S2	34	Glycine	1.151079137	M	0.643205305	0.002335056
PUMA S2	34	Glycine	1.438848921	M	0.65413149	0.000806986
PUMA S2	34	Glycine	1.726618705	M	0.672467333	0.000957415
PUMA S2	34	Urea	0	M	0.586004968	0.003699882
PUMA S2	34	Urea	0.25	M	0.551843077	0.00568946
PUMA S2	34	Urea	0.5	M	0.535791057	0.004881641
PUMA S2	34	Urea	0.75	M	0.510467871	0.003835423
PUMA S2	34	Urea	1	M	0.49421674	0.007911146
PUMA S2	34	Urea	1.25	M	0.468242597	0.004935558
PUMA S2	34	Urea	1.5	M	0.445956474	0.003313307
PUMA S2	34	Ficoll	0	mono M	0.586004968	0.003699882
PUMA S2	34	Ficoll	0.126182965	mono M	0.597281193	0.007903724
PUMA S2	34	Ficoll	0.252365931	mono M	0.625139513	0.008740789
PUMA S2	34	Ficoll	0.378548896	mono M	0.64981342	0.008350009
PUMA S2	34	Ficoll	0.504731861	mono M	0.675099198	0.006791254
PUMA S2	34	Ficoll	0.630914826	mono M	0.696659808	0.004019599
PUMA S2	34	Ficoll	0.757097792	mono M	0.728263757	0.008022938
PUMA S2	34	PEG2000	0	mono M	0.586004968	0.003699882
PUMA S2	34	PEG2000	0.663349917	mono M	0.574688332	0.00519384
PUMA S2	34	PEG2000	1.326699834	mono M	0.581779606	0.003290364
PUMA S2	34	PEG2000	1.990049751	mono M	0.593476314	0.000137926
PUMA S2	34	PEG2000	2.653399668	mono M	0.608759627	0.008639107
PUMA S2	34	PEG2000	3.316749585	mono M	0.637418607	0.003089856
PUMA S2	34	PEG2000	3.980099502	mono M	0.655253314	0.013944532
PUMA S2	34	Sarcosine	0	M	0.586004968	0.003699882
PUMA S2	34	Sarcosine	0.484848485	M	0.594604381	0.008003262
PUMA S2	34	Sarcosine	0.96969697	M	0.616129254	0.006755047
PUMA S2	34	Sarcosine	1.454545455	M	0.637337769	0.008086665
PUMA S2	34	Sarcosine	1.939393939	M	0.660121444	0.006225682
PUMA S2	34	Sarcosine	2.424242424	M	0.678244624	0.004474286
PUMA S2	34	Sarcosine	2.909090909	M	0.704714932	0.007806067
PUMA S2	34	GuHCl	0	M	0.586004968	0.003699882
PUMA S2	34	GuHCl	0.25	M	0.530299533	0.004429683
PUMA S2	34	GuHCl	0.5	M	0.483287696	0.00734845
PUMA S2	34	GuHCl	0.75	M	0.450034343	0.005899737
PUMA S2	34	GuHCl	1	M	0.408327064	0.006233834
PUMA S2	34	GuHCl	1.25	M	0.376120117	0.010479193
PUMA S2	34	GuHCl	1.5	M	0.341781108	0.003782473
PUMA S2	34	NaCl	0	M	0.621218264	0.007188614
PUMA S2	34	NaCl	0.25	M	0.565699903	0.002370704
PUMA S2	34	NaCl	0.5	M	0.550458727	0.000213238
PUMA S2	34	NaCl	0.75	M	0.548441573	0.00053775
PUMA S2	34	NaCl	1	M	0.56010541	0.006938196
PUMA S2	34	NaCl	1.25	M	0.553261773	0.004233327
PUMA S2	34	NaCl	1.5	M	0.573346914	0.006475344
PUMA S2	34	KCl	0	M	0.621218264	0.007188614
PUMA S2	34	KCl	0.25	M	0.564574118	6.33E-05
PUMA S2	34	KCl	0.5	M	0.553426016	2.80E-05
PUMA S2	34	KCl	0.75	M	0.558741405	0.001427681
PUMA S2	34	KCl	1	M	0.560822012	0.002091535
PUMA S2	34	KCl	1.25	M	0.566478845	0.002929455
PUMA S2	34	KCl	1.5	M	0.57817024	0.004140575
PUMA S3	34	Buffer (standard)	0		0.557941577	0.002639957				34.15	0.509901951
PUMA S3	34	Buffer (no NaCl)	0		0.634235313	0.006091184
PUMA S3	34	Glycine	0	M	0.557941577	0.002639957
PUMA S3	34	Glycine	0.287769784	M	0.554365596	0.00335827
PUMA S3	34	Glycine	0.575539568	M	0.575506856	0.001105744
PUMA S3	34	Glycine	0.863309353	M	0.599717929	0.001464991
PUMA S3	34	Glycine	1.151079137	M	0.634148619	3.33E-05
PUMA S3	34	Glycine	1.438848921	M	0.663321085	0.000601826
PUMA S3	34	Glycine	1.726618705	M	0.692860991	0.000820943
PUMA S3	34	Urea	0	M	0.557941577	0.002639957
PUMA S3	34	Urea	0.25	M	0.510060736	0.003174737
PUMA S3	34	Urea	0.5	M	0.473817924	0.000390981
PUMA S3	34	Urea	0.75	M	0.436911442	0.001519043
PUMA S3	34	Urea	1	M	0.408169713	0.003695378
PUMA S3	34	Urea	1.25	M	0.375735958	0.002977605
PUMA S3	34	Urea	1.5	M	0.349128405	0.003958115
PUMA S3	34	Ficoll	0	mono M	0.557941577	0.002639957
PUMA S3	34	Ficoll	0.126182965	mono M	0.575587329	0.003065569
PUMA S3	34	Ficoll	0.252365931	mono M	0.611464434	0.000854764
PUMA S3	34	Ficoll	0.378548896	mono M	0.644156185	0.001612962
PUMA S3	34	Ficoll	0.504731861	mono M	0.678018599	0.001258008
PUMA S3	34	Ficoll	0.630914826	mono M	0.709563869	0.001295067
PUMA S3	34	Ficoll	0.757097792	mono M	0.748714332	0.000326456
PUMA S3	34	PEG2000	0	mono M	0.557941577	0.002639957
PUMA S3	34	PEG2000	0.663349917	mono M	0.556770363	0.003704318
PUMA S3	34	PEG2000	1.326699834	mono M	0.578409616	0.001474446
PUMA S3	34	PEG2000	1.990049751	mono M	0.597046368	0.00195381
PUMA S3	34	PEG2000	2.653399668	mono M	0.609792288	0.006780175
PUMA S3	34	PEG2000	3.316749585	mono M	0.643533212	0.010372606
PUMA S3	34	PEG2000	3.980099502	mono M	0.692840036	0.017034164
PUMA S3	34	Sarcosine	0	M	0.557941577	0.002639957
PUMA S3	34	Sarcosine	0.484848485	M	0.57130396	0.00447781
PUMA S3	34	Sarcosine	0.96969697	M	0.615450244	0.004553638
PUMA S3	34	Sarcosine	1.454545455	M	0.659552026	0.003598864
PUMA S3	34	Sarcosine	1.939393939	M	0.70525173	0.000636342
PUMA S3	34	Sarcosine	2.424242424	M	0.742112588	0.000124352
PUMA S3	34	Sarcosine	2.909090909	M	0.774488024	0.003150572
PUMA S3	34	GuHCl	0	M	0.557941577	0.002639957
PUMA S3	34	GuHCl	0.25	M	0.447132357	0.004971169
PUMA S3	34	GuHCl	0.5	M	0.382906493	0.001281707
PUMA S3	34	GuHCl	0.75	M	0.334372128	0.002648812
PUMA S3	34	GuHCl	1	M	0.295863276	0.006452765
PUMA S3	34	GuHCl	1.25	M	0.267383274	0.006578667
PUMA S3	34	GuHCl	1.5	M	0.246312414	0.009488607
PUMA S3	34	NaCl	0	M	0.634235313	0.006091184
PUMA S3	34	NaCl	0.25	M	0.530637476	0.001271297
PUMA S3	34	NaCl	0.5	M	0.522998376	0.000184198
PUMA S3	34	NaCl	0.75	M	0.53658554	0.001708111
PUMA S3	34	NaCl	1	M	0.555037381	0.006383265
PUMA S3	34	NaCl	1.25	M	0.576776691	0.002743824
PUMA S3	34	NaCl	1.5	M	0.615859532	0.000859899
PUMA S3	34	KCl	0	M	0.634235313	0.006091184
PUMA S3	34	KCl	0.25	M	0.533113224	0.001804413
PUMA S3	34	KCl	0.5	M	0.527930031	0.002163522
PUMA S3	34	KCl	0.75	M	0.547628602	0.003931451
PUMA S3	34	KCl	1	M	0.573126308	0.004574574
PUMA S3	34	KCl	1.25	M	0.594393608	0.002967556
PUMA S3	34	KCl	1.5	M	0.61962836	0.009425163
p53	61	Buffer (standard)	0		0.390170674	0.006631433				38.15	0.640312424
p53	61	Buffer (no NaCl)	0		0.442448414	0.002913769
p53	61	Glycine	0	M	0.390170674	0.006631433
p53	61	Glycine	0.287769784	M	0.424432502	0.004236463
p53	61	Glycine	0.575539568	M	0.446320858	0.001167584
p53	61	Glycine	0.863309353	M	0.484233303	0.005101234
p53	61	Glycine	1.151079137	M	0.528210821	0.001102377
p53	61	Glycine	1.438848921	M	0.585764137	0.001240126
p53	61	Glycine	1.726618705	M	0.614753822	0.004339231
p53	61	Urea	0	M	0.390170674	0.006631433
p53	61	Urea	0.25	M	0.362264171	0.005227677
p53	61	Urea	0.5	M	0.321459007	0.003676432
p53	61	Urea	0.75	M	0.290839818	0.002322476
p53	61	Urea	1	M	0.264810962	0.004565813
p53	61	Urea	1.25	M	0.243173527	0.006757056
p53	61	Urea	1.5	M	0.225158178	0.002521306
p53	61	Sucrose	0	M	0.390170674	0.006631433
p53	61	Sucrose	0.126182965	M	0.376572311	0.006556211
p53	61	Sucrose	0.252365931	M	0.365641163	0.003956589
p53	61	Sucrose	0.378548896	M	0.355248911	0.00555725
p53	61	Sucrose	0.504731861	M	0.350557144	0.00616007
p53	61	Sucrose	0.630914826	M	0.359054151	0.009536302
p53	61	Sucrose	0.757097792	M	0.362986441	0.009869155
p53	61	Ficoll	0	mono M	0.390170674	0.006631433
p53	61	Ficoll	0.126182965	mono M	0.418482893	0.006729045
p53	61	Ficoll	0.252365931	mono M	0.459175281	0.009864287
p53	61	Ficoll	0.378548896	mono M	0.491616173	0.013144172
p53	61	Ficoll	0.504731861	mono M	0.528067252	0.017929787
p53	61	Ficoll	0.630914826	mono M	0.564192548	0.022169335
p53	61	Ficoll	0.757097792	mono M	0.598839197	0.02774054
p53	61	EG	0	M	0.390170674	0.006631433
p53	61	EG	0.663349917	M	0.388733268	0.008248947
p53	61	EG	1.326699834	M	0.392561465	0.006708398
p53	61	EG	1.990049751	M	0.388456581	0.004883277
p53	61	EG	2.653399668	M	0.390744169	0.00565711
p53	61	EG	3.316749585	M	0.383651035	0.005474126
p53	61	EG	3.980099502	M	0.37703779	0.00543241
p53	61	PEG400	0	mono M	0.390170674	0.006631433
p53	61	PEG400	0.663349917	mono M	0.36914537	0.004798842
p53	61	PEG400	1.326699834	mono M	0.366241104	0.003985674
p53	61	PEG400	1.990049751	mono M	0.364240509	0.003645668
p53	61	PEG400	2.653399668	mono M	0.36678553	0.002864047
p53	61	PEG400	3.316749585	mono M	0.368658455	0.003335779
p53	61	PEG400	3.980099502	mono M	0.373336027	6.51E-05
p53	61	PEG2000	0	mono M	0.390170674	0.006631433
p53	61	PEG2000	0.663349917	mono M	0.404655455	0.004553766
p53	61	PEG2000	1.326699834	mono M	0.428200408	0.004198118
p53	61	PEG2000	1.990049751	mono M	0.449534668	0.005511575
p53	61	PEG2000	2.653399668	mono M	0.471919754	0.005782547
p53	61	PEG2000	3.316749585	mono M	0.493658946	0.006467602
p53	61	PEG2000	3.980099502	mono M	0.513855818	0.00411066
p53	61	PEG8000	0	mono M	0.390170674	0.006631433
p53	61	PEG8000	0.663349917	mono M	0.422209637	0.007962238
p53	61	PEG8000	1.326699834	mono M	0.459450733	0.010483394
p53	61	PEG8000	1.990049751	mono M	0.490150049	0.010272021
p53	61	PEG8000	2.653399668	mono M	0.515852131	0.008425323
p53	61	PEG8000	3.316749585	mono M	0.540450561	0.011362044
p53	61	PEG8000	3.980099502	mono M	0.580277386	0.019804642
p53	61	Sarcosine	0	M	0.390170674	0.006631433
p53	61	Sarcosine	0.484848485	M	0.435732846	0.003303098
p53	61	Sarcosine	0.96969697	M	0.488145217	0.003482214
p53	61	Sarcosine	1.454545455	M	0.540917143	0.003943504
p53	61	Sarcosine	1.939393939	M	0.60147507	0.005998467
p53	61	Sarcosine	2.424242424	M	0.647371432	0.004529815
p53	61	Sarcosine	2.909090909	M	0.67565276	0.009984908
p53	61	GuHCl	0	M	0.390170674	0.006631433
p53	61	GuHCl	0.25	M	0.365008879	0.001652143
p53	61	GuHCl	0.5	M	0.323241037	0.002239993
p53	61	GuHCl	0.75	M	0.274501095	0.003773984
p53	61	GuHCl	1	M	0.245988141	0.001211438
p53	61	GuHCl	1.25	M	0.218919278	0.002243412
p53	61	GuHCl	1.5	M	0.198570796	0.004552059
p53	61	NaCl	0	M	0.442448414	0.002913769
p53	61	NaCl	0.25	M	0.384786364	0.000894872
p53	61	NaCl	0.5	M	0.380273566	0.002521479
p53	61	NaCl	0.75	M	0.405326585	0.001661904
p53	61	NaCl	1	M	0.432882355	0.001682284
p53	61	NaCl	1.25	M	0.462493054	0.006411355
p53	61	NaCl	1.5	M	0.510033753	0.012997831
p53	61	KCl	0	M	0.442448414	0.002913769
p53	61	KCl	0.25	M	0.388392924	0.003286476
p53	61	KCl	0.5	M	0.39439306	0.000465528
p53	61	KCl	0.75	M	0.426024586	0.002954194
p53	61	KCl	1	M	0.457992586	0.006050538
p53	61	KCl	1.25	M	0.484552571	0.001814492
p53	61	KCl	1.5	M	0.515668777	0.002098478
FUS	163	Buffer (standard)	0		0.403429478	0.004022399				41.36	0.640312424
FUS	163	Buffer (no NaCl)	0		0.488732916	0.018790974
FUS	163	Glycine	0	M	0.403429478	0.004022399
FUS	163	Glycine	0.287769784	M	0.400110472	0.011777758
FUS	163	Glycine	0.575539568	M	0.427072816	0.003420712
FUS	163	Glycine	0.863309353	M	0.460188596	0.00058667
FUS	163	Glycine	1.151079137	M	0.501888722	0.001637992
FUS	163	Glycine	1.438848921	M	0.543809336	0.002208763
FUS	163	Glycine	1.726618705	M	0.592482763	0.00066484
FUS	163	Urea	0	M	0.403429478	0.004022399
FUS	163	Urea	0.25	M	0.337597695	0.00567955
FUS	163	Urea	0.5	M	0.29467003	0.002131926
FUS	163	Urea	0.75	M	0.267633809	0.003624609
FUS	163	Urea	1	M	0.231982809	0.000174816
FUS	163	Urea	1.25	M	0.205312683	0.000909695
FUS	163	Urea	1.5	M	0.186199515	0.001789639
FUS	163	Sucrose	0	M	0.403429478	0.004022399
FUS	163	Sucrose	0.126182965	M	0.367699148	0.000700438
FUS	163	Sucrose	0.252365931	M	0.356698682	0.010951673
FUS	163	Sucrose	0.378548896	M	0.34328563	0.000343921
FUS	163	Sucrose	0.504731861	M	0.337674062	0.005752636
FUS	163	Sucrose	0.630914826	M	0.330702766	0.009867251
FUS	163	Sucrose	0.757097792	M	0.318877201	0.012705463
FUS	163	Ficoll	0	mono M	0.403429478	0.004022399
FUS	163	Ficoll	0.126182965	mono M	0.415285865	0.006606134
FUS	163	Ficoll	0.252365931	mono M	0.460251331	0.001699867
FUS	163	Ficoll	0.378548896	mono M	0.500991466	0.001137514
FUS	163	Ficoll	0.504731861	mono M	0.569103321	0.017450543
FUS	163	Ficoll	0.630914826	mono M	0.655257995	0.005825085
FUS	163	Ficoll	0.757097792	mono M	0.805051688	0.009841445
FUS	163	EG	0	M	0.403429478	0.004022399
FUS	163	EG	0.663349917	M	0.372532606	0.001772992
FUS	163	EG	1.326699834	M	0.367427836	0.000981822
FUS	163	EG	1.990049751	M	0.362175825	0.000770133
FUS	163	EG	2.653399668	M	0.355317442	0.002415616
FUS	163	EG	3.316749585	M	0.341996487	0.002034988
FUS	163	EG	3.980099502	M	0.327931923	0.001933586
FUS	163	PEG400	0	mono M	0.403429478	0.004022399
FUS	163	PEG400	0.663349917	mono M	0.359144839	0.006594711
FUS	163	PEG400	1.326699834	mono M	0.342958918	0.009442513
FUS	163	PEG400	1.990049751	mono M	0.330112968	0.01095292
FUS	163	PEG400	2.653399668	mono M	0.319896603	0.011233957
FUS	163	PEG400	3.316749585	mono M	0.307645414	0.011287037
FUS	163	PEG400	3.980099502	mono M	0.292515587	0.009816106
FUS	163	PEG2000	0	mono M	0.403429478	0.004022399
FUS	163	PEG2000	0.663349917	mono M	0.392293442	0.00021186
FUS	163	PEG2000	1.326699834	mono M	0.416722673	0.005653408
FUS	163	PEG2000	1.990049751	mono M	0.435236316	0.012004269
FUS	163	PEG2000	2.653399668	mono M	0.449785141	0.009796822
FUS	163	PEG2000	3.316749585	mono M	0.481034095	0.013582742
FUS	163	PEG2000	3.980099502	mono M	0.543038859	0.021159747
FUS	163	PEG8000	0	mono M	0.403429478	0.004022399
FUS	163	PEG8000	0.663349917	mono M	0.415801623	0.008400266
FUS	163	PEG8000	1.326699834	mono M	0.449413701	0.011990169
FUS	163	PEG8000	1.990049751	mono M	0.592230812	0.054215848
FUS	163	PEG8000	2.653399668	mono M	0.791743516	0.045810214
FUS	163	PEG8000	3.316749585	mono M	0.888699833	0.026056109
FUS	163	PEG8000	3.980099502	mono M	0.92809864	0.014669165
FUS	163	Sarcosine	0	M	0.403429478	0.004022399
FUS	163	Sarcosine	0.484848485	M	0.4127123	0.003384923
FUS	163	Sarcosine	0.96969697	M	0.458176091	0.001066256
FUS	163	Sarcosine	1.454545455	M	0.508837846	0.000869812
FUS	163	Sarcosine	1.939393939	M	0.577265746	0.009347109
FUS	163	Sarcosine	2.424242424	M	0.636916925	0.001271385
FUS	163	Sarcosine	2.909090909	M	0.682369303	0.016223078
FUS	163	GuHCl	0	M	0.403429478	0.004022399
FUS	163	GuHCl	0.25	M	0.291302605	0.007284358
FUS	163	GuHCl	0.5	M	0.232226098	0.004716487
FUS	163	GuHCl	0.75	M	0.186751977	0.003333966
FUS	163	GuHCl	1	M	0.150168705	0.001473384
FUS	163	GuHCl	1.25	M	0.126963214	8.74E-05
FUS	163	GuHCl	1.5	M	0.112140172	0.000284797
FUS	163	NaCl	0	M	0.488732916	0.018790974
FUS	163	NaCl	0.25	M	0.376426489	0.002668121
FUS	163	NaCl	0.5	M	0.382440052	0.01278431
FUS	163	NaCl	0.75	M	0.406001798	0.008010414
FUS	163	NaCl	1	M	0.428000943	0.006083916
FUS	163	NaCl	1.25	M	0.45180568	0.006260629
FUS	163	NaCl	1.5	M	0.508017569	0.001803312
FUS	163	KCl	0	M	0.488732916	0.018790974
FUS	163	KCl	0.25	M	0.370651413	0.003491478
FUS	163	KCl	0.5	M	0.378564211	0.004003834
FUS	163	KCl	0.75	M	0.414934895	0.000665325
FUS	163	KCl	1	M	0.457154888	0.016060447
FUS	163	KCl	1.25	M	0.461475004	0.003749209
FUS	163	KCl	1.5	M	0.506051941	0.009586393
Ash1	83	Buffer (standard)	0		0.417741376	0.036055619				39.26	0.787400787
Ash1	83	Buffer (no NaCl)	0		0.506711597	0.041925183
Ash1	83	Glycine	0	M	0.417741376	0.036055619
Ash1	83	Glycine	0.287769784	M	0.420114194	0.039896699
Ash1	83	Glycine	0.575539568	M	0.431512737	0.032979088
Ash1	83	Glycine	0.863309353	M	0.447782273	0.040962143
Ash1	83	Glycine	1.151079137	M	0.480153183	0.042198432
Ash1	83	Glycine	1.438848921	M	0.511522522	0.04632954
Ash1	83	Glycine	1.726618705	M	0.547014372	0.047443163
Ash1	83	Urea	0	M	0.417741376	0.036055619
Ash1	83	Urea	0.25	M	0.383372599	0.035616396
Ash1	83	Urea	0.5	M	0.358316505	0.028166416
Ash1	83	Urea	0.75	M	0.32718782	0.02788213
Ash1	83	Urea	1	M	0.306452215	0.024767091
Ash1	83	Urea	1.25	M	0.275188311	0.029464262
Ash1	83	Urea	1.5	M	0.261275854	0.021798456
Ash1	83	Sucrose	0	M	0.417741376	0.036055619
Ash1	83	Sucrose	0.126182965	M	0.398822192	0.030938739
Ash1	83	Sucrose	0.252365931	M	0.388333473	0.02517873
Ash1	83	Sucrose	0.378548896	M	0.378246258	0.026994145
Ash1	83	Sucrose	0.504731861	M	0.367922186	0.026969091
Ash1	83	Sucrose	0.630914826	M	0.35676732	0.019918011
Ash1	83	Sucrose	0.757097792	M	0.364332842	0.029158762
Ash1	83	Ficoll	0	mono M	0.417741376	0.036055619
Ash1	83	Ficoll	0.126182965	mono M	0.446416903	0.032874229
Ash1	83	Ficoll	0.252365931	mono M	0.491729737	0.043033367
Ash1	83	Ficoll	0.378548896	mono M	0.581762447	0.072785216
Ash1	83	Ficoll	0.504731861	mono M	0.674402977	0.085692249
Ash1	83	Ficoll	0.630914826	mono M	0.781948968	0.064655945
Ash1	83	Ficoll	0.757097792	mono M	0.933210512	0.046334503
Ash1	83	EG	0	M	0.417741376	0.036055619
Ash1	83	EG	0.663349917	M	0.422238803	0.034845339
Ash1	83	EG	1.326699834	M	0.428187406	0.037521638
Ash1	83	EG	1.990049751	M	0.432173433	0.042848376
Ash1	83	EG	2.653399668	M	0.432767746	0.043066569
Ash1	83	EG	3.316749585	M	0.426621511	0.04256378
Ash1	83	EG	3.980099502	M	0.416455757	0.039400332
Ash1	83	PEG400	0	mono M	0.417741376	0.036055619
Ash1	83	PEG400	0.663349917	mono M	0.436345228	0.041565734
Ash1	83	PEG400	1.326699834	mono M	0.470805838	0.052964017
Ash1	83	PEG400	1.990049751	mono M	0.584058018	0.06409091
Ash1	83	PEG400	2.653399668	mono M	0.683452709	0.063996507
Ash1	83	PEG400	3.316749585	mono M	0.762989341	0.059985476
Ash1	83	PEG400	3.980099502	mono M	0.811944804	0.067523919
Ash1	83	PEG2000	0	mono M	0.417741376	0.036055619
Ash1	83	PEG2000	0.663349917	mono M	0.47821142	0.041283314
Ash1	83	PEG2000	1.326699834	mono M	0.622813374	0.074659626
Ash1	83	PEG2000	1.990049751	mono M	0.794750836	0.069578375
Ash1	83	PEG2000	2.653399668	mono M	0.882541291	0.055875929
Ash1	83	PEG2000	3.316749585	mono M	0.930537292	0.04714081
Ash1	83	PEG2000	3.980099502	mono M	0.953071559	0.03688821
Ash1	83	PEG8000	0	mono M	0.417741376	0.036055619
Ash1	83	PEG8000	0.663349917	mono M	0.576526109	0.094501524
Ash1	83	PEG8000	1.326699834	mono M	0.772587848	0.086348095
Ash1	83	PEG8000	1.990049751	mono M	0.873989439	0.062305182
Ash1	83	PEG8000	2.653399668	mono M	0.921725325	0.044481135
Ash1	83	PEG8000	3.316749585	mono M	0.949300631	0.032253003
Ash1	83	PEG8000	3.980099502	mono M	0.970761082	0.023405825
Ash1	83	Sarcosine	0	M	0.417741376	0.036055619
Ash1	83	Sarcosine	0.484848485	M	0.482907944	0.035388288
Ash1	83	Sarcosine	0.96969697	M	0.568995482	0.033626456
Ash1	83	Sarcosine	1.454545455	M	0.656942312	0.036220992
Ash1	83	Sarcosine	1.939393939	M	0.74791591	0.048533879
Ash1	83	Sarcosine	2.424242424	M	0.819876776	0.055526747
Ash1	83	Sarcosine	2.909090909	M	0.892839103	0.053627023
Ash1	83	GuHCl	0	M	0.417741376	0.036055619
Ash1	83	GuHCl	0.25	M	0.27226664	0.027448291
Ash1	83	GuHCl	0.5	M	0.214007906	0.018966423
Ash1	83	GuHCl	0.75	M	0.182514224	0.015802561
Ash1	83	GuHCl	1	M	0.159643246	0.016624275
Ash1	83	GuHCl	1.25	M	0.141642481	0.01304523
Ash1	83	GuHCl	1.5	M	0.1243921	0.01592346
Ash1	83	NaCl	0	M	0.506711597	0.041925183
Ash1	83	NaCl	0.25	M	0.34781758	0.032368083
Ash1	83	NaCl	0.5	M	0.341147321	0.026412084
Ash1	83	NaCl	0.75	M	0.35275983	0.026356917
Ash1	83	NaCl	1	M	0.385591453	0.030262013
Ash1	83	NaCl	1.25	M	0.401781981	0.027049308
Ash1	83	NaCl	1.5	M	0.454897517	0.039692008
Ash1	83	KCl	0	M	0.506711597	0.041925183
Ash1	83	KCl	0.25	M	0.378018803	0.028632153
Ash1	83	KCl	0.5	M	0.382808619	0.031080913
Ash1	83	KCl	0.75	M	0.403614356	0.034082281
Ash1	83	KCl	1	M	0.436404393	0.033122453
Ash1	83	KCl	1.25	M	0.461280789	0.036910384
Ash1	83	KCl	1.5	M	0.490010636	0.042167323
E1A	40	Buffer (standard)	0		0.768693259	0.01186304				27.16	0.68556546
E1A	40	Buffer (no NaCl)	0		0.84909048	0.007777934
E1A	40	Glycine	0	M	0.768693259	0.01186304
E1A	40	Glycine	0.287769784	M	0.769186968	0.015038891
E1A	40	Glycine	0.575539568	M	0.786905218	0.01732769
E1A	40	Glycine	0.863309353	M	0.80013191	0.014920427
E1A	40	Glycine	1.151079137	M	0.825416038	0.013931671
E1A	40	Glycine	1.438848921	M	0.844699455	0.012720055
E1A	40	Glycine	1.726618705	M	0.865935434	0.013478539
E1A	40	Urea	0	M	0.768693259	0.01186304
E1A	40	Urea	0.25	M	0.748074196	0.01355753
E1A	40	Urea	0.5	M	0.723190382	0.013295837
E1A	40	Urea	0.75	M	0.697257239	0.010889386
E1A	40	Urea	1	M	0.679154287	0.014901977
E1A	40	Urea	1.25	M	0.652180361	0.009872873
E1A	40	Urea	1.5	M	0.636363049	0.020255653
E1A	40	Sucrose	0	M	0.768693259	0.01186304
E1A	40	Sucrose	0.126182965	M	0.766545527	0.00737984
E1A	40	Sucrose	0.252365931	M	0.758435269	0.011705236
E1A	40	Sucrose	0.378548896	M	0.753442741	0.009845322
E1A	40	Sucrose	0.504731861	M	0.74769872	0.010131101
E1A	40	Sucrose	0.630914826	M	0.748107633	0.013130796
E1A	40	Sucrose	0.757097792	M	0.750982799	0.014850316
E1A	40	Ficoll	0	mono M	0.768693259	0.01186304
E1A	40	Ficoll	0.126182965	mono M	0.791289344	0.003837277
E1A	40	Ficoll	0.252365931	mono M	0.821888037	0.001551782
E1A	40	Ficoll	0.378548896	mono M	0.846924997	0.004359707
E1A	40	Ficoll	0.504731861	mono M	0.874240363	0.009217291
E1A	40	Ficoll	0.630914826	mono M	0.909533415	0.008945884
E1A	40	Ficoll	0.757097792	mono M	0.932812926	0.019146258
E1A	40	EG	0	M	0.768693259	0.01186304
E1A	40	EG	0.663349917	M	0.772307012	0.008015278
E1A	40	EG	1.326699834	M	0.777888288	0.007125903
E1A	40	EG	1.990049751	M	0.77796474	0.002923063
E1A	40	EG	2.653399668	M	0.774674464	0.004577752
E1A	40	EG	3.316749585	M	0.767684269	0.007603565
E1A	40	EG	3.980099502	M	0.753269114	0.008300193
E1A	40	PEG400	0	mono M	0.768693259	0.01186304
E1A	40	PEG400	0.663349917	mono M	0.768712949	0.006583224
E1A	40	PEG400	1.326699834	mono M	0.770622982	0.008438906
E1A	40	PEG400	1.990049751	mono M	0.772968673	0.005304712
E1A	40	PEG400	2.653399668	mono M	0.771871742	0.007542125
E1A	40	PEG400	3.316749585	mono M	0.770172591	0.006761008
E1A	40	PEG400	3.980099502	mono M	0.765363439	0.007975179
E1A	40	PEG2000	0	mono M	0.768693259	0.01186304
E1A	40	PEG2000	0.663349917	mono M	0.78315642	0.004491608
E1A	40	PEG2000	1.326699834	mono M	0.803700488	0.004217492
E1A	40	PEG2000	1.990049751	mono M	0.821046058	0.001758248
E1A	40	PEG2000	2.653399668	mono M	0.841945463	0.002303722
E1A	40	PEG2000	3.316749585	mono M	0.877700612	0.015650817
E1A	40	PEG2000	3.980099502	mono M	0.910228315	0.018421076
E1A	40	PEG8000	0	mono M	0.768693259	0.01186304
E1A	40	PEG8000	0.663349917	mono M	0.784166933	0.002416799
E1A	40	PEG8000	1.326699834	mono M	0.813922886	0.000864187
E1A	40	PEG8000	1.990049751	mono M	0.889306417	0.008078909
E1A	40	PEG8000	2.653399668	mono M	0.939823377	0.008964468
E1A	40	PEG8000	3.316749585	mono M	0.967076913	0.006734923
E1A	40	PEG8000	3.980099502	mono M	0.980276476	0.006622828
E1A	40	Sarcosine	0	M	0.768693259	0.01186304
E1A	40	Sarcosine	0.484848485	M	0.774552948	0.014868555
E1A	40	Sarcosine	0.96969697	M	0.79253835	0.013406114
E1A	40	Sarcosine	1.454545455	M	0.810663565	0.014182566
E1A	40	Sarcosine	1.939393939	M	0.832991085	0.011364677
E1A	40	Sarcosine	2.424242424	M	0.854864865	0.011733797
E1A	40	Sarcosine	2.909090909	M	0.873261141	0.006619433
E1A	40	GuHCl	0	M	0.768693259	0.01186304
E1A	40	GuHCl	0.25	M	0.68222542	0.013615883
E1A	40	GuHCl	0.5	M	0.623582836	0.009666703
E1A	40	GuHCl	0.75	M	0.574449699	0.006998379
E1A	40	GuHCl	1	M	0.528749863	0.005209459
E1A	40	GuHCl	1.25	M	0.489418291	0.007993762
E1A	40	GuHCl	1.5	M	0.456979796	0.013129787
E1A	40	NaCl	0	M	0.84909048	0.007777934
E1A	40	NaCl	0.25	M	0.741724103	0.005591376
E1A	40	NaCl	0.5	M	0.700945083	0.006404944
E1A	40	NaCl	0.75	M	0.688392762	0.005591414
E1A	40	NaCl	1	M	0.690367508	0.002387268
E1A	40	NaCl	1.25	M	0.686479247	0.001057317
E1A	40	NaCl	1.5	M	0.710572766	0.001267846
E1A	40	KCl	0	M	0.84909048	0.007777934
E1A	40	KCl	0.25	M	0.747830549	0.003114828
E1A	40	KCl	0.5	M	0.722609432	0.006145888
E1A	40	KCl	0.75	M	0.717028498	0.004405987
E1A	40	KCl	1	M	0.71938495	0.00305528
E1A	40	KCl	1.25	M	0.720390226	0.005790259
E1A	40	KCl	1.5	M	0.729303206	0.003837559
GS16-flipped	32	Buffer (standard)	0	M	0.591465901	0.002483252
p53-flipped	61	Buffer (standard)	0	M	0.383678504	0.001270635
Ash1-flipped	83	Buffer (standard)	0	M	0.437239635	0.002185416
E1A-flipped	40	Buffer (standard)	0	M	0.576997408	0.001351237
