# Supplementary material for: Structural biases in disordered proteins are prevalent in the cell
Source: Nat Struct Mol Biol. 2024 Jan 4;31(2):283–92. doi: 10.1038/s41594-023-01148-8 (PMC10873198; doi:10.1038/s41594-023-01148-8)
Supplement: Supplementary file 6 — Source data for all live cell microscopy experiments. [file 41594_2023_1148_MOESM6_ESM.csv]

dateImaged	cellline	location	mag	Area	Round	passage	construct	condition	well	trial	ch1	ch2_uncorrected	ch2	ch3	ch5	ch6_uncorrected	ch6	ch7	D/A_before	Efret_before	Efret_after	deltaEfret	FPorder
4/5/2022	HEK293T	whole cell	10X	273.78	0.839	10	Ash1	750	E9	Trial1	7184.759	9375.95	3967.2555	8425.117	7258.895	11390.562	5722.77468	9581.963	1.811014945	0.355743395	0.440835025	0.08509163	O
4/5/2022	HEK293T	whole cell	10X	190.97	0.781	10	Ash1	750	E9	Trial1	6216.637	8536.717	3797.18822	7603.743	5012.912	8582.726	4566.29147	7155.743	1.637168515	0.379194577	0.476688013	0.097493436	O
4/5/2022	HEK293T	whole cell	10X	385.32	0.67	10	Ash1	750	E9	Trial1	7753.14	10402.289	4646.17231	8668.171	13247.338	20662.426	10616.49107	15920.241	1.668715554	0.374712096	0.444877938	0.070165842	O
4/5/2022	HEK293T	whole cell	10X	260.26	0.626	10	Ash1	750	E9	Trial1	4707.812	5523.955	2056.55747	5117.143	5474.844	7377.149	3235.61198	6525.63	2.289171136	0.304027963	0.371462985	0.067435022	O
4/5/2022	HEK293T	whole cell	10X	111.54	0.527	10	Ash1	750	E9	Trial1	3186.879	3765.833	1435.7847	3373.697	2696.758	3415.348	1420.96883	2974.197	2.219607856	0.310596832	0.345085745	0.034488913	O
4/5/2022	HEK293T	whole cell	10X	326.17	0.575	10	Ash1	750	E9	Trial1	6125.155	7242.611	2765.62434	6477.129	7870.508	10991.953	5013.98985	9508.389	2.214745839	0.311066582	0.389149031	0.078082449	O
4/5/2022	HEK293T	whole cell	10X	216.32	0.879	10	Ash1	750	E9	Trial1	3753.594	4229.523	1502.11505	3884.227	6882.367	10171.625	4824.36406	8945.297	2.498872506	0.285806356	0.412101725	0.126295369	O
4/5/2022	HEK293T	whole cell	10X	140.27	0.658	10	Ash1	750	E9	Trial1	8265.373	12132.627	5886.6051	9817.759	5078.193	7645.35	3791.7349	6116.699	1.404098434	0.415956346	0.427482043	0.011525697	O
4/5/2022	HEK293T	whole cell	10X	486.72	0.671	10	Ash1	750	E9	Trial1	4323.528	6086.747	2775.83026	5365.51	3949.451	7025.181	3839.43758	5750.181	1.557562097	0.390997349	0.492937797	0.101940448	O
4/5/2022	HEK293T	whole cell	10X	640.51	0.827	10	Ash1	750	E9	Trial1	7373.992	11682.225	5995.36452	9361.288	7237.549	14156.897	8258.71247	10854.124	1.229948901	0.448440769	0.532948704	0.084507935	O
4/5/2022	HEK293T	whole cell	10X	250.12	0.843	10	Ash1	750	E9	Trial1	5612.216	6742.628	2517.28852	6583.5	5807.479	7750.115	3293.40967	7256.534	2.229468714	0.309648456	0.361877811	0.052229355	O
4/5/2022	HEK293T	whole cell	10X	229.84	0.968	10	Ash1	750	E9	Trial1	5842.257	7235.132	2856.93005	6746.346	6782.176	9872.294	4629.21959	8676.427	2.044942262	0.328413452	0.405666384	0.077252932	O
4/5/2022	HEK293T	whole cell	10X	383.63	0.616	10	Ash1	750	E9	Trial1	4925.251	6709.388	2964.21534	5972.577	4081.661	7110.573	3840.90842	5823.075	1.661569905	0.375718105	0.484805903	0.109087798	O
4/5/2022	HEK293T	whole cell	10X	430.95	0.786	10	Ash1	750	E9	Trial1	5236.788	6906.443	2944.19567	6246.051	4560.404	7058.824	3495.24937	6034.529	1.778682053	0.359882844	0.433887757	0.074004913	O
4/5/2022	HEK293T	whole cell	10X	370.11	0.691	10	Ash1	750	E9	Trial1	5184.726	7329.251	3465.68009	5871.927	4781.178	10316.543	6438.62529	7073.123	1.49601979	0.400637849	0.573862582	0.173224733	O
4/5/2022	HEK293T	whole cell	10X	179.14	0.805	10	Ash1	750	E9	Trial1	4570.896	5270.377	1923.65656	4863.924	7381.283	10906.99	5168.97961	9610.16	2.376149722	0.296195395	0.411862267	0.115666872	O
4/5/2022	HEK293T	whole cell	10X	163.93	0.866	10	Ash1	750	E9	Trial1	3498.031	3988.68	1431.89001	3699.124	3588.134	4313.99	1674.68131	3882.093	2.442946718	0.290448875	0.318210162	0.027761287	O
4/5/2022	HEK293T	whole cell	10X	226.46	0.945	10	Ash1	750	E9	Trial1	5095.321	6120.97	2389.67707	5425.12	5520.149	7464.082	3323.92588	6391.985	2.132221573	0.319262216	0.37583647	0.056574254	O
4/5/2022	HEK293T	whole cell	10X	226.46	0.733	10	Ash1	750	E9	Trial1	8755.0	10562.739	4158.83173	9282.933	7984.813	10689.761	4722.60547	9132.656	2.105158508	0.322044751	0.371641611	0.049596859	O
4/5/2022	HEK293T	whole cell	10X	380.25	0.707	10	Ash1	750	E9	Trial1	6004.72	7861.285	3385.86893	6804.813	6822.822	10833.827	5531.66716	8874.022	1.773464988	0.360559807	0.447745519	0.087185712	O
4/5/2022	HEK293T	whole cell	10X	285.61	0.729	10	Ash1	750	E9	Trial1	5403.396	6904.396	2828.90665	6377.313	5142.213	7967.083	3921.04595	6950.864	1.910065148	0.343634918	0.432630908	0.08899599	O
4/5/2022	HEK293T	whole cell	10X	329.55	0.895	10	Ash1	750	E9	Trial1	5292.779	7627.323	3564.76129	6617.836	3117.169	5175.662	2707.81453	4293.41	1.484749909	0.40245499	0.464862178	0.062407188	O
4/5/2022	HEK293T	whole cell	10X	336.31	0.679	10	Ash1	750	E9	Trial1	3359.372	3702.251	1218.7523	3700.166	4607.467	6096.739	2593.12077	5587.688	2.756402593	0.266212147	0.360126264	0.093914117	O
4/5/2022	HEK293T	whole cell	10X	331.24	0.878	10	Ash1	750	E9	Trial1	7095.342	10218.602	4703.48002	9234.688	6501.755	11955.729	6599.14327	10056.082	1.508530273	0.398639797	0.503716855	0.105077057	O
4/5/2022	HEK293T	whole cell	10X	160.55	0.435	10	Ash1	750	E9	Trial1	8491.789	13348.326	7027.88576	9577.853	7713.084	14159.168	8093.14139	10411.011	1.208299237	0.45283718	0.512022396	0.059185215	O
4/5/2022	HEK293T	whole cell	10X	283.92	0.687	10	Ash1	750	E9	Trial1	7296.482	9233.81	3806.42627	8211.833	7377.435	10606.833	4979.86885	9036.44	1.916885152	0.342831462	0.402989917	0.060158455	O
4/5/2022	HEK293T	whole cell	10X	231.53	0.807	10	Ash1	750	E9	Trial1	7686.357	10082.328	4274.82836	9124.897	8260.847	12792.701	6327.55156	10983.687	1.798050437	0.357391699	0.433738599	0.0763469	O
4/5/2022	HEK293T	whole cell	10X	309.27	0.518	10	Ash1	750	E9	Trial1	6447.584	10414.366	5455.24974	8115.246	5267.093	9261.869	5111.42458	7152.027	1.18190446	0.45831521	0.49250045	0.034185241	O
4/5/2022	HEK293T	whole cell	10X	326.17	0.517	10	Ash1	750	E9	Trial1	4529.129	5276.0	1935.92499	4945.456	4737.0	6367.394	2788.07238	5624.798	2.339516781	0.29944452	0.370504394	0.071059874	O
4/5/2022	HEK293T	whole cell	10X	231.53	0.925	10	Ash1	750	E9	Trial1	4453.81	5192.621	1944.5965	4671.08	3945.934	4978.037	2072.3991	4285.752	2.290351752	0.303918874	0.34434769	0.040428816	O
4/5/2022	HEK293T	whole cell	10X	277.16	0.636	10	Ash1	750	E9	Trial1	3896.0	4500.878	1651.74868	4127.628	4752.829	6247.03	2686.41244	5482.201	2.358712344	0.297733148	0.361113759	0.063380611	O
4/5/2022	HEK293T	whole cell	10X	196.04	0.718	10	Ash1	750	E9	Trial1	3067.267	3484.733	1228.23893	3320.224	3063.009	3720.767	1453.91101	3386.638	2.497288537	0.285935801	0.321881062	0.035945261	O
4/5/2022	HEK293T	whole cell	10X	216.32	0.745	10	Ash1	750	E9	Trial1	4976.117	5926.414	2322.96949	5084.75	4774.633	5861.484	2378.44673	5013.062	2.142136184	0.318254825	0.332506671	0.014251847	O
4/5/2022	HEK293T	whole cell	10X	278.85	0.594	10	Ash1	750	E9	Trial1	3596.382	4086.915	1434.82566	3926.352	3374.152	4020.721	1521.56489	3741.345	2.506494064	0.28518514	0.310795114	0.025609974	O
4/5/2022	HEK293T	whole cell	10X	152.1	0.66	10	Ash1	750	E9	Trial1	3373.378	3872.322	1422.16139	3485.633	3097.6	3785.067	1514.92236	3307.456	2.372007863	0.296559214	0.32843686	0.031877646	O
4/5/2022	HEK293T	whole cell	10X	599.95	0.548	10	Ash1	750	E9	Trial1	6299.397	9137.698	4356.07836	7594.417	6828.617	10367.096	5140.80563	8458.544	1.446116548	0.408811265	0.429494871	0.020683606	O
4/5/2022	HEK293T	whole cell	10X	307.58	0.698	10	Ash1	750	E9	Trial1	7204.049	9834.588	4412.34917	8442.594	6077.236	9765.033	5028.32181	7977.769	1.632701475	0.379837976	0.452775259	0.072937283	O
4/5/2022	HEK293T	whole cell	10X	476.58	0.679	10	Ash1	750	E9	Trial1	5484.741	7583.018	3382.45246	6808.699	4910.28	8231.082	4316.85403	6904.103	1.62152789	0.381456937	0.46784343	0.086386492	O
4/5/2022	HEK293T	whole cell	10X	263.64	0.557	10	Ash1	750	E9	Trial1	6751.628	10238.135	5028.45173	8585.897	6433.673	10738.743	5573.53248	9238.757	1.342685256	0.426860585	0.464182319	0.037321733	O
4/5/2022	HEK293T	whole cell	10X	180.83	0.644	10	Ash1	750	E9	Trial1	3639.635	4397.626	1549.16499	4839.234	3287.682	4124.757	1539.7598	4434.346	2.349417282	0.298559396	0.318959785	0.020400389	O
4/5/2022	HEK293T	whole cell	10X	508.69	0.71	10	Ash1	750	E9	Trial1	7512.987	11353.382	5687.74416	8861.867	1086.096	1926.12	1060.69124	1525.252	1.320908042	0.430865843	0.494083075	0.063217232	O
4/5/2022	HEK293T	whole cell	10X	277.16	0.91	10	Ash1	750	E9	Trial1	7924.799	10554.988	4604.37909	9212.976	7136.579	10599.408	5118.71183	8938.47	1.721143903	0.367492509	0.417673632	0.050181123	O
4/5/2022	HEK293T	whole cell	10X	221.39	0.603	10	Ash1	750	E9	Trial1	6389.16	8295.726	3490.3061	7469.29	7156.947	11549.642	5911.93135	9708.046	1.830544318	0.353288939	0.452367157	0.099078218	O
4/5/2022	HEK293T	whole cell	10X	260.26	0.569	10	Ash1	750	E9	Trial1	4402.597	5153.76	1933.95949	4665.39	7964.61	12436.233	6131.9285	10963.48	2.276468056	0.305206699	0.434995336	0.129788637	O
4/5/2022	HEK293T	whole cell	10X	449.54	0.653	10	Ash1	750	E9	Trial1	7000.124	9534.59	4304.13003	8002.075	6620.861	10165.888	5092.62741	8232.654	1.626373727	0.380753123	0.434766078	0.054012954	O
4/5/2022	HEK293T	whole cell	10X	260.26	0.646	10	Ash1	750	E9	Trial1	5420.273	7167.234	3140.65142	6072.831	5717.747	8202.344	3886.12544	6767.435	1.725843551	0.366858912	0.404641509	0.037782597	O
4/5/2022	HEK293T	whole cell	10X	545.87	0.677	10	Ash1	750	E9	Trial1	6782.235	8744.334	3713.23127	7560.622	10315.823	16690.424	8485.1608	14409.879	1.826504871	0.353793836	0.451314723	0.097520887	O
4/5/2022	HEK293T	whole cell	10X	278.85	0.87	10	Ash1	750	E9	Trial1	5046.83	5633.0	1969.63423	5202.873	7634.352	10745.134	4920.04256	9362.552	2.562318385	0.280716065	0.391898035	0.11118197	O
4/5/2022	HEK293T	whole cell	10X	250.12	0.888	10	Ash1	750	E9	Trial1	3772.662	4122.709	1446.96382	3559.128	3040.73	5668.683	3243.88717	4280.047	2.607295323	0.277216005	0.516163051	0.238947045	O
4/5/2022	HEK293T	whole cell	10X	219.7	0.864	10	Ash1	750	E9	Trial1	3053.269	3412.9	1176.17506	3255.223	3126.3	3598.354	1310.09611	3322.731	2.595930745	0.278092119	0.295306388	0.017214269	O
4/5/2022	HEK293T	whole cell	10X	180.83	0.563	10	Ash1	750	E9	Trial1	7120.58	10207.514	4976.74873	7667.673	832.29	1188.29	568.22119	941.869	1.430769441	0.411392369	0.405724134	-0.005668235	O
4/5/2022	HEK293T	whole cell	10X	410.67	0.525	10	Ash1	750	E9	Trial1	5786.951	8950.922	4379.55648	7917.271	4127.309	6775.371	3478.18456	5840.593	1.32135549	0.430782792	0.457325292	0.026542499	O
4/5/2022	HEK293T	whole cell	10X	610.09	0.536	10	Ash1	750	E9	Trial1	8526.695	12304.599	5947.26373	9674.668	11768.739	21190.264	11811.49963	16533.33	1.433717317	0.410894064	0.500906705	0.09001264	O
4/5/2022	HEK293T	whole cell	10X	319.41	0.857	10	Ash1	750	E9	Trial1	3263.487	2929.339	945.32212	1338.783	6490.371	10210.968	5214.47775	8192.598	3.452248637	0.224605605	0.445497235	0.220891629	O
4/5/2022	HEK293T	whole cell	10X	130.13	0.736	10	Ash1	750	E9	Trial1	6685.312	9651.987	4616.61785	7853.441	3880.403	5580.545	2654.28412	4577.091	1.448097334	0.408480491	0.406183811	-0.002296679	O
4/5/2022	HEK293T	whole cell	10X	267.02	0.684	10	Ash1	750	E9	Trial1	5911.684	8097.374	3561.15783	7384.335	9517.595	16988.0	9106.55969	14932.184	1.660045491	0.37593342	0.488964994	0.113031574	O
4/5/2022	HEK293T	whole cell	10X	388.7	0.563	10	Ash1	750	E9	Trial1	6982.4	10073.048	4725.91694	8665.574	6939.705	11319.552	5857.92477	9387.282	1.477469894	0.403637599	0.457735133	0.054097534	O
4/5/2022	HEK293T	whole cell	10X	231.53	0.84	10	Ash1	750	E9	Trial1	4481.606	5404.913	2057.63151	5115.949	773.81	1041.869	473.62125	832.255	2.178041101	0.314659241	0.379677237	0.065017996	O
4/5/2022	HEK293T	whole cell	10X	175.76	0.653	10	Ash1	750	E9	Trial1	3395.25	4167.558	1499.38809	4572.039	2806.99	3666.183	1450.3983	3832.0	2.264423749	0.306332779	0.340677946	0.034345166	O
4/5/2022	HEK293T	whole cell	10X	299.13	0.796	10	Ash1	750	E9	Trial1	6900.492	9770.858	4430.90252	8856.288	9846.124	18047.66	9868.77488	15581.26	1.557355859	0.391028881	0.500574461	0.10954558	O
4/5/2022	HEK293T	whole cell	10X	336.31	0.841	10	Ash1	750	E9	Trial1	5494.307	6228.276	2197.44257	5888.688	5753.744	6760.925	2520.77281	6266.673	2.500318814	0.285688262	0.304642902	0.018954639	O
4/5/2022	HEK293T	whole cell	10X	189.28	0.83	10	Ash1	750	E9	Trial1	3825.991	4326.669	1544.92456	3968.259	6417.348	9776.536	4741.09551	8601.295	2.476490503	0.287646406	0.424888606	0.1372422	O
4/5/2022	HEK293T	whole cell	10X	344.76	0.661	10	Ash1	750	E9	Trial1	4766.221	5826.02	2224.0302	5662.593	4658.882	5856.598	2317.91037	5628.843	2.143055881	0.318161699	0.332231525	0.014069826	O
4/5/2022	HEK293T	whole cell	10X	219.7	0.658	10	Ash1	750	E9	Trial1	4412.492	5178.185	1906.82783	4909.139	4065.092	4726.938	1724.75728	4461.484	2.314048458	0.301745739	0.297893295	-0.003852444	O
4/5/2022	HEK293T	whole cell	10X	174.07	0.755	10	Ash1	750	E9	Trial1	3511.903	4029.136	1454.82562	3752.641	6659.087	10155.689	4910.54369	9030.68	2.413968349	0.292914256	0.424433919	0.131519662	O
4/5/2022	HEK293T	whole cell	10X	512.07	0.52	10	Ash1	750	E9	Trial1	4756.225	6636.7	3060.3567	5555.495	920.112	1304.056	615.75968	1055.984	1.554140731	0.391521104	0.400918702	0.009397597	O
4/5/2022	HEK293T	whole cell	10X	199.42	0.786	10	Ash1	750	E9	Trial1	3683.831	4250.525	1509.69755	4149.458	3903.627	4499.237	1600.0791	4369.661	2.440111928	0.290688216	0.29072757	3.94e-05	O
4/5/2022	HEK293T	whole cell	10X	190.97	0.699	10	Ash1	750	E9	Trial1	6777.602	9810.965	4786.31327	7539.593	808.274	1115.894	520.03803	881.425	1.416038111	0.413900756	0.391502914	-0.022397842	O
4/5/2022	HEK293T	whole cell	10X	133.51	0.747	10	Ash1	750	E9	Trial1	6749.051	8941.266	3856.39534	7936.177	8283.898	13291.418	6753.80538	11300.772	1.750093132	0.363624049	0.44912479	0.085500741	O
4/5/2022	HEK293T	whole cell	10X	512.07	0.89	10	Ash1	750	E9	Trial1	4656.422	4132.597	1202.71746	2431.452	4330.653	4272.749	1506.51115	2478.904	3.871584271	0.205272032	0.258089564	0.052817532	O
4/5/2022	HEK293T	whole cell	10X	410.67	0.619	10	Ash1	750	E9	Trial1	5191.922	6280.547	2434.61131	5759.037	5848.054	7477.605	3106.94499	6690.481	2.132546571	0.319229093	0.346950903	0.027721811	O
4/5/2022	HEK293T	whole cell	10X	583.05	0.947	10	Ash1	750	E9	Trial1	5247.896	6144.429	2303.38657	5577.145	4718.067	5955.557	2463.0597	5220.641	2.278339237	0.305032496	0.342990704	0.037958208	O
4/5/2022	HEK293T	whole cell	10X	246.74	0.571	10	Ash1	750	E9	Trial1	5937.835	8638.959	4041.71074	7632.609	3934.829	5915.986	2865.42562	5079.479	1.469139031	0.40499947	0.421370343	0.016370872	O
4/5/2022	HEK293T	whole cell	10X	214.63	0.972	10	Ash1	750	E9	Trial1	4678.079	5428.968	2024.45808	4869.095	4067.047	4825.788	1848.61234	4324.425	2.310780868	0.302043548	0.312494725	0.010451177	O
4/5/2022	HEK293T	whole cell	10X	223.08	0.635	10	Ash1	750	E9	Trial1	5902.901	7534.758	3122.58617	6755.97	9214.674	15847.568	8342.84452	13794.454	1.890388504	0.345974252	0.47517219	0.129197938	O
4/5/2022	HEK293T	whole cell	10X	207.87	0.63	10	Ash1	750	E9	Trial1	3690.756	4335.082	1619.06473	3999.561	6569.016	10417.35	5179.94903	9241.171	2.279560497	0.304918906	0.44088556	0.135966654	O
4/5/2022	HEK293T	whole cell	10X	199.42	0.96	10	Ash1	750	E9	Trial1	3643.703	4107.271	1445.8208	3843.619	7678.839	12226.0	6077.83592	10938.839	2.52016225	0.284077815	0.441809954	0.15773214	O
4/5/2022	HEK293T	whole cell	10X	180.83	0.915	10	Ash1	750	E9	Trial1	3332.009	3796.626	1354.65548	3557.925	3291.29	3691.916	1286.034	3481.57	2.459672625	0.28904469	0.280957608	-0.008087082	O
4/5/2022	HEK293T	whole cell	10X	381.94	0.604	10	Ash1	750	E9	Trial1	4813.022	5973.354	2452.40563	5105.509	864.367	1208.31	565.31618	973.049	1.962571746	0.337544568	0.395413605	0.057869037	O
4/5/2022	HEK293T	whole cell	10X	209.56	0.968	10	Ash1	750	E9	Trial1	4656.298	5440.468	1961.97864	5319.218	4484.879	5206.798	1862.69218	5090.105	2.373266408	0.296448569	0.293449593	-0.002998976	O
4/5/2022	HEK293T	whole cell	10X	338.0	0.502	10	Ash1	750	E9	Trial1	4651.16	5859.775	2388.54465	5295.345	8168.7	13919.605	7266.3458	12230.78	1.947277812	0.339296145	0.470769306	0.131473161	O
4/5/2022	HEK293T	whole cell	10X	138.58	0.855	10	Ash1	750	E9	Trial1	3501.732	3968.39	1398.99886	3755.122	3414.329	3987.146	1477.76301	3683.098	2.503027058	0.285467393	0.302071794	0.016604402	O
4/5/2022	HEK293T	whole cell	10X	373.49	0.606	10	Ash1	750	E9	Trial1	5572.855	9748.443	5389.30086	7397.521	847.195	1191.742	562.22523	950.018	1.034058989	0.491627827	0.398905322	-0.092722505	O
4/5/2022	HEK293T	whole cell	10X	167.31	0.681	10	Ash1	750	E9	Trial1	3560.879	4049.152	1432.62015	3838.242	3358.656	4067.091	1580.34924	3719.232	2.485570931	0.286897045	0.319973186	0.033076141	O
4/5/2022	HEK293T	whole cell	10X	466.44	0.529	10	Ash1	750	E9	Trial1	5675.768	7665.616	3441.00866	6402.37	2169.033	3240.275	1584.04909	2666.518	1.649448915	0.377436981	0.422066198	0.044629217	O
4/5/2022	HEK293T	whole cell	10X	241.67	0.945	10	Ash1	750	E9	Trial1	8382.23	11233.447	4924.31308	9823.958	10170.755	18031.119	9831.59235	14784.35	1.702213053	0.370067045	0.491521929	0.121454884	O
4/5/2022	HEK293T	whole cell	10X	302.51	0.511	10	Ash1	750	E9	Trial1	6610.313	7526.799	2692.84063	7002.592	7363.604	9657.899	4129.11777	8558.269	2.454773196	0.289454602	0.359281104	0.069826503	O
4/5/2022	HEK293T	whole cell	10X	442.78	0.956	10	Ash1	750	E9	Trial1	7650.859	10025.588	4248.38723	9064.45	7053.954	9833.012	4434.39208	8736.97	1.800885509	0.357029945	0.385990468	0.028960523	O
4/5/2022	HEK293T	whole cell	10X	316.03	0.628	10	Ash1	750	E9	Trial1	4743.62	5345.808	1921.61182	4789.882	5837.647	8005.208	3600.93377	6896.428	2.468563084	0.288303824	0.381512206	0.093208382	O
4/5/2022	HEK293T	whole cell	10X	231.53	0.75	10	Ash1	750	E9	Trial1	3208.263	3575.526	1217.14602	3463.161	4773.562	7134.255	3425.14519	6205.905	2.635889981	0.275035825	0.417766498	0.142730673	O
4/5/2022	HEK293T	whole cell	10X	223.08	0.918	10	Ash1	750	E9	Trial1	3804.97	4419.432	1628.62561	4074.591	3463.03	3959.909	1432.0538	3644.47	2.33630736	0.299732576	0.292549394	-0.007183182	O
4/5/2022	HEK293T	whole cell	10X	246.74	0.451	10	Ash1	750	E9	Trial1	4266.87	4692.76	1787.14594	3390.384	5793.0	7879.603	3681.9974	5933.24	2.387533052	0.295200072	0.388601415	0.093401344	O
4/5/2022	HEK293T	whole cell	10X	275.47	0.968	10	Ash1	750	E9	Trial1	7448.466	9260.067	3667.38681	8657.859	6623.454	8452.043	3473.37408	7727.57	2.031000924	0.329924017	0.34400646	0.014082443	O
4/5/2022	HEK293T	whole cell	10X	537.42	0.531	10	Ash1	750	E9	Trial1	5720.72	6914.377	2700.69287	6219.487	6350.805	8992.506	4192.34877	7548.582	2.118241605	0.32069356	0.39763707	0.07694351	O
4/5/2022	HEK293T	whole cell	10X	231.53	0.757	10	Ash1	750	E9	Trial1	6662.963	7392.854	2808.41203	5542.482	7858.503	10690.803	5009.73093	7979.292	2.372501944	0.296515767	0.389309905	0.092794138	O
4/5/2022	HEK293T	whole cell	10X	473.2	0.713	10	Ash1	750	E9	Trial1	6980.975	7938.825	2826.03424	7436.179	10256.257	15012.36	6991.91736	13603.297	2.470237233	0.288164737	0.405371445	0.117206708	O
4/5/2022	HEK293T	whole cell	10X	496.86	0.559	10	Ash1	750	E9	Trial1	5717.044	8617.605	4225.25952	7170.064	6967.742	14025.585	8224.23426	11097.092	1.353063397	0.424977925	0.541353812	0.116375887	O
4/5/2022	HEK293T	whole cell	10X	182.52	0.79	10	Ash1	750	E9	Trial1	3813.398	4380.861	1564.91615	4183.389	3517.843	4054.083	1461.03606	3834.685	2.436806598	0.290967784	0.293446786	0.002479002	O
4/5/2022	HEK293T	whole cell	10X	150.41	0.934	10	Ash1	750	E9	Trial1	4413.022	5254.921	2002.17273	4809.719	910.371	1312.472	629.49554	1055.157	2.204116525	0.312098512	0.408798765	0.096700253	O
4/5/2022	HEK293T	whole cell	10X	185.9	0.737	10	Ash1	750	E9	Trial1	4671.409	5770.282	2222.8472	5639.937	4056.036	5509.764	2368.42718	5219.146	2.101543012	0.322420162	0.3686576	0.046237439	O
4/5/2022	HEK293T	whole cell	10X	292.37	0.612	10	Ash1	750	E9	Trial1	6009.717	9097.977	4561.56675	7111.896	870.052	1179.665	539.23672	943.688	1.317467732	0.431505469	0.382630409	-0.048875059	O
4/5/2022	HEK293T	whole cell	10X	290.68	0.696	10	Ash1	750	E9	Trial1	7438.907	9073.227	3573.3243	8196.221	8532.553	12894.309	6269.88584	11064.053	2.081788938	0.324486855	0.423571136	0.099084281	O
4/5/2022	HEK293T	whole cell	10X	98.02	0.777	10	Ash1	750	E9	Trial1	3791.586	5619.414	2751.40098	4518.276	779.724	1042.707	472.08084	828.276	1.378056498	0.420511456	0.377120159	-0.043391297	O
4/5/2022	HEK293T	whole cell	10X	160.55	0.616	10	Ash1	750	E9	Trial1	3887.611	4599.242	1729.77411	4258.074	3088.684	3850.2	1555.42147	3461.979	2.247467445	0.307932263	0.334923804	0.026991541	O
4/5/2022	HEK293T	whole cell	10X	141.96	0.734	10	Ash1	750	E9	Trial1	3155.643	3759.0	1332.93311	3966.19	3247.06	3811.131	1316.56582	4071.702	2.367442879	0.296961236	0.288491185	-0.008470051	O
4/5/2022	HEK293T	whole cell	10X	452.92	0.664	10	Ash1	750	E9	Trial1	7173.504	9581.205	4117.03649	8748.481	6370.343	9806.351	4798.86544	8585.283	1.74239505	0.364644766	0.429651346	0.06500658	O
4/5/2022	HEK293T	whole cell	10X	275.47	0.61	10	Ash1	750	E9	Trial1	3459.08	4052.632	1519.7548	3681.92	5888.583	9317.871	4640.83018	8189.957	2.276077694	0.305243066	0.440749176	0.13550611	O
4/5/2022	HEK293T	whole cell	10X	310.96	0.808	10	Ash1	750	E9	Trial1	6199.424	10318.695	5366.40084	8771.576	5850.326	11156.18	6279.64448	9346.646	1.155229396	0.463987732	0.5176966	0.053708868	O
4/5/2022	HEK293T	whole cell	10X	424.19	0.583	10	Ash1	750	E9	Trial1	5498.853	7821.323	3609.53149	6828.418	6585.223	10218.307	5070.30939	8725.418	1.52342569	0.396286684	0.43501311	0.038726425	O
4/5/2022	HEK293T	whole cell	10X	228.15	0.916	10	Ash1	750	E9	Trial1	6321.341	7751.97	3009.99363	7324.556	6956.015	10428.223	4977.52299	9284.274	2.100117733	0.322568394	0.417103712	0.094535317	O
4/5/2022	HEK293T	whole cell	10X	593.19	0.779	10	Ash1	750	E9	Trial1	6104.453	7480.444	2871.72382	7228.211	5707.698	7907.419	3498.83601	7281.595	2.125710334	0.319927278	0.380038352	0.060111073	O
4/5/2022	HEK293T	whole cell	10X	540.8	0.738	10	Ash1	750	E9	Trial1	4606.337	5281.272	1865.90328	5126.369	4220.856	4871.172	1748.75632	4659.8	2.468690124	0.288293265	0.29294303	0.004649765	O
4/5/2022	HEK293T	whole cell	10X	305.89	0.753	10	Ash1	750	E9	Trial1	7788.337	10045.061	4391.27791	8031.392	786.867	1050.249	473.35128	841.359	1.773592371	0.360543247	0.375610549	0.015067302	O
4/5/2022	HEK293T	whole cell	10X	476.58	0.582	10	Ash1	750	E9	Trial1	3868.369	4526.603	1688.0979	4148.787	6232.344	9728.504	4817.02992	8464.904	2.291554891	0.303807785	0.43595501	0.132147225	O
4/5/2022	HEK293T	whole cell	10X	615.16	0.789	10	Ash1	750	E9	Trial1	6898.915	8341.876	3285.71003	7367.058	6232.843	9721.772	4819.79964	8413.503	2.099672502	0.322614728	0.436076674	0.113461946	O
4/5/2022	HEK293T	whole cell	10X	261.95	0.866	10	Ash1	750	E9	Trial1	6133.239	8167.232	3463.90839	7645.826	6015.587	8703.226	3998.51485	7981.316	1.770612357	0.36093104	0.399288414	0.038357374	O
4/5/2022	HEK293T	whole cell	10X	539.11	0.657	10	Ash1	750	E9	Trial1	6986.972	9844.065	4493.48174	8670.99	7233.27	13524.05	7503.44356	11510.386	1.554912739	0.3914028	0.509166683	0.117763883	O
4/5/2022	HEK293T	whole cell	10X	381.94	0.796	10	Ash1	750	E9	Trial1	6600.938	8743.699	3705.17453	8105.407	6189.584	8949.447	4137.73905	8059.097	1.781545767	0.35951233	0.400659399	0.041147069	O
4/5/2022	HEK293T	whole cell	10X	314.34	0.958	10	Ash1	750	E9	Trial1	4080.505	4613.134	1721.19429	3838.274	784.269	1055.355	480.13841	839.758	2.370740493	0.296670717	0.379733942	0.083063225	O
4/5/2022	HEK293T	whole cell	10X	288.99	0.731	10	Ash1	750	E9	Trial1	5313.947	7303.866	3041.99855	7607.766	6932.684	12552.217	6641.34121	11771.333	1.746860464	0.364051983	0.489268372	0.125216388	O
4/5/2022	HEK293T	whole cell	10X	385.32	0.522	10	Ash1	750	E9	Trial1	4437.075	5924.158	2537.36488	5448.123	6038.452	9116.891	4390.90986	8029.482	1.748694102	0.363809126	0.42101424	0.057205114	O
4/5/2022	HEK293T	whole cell	10X	527.28	0.673	10	Ash1	750	E9	Trial1	7266.285	10646.965	5048.87895	9194.5	6339.074	12579.02	7245.0128	10391.042	1.439187802	0.409972532	0.533345591	0.123373059	O
4/5/2022	HEK293T	whole cell	10X	211.25	0.938	10	Ash1	750	E9	Trial1	7125.912	8560.344	3240.38656	8122.232	7193.344	9582.44	4100.65352	8785.864	2.199093185	0.312588581	0.363082559	0.050493978	O
4/5/2022	HEK293T	whole cell	10X	190.97	0.912	10	Ash1	750	E9	Trial1	5736.248	7018.469	2664.6481	6913.734	4219.195	5751.814	2487.37585	5411.92	2.15272253	0.317186175	0.37088639	0.053700215	O
4/5/2022	HEK293T	whole cell	10X	267.02	0.945	10	Ash1	750	E9	Trial1	3525.753	4267.753	1589.34424	4261.893	3982.557	5772.588	2638.94974	5383.595	2.218369634	0.31071633	0.398542181	0.087825852	O
4/5/2022	HEK293T	whole cell	10X	175.76	0.909	10	Ash1	750	E9	Trial1	3507.221	4451.394	1602.60835	5210.308	3259.914	4096.433	1458.24418	4791.76	2.18844548	0.31363246	0.309070642	-0.004561818	O
4/5/2022	HEK293T	whole cell	10X	366.73	0.66	10	Ash1	750	E9	Trial1	3912.94	5039.627	1873.32314	5749.714	3838.981	5249.304	2112.62754	5800.087	2.088769373	0.323753534	0.354967489	0.031213955	O
4/5/2022	HEK293T	whole cell	10X	245.05	0.933	10	Ash1	750	E9	Trial1	7037.821	8802.676	3559.1302	7965.793	6397.448	8364.938	3563.69256	7424.2	1.977399141	0.335863602	0.357759489	0.021895887	O
4/5/2022	HEK293T	whole cell	10X	540.8	0.816	10	Ash1	750	E9	Trial1	6815.297	9978.891	4725.0827	8640.531	8001.156	14669.841	8109.65493	12208.281	1.442365654	0.409439102	0.503367271	0.093928169	O
4/5/2022	HEK293T	whole cell	10X	136.89	0.723	10	Ash1	750	E9	Trial1	4129.469	5039.679	1941.13637	4789.074	3505.691	4738.21	2062.27664	4304.827	2.127346159	0.319759934	0.370382296	0.050622363	O
4/5/2022	HEK293T	whole cell	10X	299.13	0.903	10	Ash1	750	E9	Trial1	6871.057	8807.639	3641.17825	8025.266	6567.378	8487.146	3543.56239	7699.333	1.887042196	0.346375263	0.350468132	0.004092869	O
4/5/2022	HEK293T	whole cell	10X	108.16	0.892	10	Ash1	750	E9	Trial1	3630.734	4342.578	1577.3163	4426.172	3606.359	4600.531	1822.2768	4562.547	2.301842693	0.302861188	0.335678588	0.0328174	O
4/5/2022	HEK293T	whole cell	10X	307.58	0.54	10	Ash1	750	E9	Trial1	6802.725	10511.577	5198.27595	8988.72	8036.061	16488.549	9662.55016	13509.929	1.308650227	0.433153532	0.545949627	0.112796095	O
4/5/2022	HEK293T	whole cell	10X	201.11	0.857	10	Ash1	750	E9	Trial1	3382.277	3043.378	851.67068	2100.529	2235.555	2802.891	1163.67705	2391.42	3.971343712	0.201152859	0.342335278	0.14118242	O
4/5/2022	HEK293T	whole cell	10X	136.89	0.893	10	Ash1	750	E9	Trial1	4593.963	5419.111	2022.21388	5063.667	3776.901	4950.679	2107.88286	4426.519	2.271749317	0.305646889	0.358192061	0.052545172	O
4/5/2022	HEK293T	whole cell	10X	241.67	0.64	10	Ash1	750	E9	Trial1	4783.72	5545.944	1981.81398	5414.518	4402.203	5366.119	2059.5018	5123.419	2.413808787	0.292927947	0.318724217	0.025796269	O
4/5/2022	HEK293T	whole cell	10X	201.11	0.835	10	Ash1	750	E9	Trial1	4613.395	6902.689	3341.85854	5872.269	2952.286	4336.05	2078.41811	3646.949	1.380487817	0.420081965	0.413146562	-0.006935403	O
4/5/2022	HEK293T	whole cell	10X	361.66	0.915	10	Ash1	750	E9	Trial1	7682.962	10584.794	4741.57593	9322.359	8823.304	13941.691	6995.04052	11948.944	1.620339337	0.381629961	0.442210657	0.060580695	O
4/5/2022	HEK293T	whole cell	10X	182.52	0.671	10	Ash1	750	E9	Trial1	6795.231	11162.981	5836.51795	9078.898	6838.139	12726.898	7215.10121	9934.648	1.164261133	0.462051453	0.513411932	0.05136048	O
4/5/2022	HEK293T	whole cell	10X	628.68	0.619	10	Ash1	750	E9	Trial1	6360.893	8024.946	3247.56954	7400.543	806.61	1075.03	482.53621	868.371	1.9586626	0.33799055	0.374306813	0.036316263	O
4/5/2022	HEK293T	whole cell	10X	569.53	0.892	10	Ash1	750	E9	Trial1	6747.798	10831.502	5573.11198	8852.932	4403.062	8940.226	5290.24134	6928.22	1.210777394	0.452329575	0.545762487	0.093432912	O
4/5/2022	HEK293T	whole cell	10X	272.09	0.854	10	Ash1	750	E9	Trial1	6743.627	8414.261	3316.45193	8019.404	6473.323	8159.758	3263.54005	7712.404	2.033386023	0.329664603	0.335173663	0.005509059	O
4/5/2022	HEK293T	whole cell	10X	385.32	0.517	10	Ash1	750	E9	Trial1	5731.597	7903.965	3505.4327	7162.031	5090.206	7400.447	3468.03948	6497.886	1.635061201	0.379497827	0.405227858	0.02573003	O
4/5/2022	HEK293T	whole cell	10X	635.44	0.79	10	Ash1	750	E9	Trial1	6899.465	10096.069	4835.3564	8442.085	798.782	1054.348	469.48898	850.024	1.426878275	0.412051981	0.370180338	-0.041871643	O
4/5/2022	HEK293T	whole cell	10X	288.99	0.557	10	Ash1	750	E9	Trial1	8760.403	11321.094	5092.69153	8344.152	7994.597	10554.023	4862.07882	7656.883	1.72019117	0.367621221	0.378175423	0.010554202	O
4/5/2022	HEK293T	whole cell	10X	547.56	0.651	10	Ash1	750	E9	Trial1	3515.296	4220.475	1574.62911	4119.679	3497.41	4230.191	1593.03942	4123.812	2.232459681	0.309361941	0.312946714	0.003584774	O
4/5/2022	HEK293T	whole cell	10X	589.81	0.73	10	Ash1	750	E9	Trial1	5469.682	6588.381	2546.92938	6013.264	6267.441	8894.415	4076.97265	7872.098	2.147559349	0.31770648	0.394123127	0.076416647	O
4/5/2022	HEK293T	whole cell	10X	351.52	0.709	10	Ash1	750	E9	Trial1	6895.61	10646.423	5389.40845	8433.375	5565.279	11144.962	6625.73119	8261.226	1.279474373	0.438697628	0.543493204	0.104795576	O
4/5/2022	HEK293T	whole cell	10X	163.93	0.919	10	Ash1	750	E9	Trial1	4354.01	5378.619	1964.65695	5822.825	3702.433	4691.711	1785.86004	4966.113	2.216168069	0.310929024	0.32539444	0.014465416	O
4/5/2022	HEK293T	whole cell	10X	417.43	0.562	10	Ash1	750	E9	Trial1	5063.332	6584.482	2760.94986	5999.822	2507.522	4557.627	2505.49255	3806.041	1.833909436	0.352869427	0.499797582	0.146928154	O
4/5/2022	HEK293T	whole cell	10X	214.63	0.949	10	Ash1	750	E9	Trial1	3860.094	4510.032	1492.32781	5115.023	3904.449	4674.079	1622.98951	5167.008	2.586626058	0.278813566	0.293624164	0.014810598	O
4/5/2022	HEK293T	whole cell	10X	515.45	0.687	10	Ash1	750	E9	Trial1	3109.518	3401.948	1241.83408	2695.102	771.102	1012.728	448.13184	820.59	2.503972189	0.285390393	0.367552003	0.08216161	O
4/5/2022	HEK293T	whole cell	10X	576.29	0.775	10	Ash1	750	E9	Trial1	6859.572	8348.272	3245.20629	7723.645	6699.446	8800.158	3727.61413	8009.671	2.113755302	0.321155615	0.357494259	0.036338643	O
4/5/2022	HEK293T	whole cell	10X	528.97	0.555	10	Ash1	750	E9	Trial1	6944.182	9972.524	4651.17957	8636.463	5856.105	9857.146	5198.68101	8182.786	1.492993744	0.401124151	0.470265187	0.069141036	O
4/5/2022	HEK293T	whole cell	10X	606.71	0.925	10	Ash1	750	E9	Trial1	6316.902	8182.117	3430.67815	7386.741	4326.487	6210.373	2876.61768	5477.459	1.841298345	0.351951776	0.399358028	0.047406251	O
4/5/2022	HEK293T	whole cell	10X	496.86	0.561	10	Ash1	750	E9	Trial1	6785.765	8805.306	3691.21206	7987.571	6354.388	8538.466	3716.26978	7654.582	1.838356857	0.352316516	0.369019568	0.016703051	O
4/5/2022	HEK293T	whole cell	10X	169.0	0.706	10	Ash1	750	E9	Trial1	7580.49	12241.95	6331.9606	9959.63	12511.27	24027.85	13708.25889	19413.779	1.197178959	0.455129063	0.522826285	0.067697223	O
4/5/2022	HEK293T	whole cell	10X	329.55	0.957	10	Ash1	750	E9	Trial1	5476.718	6682.723	2636.17487	6020.461	5176.2	6363.933	2535.43363	5711.123	2.077524546	0.324936482	0.328780353	0.003843871	O
4/5/2022	HEK293T	whole cell	10X	299.13	0.905	10	Ash1	750	E9	Trial1	3332.441	3651.757	1226.88058	3466.751	3149.209	3406.187	1123.26354	3230.751	2.716190194	0.269092793	0.262907141	-0.006185653	O
4/5/2022	HEK293T	whole cell	10X	343.07	0.855	10	Ash1	750	E9	Trial1	7685.557	11090.601	5178.33281	9678.542	6855.049	11724.379	6228.63208	9803.005	1.484175947	0.402547976	0.476061136	0.07351316	O
4/5/2022	HEK293T	whole cell	10X	256.88	0.729	10	Ash1	750	E9	Trial1	6686.612	9390.428	4239.26481	8459.257	4243.665	8210.901	4706.18611	6608.276	1.577304627	0.388002252	0.525839598	0.137837346	O
4/5/2022	HEK293T	whole cell	10X	515.45	0.579	10	Ash1	750	E9	Trial1	5812.531	6985.935	2677.34903	6462.866	6487.138	9090.728	4140.24651	7959.465	2.171002337	0.315357699	0.389582828	0.074225129	O
4/5/2022	HEK293T	whole cell	10X	172.38	0.609	10	Ash1	750	E9	Trial1	7309.931	10356.617	4785.29219	8931.902	1983.814	2582.118	1107.29469	2228.431	1.527583	0.395634881	0.358219267	-0.037415614	O
4/5/2022	HEK293T	whole cell	10X	175.76	0.771	10	Ash1	750	E9	Trial1	3060.904	3627.25	1297.12227	3725.519	6751.269	9089.798	3859.48233	8695.49	2.359765205	0.297639846	0.363733181	0.066093334	O
4/5/2022	HEK293T	whole cell	10X	343.07	0.643	10	Ash1	750	E9	Trial1	7353.63	10851.468	5150.12045	9494.335	6252.685	11022.231	5962.36603	9189.168	1.427855925	0.411886055	0.488116342	0.076230287	O
4/5/2022	HEK293T	whole cell	10X	172.38	0.695	10	Ash1	750	E9	Trial1	4023.706	5492.921	2525.35888	4394.726	783.657	1034.951	460.24554	838.775	1.593320471	0.385606026	0.370001286	-0.015604739	O
4/5/2022	HEK293T	whole cell	10X	190.97	0.721	10	Ash1	750	E9	Trial1	6844.522	8563.743	3459.03086	7774.292	4468.221	7134.088	3631.71162	5969.575	1.978739791	0.335712439	0.448363189	0.11265075	O
4/5/2022	HEK293T	whole cell	10X	407.29	0.556	10	Ash1	750	E9	Trial1	5246.104	6309.411	2517.00358	5326.17	784.207	1036.56	461.08348	841.299	2.084265609	0.324226291	0.370261788	0.046035497	O
4/5/2022	HEK293T	whole cell	10X	370.11	0.699	10	Ash1	750	E9	Trial1	3520.279	7030.84	4086.71977	5675.644	3481.881	9102.343	5934.46627	6960.42	0.861394761	0.537231554	0.630230184	0.09299863	O
4/5/2022	HEK293T	whole cell	10X	282.23	0.925	10	Ash1	750	E9	Trial1	6787.042	9197.562	3973.87831	8560.797	6120.347	9531.312	4673.26529	8496.12	1.707913899	0.36928796	0.432965829	0.063677869	O
4/5/2022	HEK293T	whole cell	10X	153.79	0.93	10	Ash1	750	E9	Trial1	5282.615	6442.802	2597.81769	5501.044	788.604	1046.385	469.06922	838.714	2.033481803	0.329654194	0.372965896	0.043311702	O
4/5/2022	HEK293T	whole cell	10X	309.27	0.743	10	Ash1	750	E9	Trial1	3412.705	4008.076	1492.50492	3720.197	1571.705	2711.213	1462.4105	2188.415	2.286561977	0.304269327	0.481989067	0.177719741	O
4/5/2022	HEK293T	whole cell	10X	321.1	0.749	10	Ash1	750	E9	Trial1	3983.163	4893.658	1929.13353	4491.832	2969.884	4150.279	1884.8225	3639.042	2.064741988	0.326291741	0.388246437	0.061954695	O
4/5/2022	HEK293T	whole cell	10X	224.77	0.906	10	Ash1	750	E9	Trial1	4180.79	4976.451	1835.83219	4867.369	3628.451	4608.173	1856.57674	4360.617	2.277326884	0.305126719	0.33848083	0.03335411	O
4/5/2022	HEK293T	whole cell	10X	554.32	0.858	10	Ash1	750	E9	Trial1	6353.567	8952.457	4115.84684	7732.735	5650.869	8411.951	4066.48658	7107.915	1.543684021	0.39313059	0.418476667	0.025346077	O
4/5/2022	HEK293T	whole cell	10X	197.73	0.691	10	Ash1	750	E9	Trial1	6063.615	8694.88	3874.2172	8457.615	5373.692	9284.299	4799.3208	8615.376	1.565120045	0.389845302	0.471769858	0.081924555	O
4/5/2022	HEK293T	whole cell	10X	256.88	0.826	10	Ash1	750	E9	Trial1	5494.756	6717.849	2686.5971	5889.638	793.086	1062.368	478.23114	862.112	2.045247499	0.328380534	0.37616982	0.047789286	O
4/5/2022	HEK293T	whole cell	10X	174.07	0.851	10	Ash1	750	E9	Trial1	3584.32	4247.553	1557.11475	4161.835	3276.515	4051.971	1577.51524	3883.699	2.301898431	0.302856075	0.324990814	0.022134739	O
4/5/2022	HEK293T	whole cell	10X	209.56	0.945	10	Ash1	750	E9	Trial1	5291.798	6672.411	2700.22649	6144.903	5059.355	7053.798	3187.59029	6235.524	1.95976079	0.337865142	0.386517696	0.048652554	O
4/5/2022	HEK293T	whole cell	10X	133.51	0.71	10	Ash1	750	E9	Trial1	3378.253	4154.696	1555.79832	4254.861	3266.076	4452.291	1896.85103	4339.051	2.171395197	0.315318634	0.367398381	0.052079747	O
4/5/2022	HEK293T	whole cell	10X	566.15	0.736	10	Ash1	750	E9	Trial1	7522.266	11005.37	5254.14789	9286.427	6849.039	12073.495	6498.87694	10234.881	1.431681437	0.411238078	0.486883268	0.075645191	O
4/5/2022	HEK293T	whole cell	10X	273.78	0.721	10	Ash1	750	E9	Trial1	4813.691	5298.062	1786.53285	5054.068	4719.938	5429.29	1962.13355	5082.049	2.694431843	0.270677615	0.293641506	0.022963891	O
4/5/2022	HEK293T	whole cell	10X	539.11	0.84	10	Ash1	750	E9	Trial1	7559.072	12966.311	7172.80622	9406.298	780.602	1030.119	459.11338	827.824	1.053851417	0.486890138	0.37033773	-0.116552408	O
4/5/2022	HEK293T	whole cell	10X	343.07	0.679	10	Ash1	750	E9	Trial1	5888.153	8162.153	3570.131	7743.689	5142.035	8968.399	4735.11952	7936.847	1.649282057	0.377460753	0.479401179	0.101940426	O
4/5/2022	HEK293T	whole cell	10X	184.21	0.743	10	Ash1	750	E9	Trial1	7535.688	10381.522	4609.32079	9359.403	6224.44	9716.174	4815.23314	8431.514	1.634880353	0.379523874	0.436175336	0.056651462	O
4/5/2022	HEK293T	whole cell	10X	326.17	0.763	10	Ash1	750	E9	Trial1	8649.14	11770.663	5337.74666	9730.906	792.575	1051.705	471.1178	844.855	1.620372893	0.381625074	0.372810386	-0.008814689	O
4/5/2022	HEK293T	whole cell	10X	398.84	0.674	10	Ash1	750	E9	Trial1	4447.411	5360.636	2090.7039	4804.233	1352.936	2290.627	1216.41367	1879.775	2.127231408	0.319771667	0.473432513	0.153660846	O
4/5/2022	HEK293T	whole cell	10X	170.69	0.543	10	Ash1	750	E9	Trial1	4151.04	6099.317	2945.41868	5020.248	3045.456	4791.555	2437.78382	3893.05	1.409320864	0.415054721	0.444588218	0.029533497	O
4/5/2022	HEK293T	whole cell	10X	153.79	0.875	10	Ash1	750	E9	Trial1	3009.923	3447.297	1233.57945	3255.044	2899.923	3317.615	1191.26327	3102.066	2.439991198	0.290698418	0.291177959	0.000479541	O
4/5/2022	HEK293T	whole cell	10X	415.74	0.805	10	Ash1	750	E9	Trial1	5056.272	6448.476	2592.40592	6190.768	11681.793	27956.932	17580.39167	22027.316	1.950416777	0.338935166	0.600788761	0.261853595	O
4/5/2022	HEK293T	whole cell	10X	334.62	0.586	10	Ash1	750	E9	Trial1	5795.065	8585.277	4093.27319	7476.944	4845.49	9078.399	5107.88581	7381.071	1.415753294	0.413949555	0.513181247	0.099231692	O
4/5/2022	HEK293T	whole cell	10X	207.87	0.883	10	Ash1	750	E9	Trial1	5374.699	6392.618	2486.77652	5564.479	789.594	1048.984	470.58093	841.675	2.161311624	0.316324399	0.373425085	0.057100686	O
4/5/2022	HEK293T	whole cell	10X	292.37	0.942	10	Ash1	750	E9	Trial1	3987.699	4645.179	1754.4129	4090.977	3790.595	4906.387	2103.63069	4177.584	2.272953533	0.305534432	0.356896868	0.051362436	O
4/5/2022	HEK293T	whole cell	10X	452.92	0.593	10	Ash1	750	E9	Trial1	4737.761	6477.481	2874.12499	5749.172	8692.06	14575.795	7578.80396	12579.996	1.648418568	0.37758382	0.465789892	0.088206072	O
4/5/2022	HEK293T	whole cell	10X	143.65	0.925	10	Ash1	750	E9	Trial1	4749.259	5711.447	2193.34601	5268.388	4830.788	5838.33	2258.06329	5368.153	2.165303139	0.315925507	0.318537263	0.002611756	O
4/5/2022	HEK293T	whole cell	10X	297.44	0.906	10	Ash1	750	E9	Trial1	3481.386	4030.33	1498.86906	3612.244	1316.011	2210.494	1169.46974	1808.097	2.322675204	0.300962309	0.47052054	0.169558231	O
4/5/2022	HEK293T	whole cell	10X	591.5	0.763	10	Ash1	750	E9	Trial1	6281.034	8983.834	4160.62395	7864.537	7006.697	11890.217	6285.96657	9951.058	1.509637515	0.398463919	0.472889917	0.074425998	O
4/5/2022	HEK293T	whole cell	10X	234.91	0.895	10	Ash1	750	E9	Trial1	3002.813	3366.698	1169.95451	3185.54	2795.871	3154.575	1109.55283	2964.266	2.566606628	0.280378551	0.284105613	0.003727061	O
4/5/2022	HEK293T	whole cell	10X	250.12	0.698	10	Ash1	750	E9	Trial1	3499.23	4163.135	1576.09956	3854.966	2929.081	3433.939	1278.51357	3173.75	2.220183349	0.310541324	0.303858546	-0.006682777	O
4/5/2022	HEK293T	whole cell	10X	474.89	0.686	10	Ash1	750	E9	Trial1	4155.797	5020.818	1837.45818	5162.039	3907.299	4993.16	1962.60628	5050.975	2.261709706	0.306587676	0.334350588	0.027762911	O
4/5/2022	HEK293T	whole cell	10X	231.53	0.885	10	Ash1	750	E9	Trial1	6892.817	9254.605	4025.96676	8291.817	6392.029	9507.307	4537.89392	8324.409	1.712089893	0.368719342	0.41518078	0.046461438	O
4/5/2022	HEK293T	whole cell	10X	302.51	0.721	10	Ash1	750	E9	Trial1	3949.073	4652.346	1785.05007	4075.196	783.207	1045.291	469.74427	844.458	2.21230377	0.311303062	0.374910247	0.063607185	O
4/5/2022	HEK293T	whole cell	10X	331.24	0.658	10	Ash1	750	E9	Trial1	6512.429	8230.383	3354.02059	7498.816	6086.423	8167.837	3553.12996	7310.015	1.941678301	0.339941998	0.368599039	0.028657041	O
4/5/2022	HEK293T	whole cell	10X	292.37	0.862	10	Ash1	750	E9	Trial1	4281.145	4854.78	1725.25536	4529.041	4069.231	4618.127	1645.63062	4293.705	2.481455847	0.287236158	0.287956337	0.00072018	O
4/5/2022	HEK293T	whole cell	10X	349.83	0.757	10	Ash1	750	E9	Trial1	5690.43	6906.792	2663.33281	6460.691	885.778	1234.754	573.09602	1011.556	2.136582397	0.318818342	0.392834482	0.07401614	O
4/5/2022	HEK293T	whole cell	10X	143.65	0.796	10	Ash1	750	E9	Trial1	5004.529	6488.023	2694.97663	6003.4	887.494	1257.659	591.39053	1031.035	1.856984192	0.350019438	0.399889591	0.049870154	O
4/5/2022	HEK293T	whole cell	10X	285.61	0.575	10	Ash1	750	E9	Trial1	5627.219	8036.958	3734.81663	6945.87	1803.112	2221.787	890.86294	1975.13	1.506692177	0.39893211	0.330687167	-0.068244944	O
4/5/2022	HEK293T	whole cell	10X	162.24	0.925	10	Ash1	750	E9	Trial1	3099.302	3610.719	1383.10269	3078.875	780.302	1043.979	470.80108	840.094	2.240832891	0.308562655	0.376308785	0.06774613	O
4/5/2022	HEK293T	whole cell	10X	442.78	0.62	10	Ash1	750	E9	Trial1	6739.576	8709.428	3768.37219	7205.687	789.435	1054.71	474.41425	852.08	1.788458162	0.358621124	0.375372498	0.016751374	O
4/5/2022	HEK293T	whole cell	10X	390.39	0.672	10	Ash1	750	E9	Trial1	7187.307	10090.402	4560.16268	9057.719	7535.771	12494.226	6476.89315	10649.338	1.576107587	0.388182545	0.462217112	0.074034566	O
4/5/2022	HEK293T	whole cell	10X	319.41	0.788	10	Ash1	750	E9	Trial1	8222.641	11137.932	5060.62132	9049.005	785.603	1049.407	472.21191	846.45	1.624828352	0.380977293	0.375422414	-0.005554879	O
4/5/2022	HEK293T	whole cell	10X	430.95	0.534	10	Ash1	750	E9	Trial1	6986.792	9526.479	4310.05324	7965.4	5771.977	8389.898	4023.07481	6882.502	1.621045405	0.381527156	0.41072522	0.029198064	O
4/5/2022	HEK293T	whole cell	10X	231.53	0.693	10	Ash1	750	E9	Trial1	5065.263	6508.73	2671.07089	6068.788	887.679	1245.832	580.72309	1024.416	1.896341658	0.345263135	0.395479613	0.050216478	O
4/5/2022	HEK293T	whole cell	10X	175.76	0.957	10	Ash1	750	E9	Trial1	3581.865	4220.442	1622.85906	3679.971	786.231	1035.394	458.88884	841.067	2.207132516	0.311805014	0.368549938	0.056744924	O
4/5/2022	HEK293T	whole cell	10X	319.41	0.632	10	Ash1	750	E9	Trial1	3631.281	4141.487	1487.5222	3838.873	4979.804	6499.534	2764.46171	5767.243	2.441160878	0.290599607	0.356968861	0.066369254	O
4/5/2022	HEK293T	whole cell	10X	549.25	0.496	10	Ash1	750	E9	Trial1	5705.185	8188.631	3810.59981	7127.806	4700.139	7499.215	3810.41515	6303.822	1.497188182	0.400450398	0.447728207	0.047277809	O
4/5/2022	HEK293T	whole cell	10X	231.53	0.805	10	Ash1	750	E9	Trial1	7541.891	10508.445	4844.79438	8770.781	821.051	1126.54	518.97393	907.416	1.556699915	0.391129203	0.387286772	-0.003842431	O
4/5/2022	HEK293T	whole cell	10X	285.61	0.603	10	Ash1	750	E9	Trial1	5904.385	8043.29	3624.04246	6789.071	811.16	1097.604	498.49705	890.485	1.62922622	0.380340038	0.380631746	0.000291709	O
4/5/2022	HEK293T	whole cell	10X	138.58	0.758	10	Ash1	750	E9	Trial1	3103.829	3584.939	1340.87896	3152.793	837.305	1156.939	534.10166	942.451	2.314771946	0.301679879	0.389455349	0.08777547	O
4/5/2022	HEK293T	whole cell	10X	329.55	0.728	10	Ash1	750	E9	Trial1	3653.344	4263.308	1613.58074	3755.026	836.615	1164.195	541.96789	941.164	2.264122216	0.306361078	0.393134061	0.086772983	O
4/5/2022	HEK293T	whole cell	10X	202.8	0.574	10	Ash1	750	E9	Trial1	6544.025	9083.691	4174.488	7583.525	795.992	1078.433	488.68901	883.517	1.567623383	0.389465218	0.380397162	-0.009068056	O
4/5/2022	HEK293T	whole cell	10X	167.31	0.88	10	Ash1	750	E9	Trial1	3416.344	3929.838	1462.23814	3457.566	837.798	1147.98	526.75572	932.586	2.336380037	0.299726047	0.386027836	0.086301789	O
4/5/2022	HEK293T	whole cell	10X	231.53	0.859	10	Ash1	750	E9	Trial1	4338.956	4936.117	1855.641	4109.628	780.401	1048.314	473.2902	849.533	2.338251849	0.299557986	0.377517366	0.077959381	O
4/5/2022	HEK293T	whole cell	10X	356.59	0.668	10	Ash1	750	E9	Trial1	6984.597	9520.578	4143.57372	8816.673	5890.82	9802.407	5058.9853	8533.09	1.685645646	0.372349942	0.462016005	0.089666063	O
4/5/2022	HEK293T	whole cell	10X	520.52	0.726	10	Ash1	750	E9	Trial1	7285.987	10617.302	4961.87543	9441.334	5171.951	8206.267	4108.47008	7140.331	1.468393776	0.405121747	0.442702981	0.037581234	O
4/5/2022	HEK293T	whole cell	10X	361.66	0.643	10	Ash1	750	E9	Trial1	5806.878	7195.785	2868.64646	6576.28	5304.523	7020.491	3013.29423	6293.682	2.024257113	0.330659717	0.36226983	0.031610113	O
4/5/2022	HEK293T	whole cell	10X	167.31	0.726	10	Ash1	750	E9	Trial1	4875.99	6039.121	2480.28253	5129.283	822.0	1135.737	527.48784	908.364	1.965901038	0.337165666	0.390880025	0.053714358	O
4/5/2022	HEK293T	whole cell	10X	439.4	0.635	10	Ash1	750	E9	Trial1	6546.734	10815.389	5601.13802	9181.484	872.4	1250.25	599.49224	991.504	1.168822117	0.461079769	0.407293567	-0.053786202	O
4/5/2022	HEK293T	whole cell	10X	277.16	0.753	10	Ash1	750	E9	Trial1	6791.958	9581.592	4344.79925	8616.079	5997.805	10281.421	5452.06005	8686.97	1.563238624	0.39013145	0.476168062	0.086036612	O
4/5/2022	HEK293T	whole cell	10X	263.64	0.92	10	Ash1	750	E9	Trial1	3776.994	4383.372	1599.52879	4115.981	3554.859	4366.949	1726.99882	3978.289	2.361316673	0.297502466	0.326968063	0.029465597	O
4/5/2022	HEK293T	whole cell	10X	147.03	0.785	10	Ash1	750	E9	Trial1	4889.264	7785.793	3984.90166	6366.218	904.103	1299.77	620.94037	1050.816	1.226947217	0.449045219	0.407162434	-0.041882785	O
4/5/2022	HEK293T	whole cell	10X	422.5	0.695	10	Ash1	750	E9	Trial1	8144.288	10382.876	4419.75544	8666.568	780.316	1048.96	476.47424	836.412	1.842701052	0.351778109	0.37911994	0.027341831	O
4/5/2022	HEK293T	whole cell	10X	169.0	0.726	10	Ash1	750	E9	Trial1	3471.85	4187.69	1626.2099	3796.84	3172.3	3962.55	1606.3757	3551.87	2.134933504	0.318986032	0.336154994	0.017168961	O
4/5/2022	HEK293T	whole cell	10X	204.49	0.888	10	Ash1	750	E9	Trial1	6013.05	9166.487	4241.28235	9148.885	857.727	1207.025	569.05138	965.149	1.417743386	0.413608825	0.398836559	-0.014772265	O
4/5/2022	HEK293T	whole cell	10X	366.73	0.559	10	Ash1	750	E9	Trial1	4569.839	6207.996	2357.37836	7518.963	3072.687	4794.737	2150.01062	5348.433	1.938525897	0.340306683	0.411666686	0.071360003	O
4/5/2022	HEK293T	whole cell	10X	106.47	0.79	10	Ash1	750	E9	Trial1	3538.937	3025.968	824.03812	1717.333	793.333	1061.492	476.65138	865.127	4.294627778	0.18887069	0.375320663	0.186449974	O
4/5/2022	HEK293T	whole cell	10X	226.46	0.735	10	Ash1	750	E9	Trial1	3034.313	3801.134	1466.75823	3822.052	2875.239	3949.709	1696.46774	3838.761	2.068720623	0.3258687	0.371079738	0.045211038	O
4/5/2022	HEK293T	whole cell	10X	165.62	0.715	10	Ash1	750	E9	Trial1	3252.377	4243.479	1534.43144	5185.725	881.327	1247.02	588.18921	1009.092	2.119597471	0.320554177	0.400260444	0.079706267	O
4/5/2022	HEK293T	whole cell	10X	158.86	0.564	10	Ash1	750	E9	Trial1	3125.926	3726.17	1429.41631	3368.489	2869.681	3460.958	1348.87437	3111.33	2.186854857	0.313789	0.319747935	0.005958935	O
4/5/2022	HEK293T	whole cell	10X	518.83	0.507	10	Ash1	750	E9	Trial1	8318.808	12691.863	6450.55395	9643.899	782.808	1047.915	472.68785	843.889	1.289626916	0.436752378	0.376494952	-0.060257426	O
4/5/2022	HEK293T	whole cell	10X	158.86	0.765	10	Ash1	750	E9	Trial1	5808.83	8510.266	4012.99765	7466.255	861.053	1214.383	569.34275	993.064	1.447503963	0.408579522	0.398031629	-0.010547894	O
4/5/2022	HEK293T	whole cell	10X	314.34	0.526	10	Ash1	750	E9	Trial1	6977.785	9554.994	4295.96602	8214.747	10024.897	16734.123	8834.41769	13613.21	1.624264477	0.381059153	0.468437896	0.087378742	O
4/5/2022	HEK293T	whole cell	10X	238.29	0.544	10	Ash1	750	E9	Trial1	3705.0	4478.844	1741.23774	4073.454	4746.34	6744.56	3130.76883	5780.163	2.127796748	0.319713869	0.397451514	0.077737645	O
4/5/2022	HEK293T	whole cell	10X	469.82	0.577	10	Ash1	750	E9	Trial1	8040.237	11733.263	5726.11897	9188.518	780.993	1050.209	476.83376	839.205	1.404133767	0.415950233	0.37909335	-0.036856883	O
4/5/2022	HEK293T	whole cell	10X	239.98	0.891	10	Ash1	750	E9	Trial1	5309.845	6574.324	2660.50528	5787.373	865.155	1228.894	584.23139	979.634	1.995803218	0.333800296	0.403088779	0.069288483	O
4/5/2022	HEK293T	whole cell	10X	270.4	0.798	10	Ash1	750	E9	Trial1	6534.837	9058.15	4018.33467	8296.588	855.912	1217.488	575.68225	990.381	1.626255038	0.380770331	0.402126685	0.021356354	O
4/5/2022	HEK293T	whole cell	10X	184.21	0.719	10	Ash1	750	E9	Trial1	5092.128	6638.798	2840.13521	5788.605	840.431	1177.459	551.41733	950.596	1.792917458	0.358048534	0.396176306	0.038127773	O
4/5/2022	HEK293T	whole cell	10X	180.83	0.706	10	Ash1	750	E9	Trial1	6039.533	9605.337	5020.22729	7285.038	784.075	1060.262	483.58928	847.963	1.203039753	0.453918273	0.38148056	-0.072437712	O
4/5/2022	HEK293T	whole cell	10X	295.75	0.962	10	Ash1	750	E9	Trial1	9009.092	12272.2	5599.66542	9987.978	784.92	1061.011	483.26343	851.263	1.608862552	0.38330881	0.381067453	-0.002241357	O
4/5/2022	HEK293T	whole cell	10X	260.26	0.524	10	Ash1	750	E9	Trial1	3515.578	4210.786	1660.18737	3617.591	832.844	1150.39	532.58991	928.383	2.117579054	0.320761714	0.390051768	0.069290054	O
4/5/2022	HEK293T	whole cell	10X	584.74	0.578	10	Ash1	750	E9	Trial1	6739.939	11067.26	5742.90834	9222.021	5358.977	10799.31	6336.47917	8539.858	1.173610756	0.460063973	0.541789827	0.081725854	O
4/5/2022	HEK293T	whole cell	10X	408.98	0.841	10	Ash1	750	E9	Trial1	7657.62	11043.731	5340.63486	8655.566	778.901	1033.777	463.1848	830.393	1.43384077	0.410873222	0.37290886	-0.037964362	O
4/5/2022	HEK293T	whole cell	10X	312.65	0.85	10	Ash1	750	E9	Trial1	7797.47	10877.211	5109.16642	8607.292	813.368	1107.941	505.58996	901.4	1.526172639	0.395855764	0.383325303	-0.012530461	O
4/5/2022	HEK293T	whole cell	10X	321.1	0.779	10	Ash1	750	E9	Trial1	4509.068	6204.505	2797.18398	5355.342	5920.016	9943.705	5295.63357	7949.805	1.612002654	0.382848003	0.472164678	0.089316675	O
4/5/2022	HEK293T	whole cell	10X	365.04	0.625	10	Ash1	750	E9	Trial1	4039.333	4938.532	1941.63253	4505.542	3875.894	5209.037	2281.32504	4597.306	2.080379751	0.324635298	0.370512243	0.045876945	O
4/5/2022	HEK293T	whole cell	10X	223.08	0.897	10	Ash1	750	E9	Trial1	6597.879	8558.599	3586.7575	7762.977	834.061	1145.871	527.45269	928.242	1.839510756	0.352173345	0.387401679	0.035228335	O
4/5/2022	HEK293T	whole cell	10X	613.47	0.757	10	Ash1	750	E9	Trial1	7213.24	9585.171	4112.04522	8684.782	6635.342	10238.771	5040.34556	8851.022	1.754173316	0.363085356	0.431695824	0.068610467	O
4/5/2022	HEK293T	whole cell	10X	324.48	0.846	10	Ash1	750	E9	Trial1	6368.115	7862.62	3150.16643	7038.698	5601.287	7886.99	3630.74211	6776.662	2.021517003	0.330959581	0.393276718	0.062317138	O
4/5/2022	HEK293T	whole cell	10X	245.05	0.636	10	Ash1	750	E9	Trial1	6305.352	10909.676	5965.65855	8432.531	882.641	1262.648	601.91695	1015.428	1.056941484	0.486158701	0.405451973	-0.080706728	O
4/5/2022	HEK293T	whole cell	10X	343.07	0.747	10	Ash1	750	E9	Trial1	6097.581	7778.655	3296.85772	6579.365	781.695	1049.01	473.97906	845.961	1.849512936	0.350937168	0.377469819	0.026532651	O
4/5/2022	HEK293T	whole cell	10X	451.23	0.907	10	Ash1	750	E9	Trial1	4275.112	5221.404	2058.32002	4722.498	3832.255	5241.412	2347.22361	4542.596	2.076990924	0.324992834	0.379841692	0.054848858	O
4/5/2022	HEK293T	whole cell	10X	616.85	0.652	10	Ash1	750	E9	Trial1	6533.995	9800.751	4660.19135	8829.17	6149.97	10937.693	5887.20905	9426.315	1.402087277	0.416304607	0.489085443	0.072780836	O
4/5/2022	HEK293T	whole cell	10X	294.06	0.854	10	Ash1	750	E9	Trial1	7410.293	9662.494	4000.30489	9130.178	5112.178	7820.805	3786.33322	6973.776	1.852432053	0.350578027	0.425501876	0.07492385	O
4/5/2022	HEK293T	whole cell	10X	334.62	0.626	10	Ash1	750	E9	Trial1	6065.763	8385.242	3669.99789	7896.788	5385.702	8841.737	4485.246	7905.626	1.652797408	0.376960561	0.454388575	0.077428014	O
4/5/2022	HEK293T	whole cell	10X	483.34	0.526	10	Ash1	750	E9	Trial1	5141.056	6920.671	2963.57189	6485.997	3657.245	6237.273	3262.33837	5455.762	1.734749887	0.365664153	0.471464566	0.105800413	O
4/5/2022	HEK293T	whole cell	10X	272.09	0.793	10	Ash1	750	E9	Trial1	4912.627	5871.615	2237.9952	5420.671	4570.367	6060.882	2619.93973	5361.304	2.19510167	0.312979086	0.364371066	0.05139198	O
4/5/2022	HEK293T	whole cell	10X	246.74	0.718	10	Ash1	750	E9	Trial1	8291.309	12240.589	5958.81598	9933.575	901.993	1299.185	623.86577	1038.226	1.391435652	0.418158857	0.408862067	-0.009296791	O
4/5/2022	HEK293T	whole cell	10X	150.41	0.887	10	Ash1	750	E9	Trial1	3123.494	3615.978	1337.50345	3279.067	2918.652	3354.011	1232.85367	3022.483	2.335316593	0.299821613	0.296965431	-0.002856182	O
4/5/2022	HEK293T	whole cell	10X	397.15	0.732	10	Ash1	750	E9	Trial1	7751.638	10805.894	5122.59401	8289.115	775.451	1043.123	474.16968	831.391	1.513225133	0.397895114	0.379450891	-0.018444223	O
4/5/2022	HEK293T	whole cell	10X	179.14	0.439	10	Ash1	750	E9	Trial1	4662.217	5514.132	2051.90362	5217.123	5107.576	6676.991	2797.5127	6170.858	2.272142295	0.305610181	0.353887579	0.048277397	O
4/5/2022	HEK293T	whole cell	10X	116.61	0.862	10	Ash1	750	E9	Trial1	3323.986	3569.884	1451.73959	1875.957	996.754	1405.449	662.19407	1131.449	2.289657197	0.303983041	0.399165038	0.095181997	O
4/5/2022	HEK293T	whole cell	10X	446.16	0.622	10	Ash1	750	E9	Trial1	7361.83	8931.163	3467.74491	8219.201	7901.883	11136.413	5098.37855	9737.034	2.122944505	0.320210621	0.392175075	0.071964454	O
4/5/2022	HEK293T	whole cell	10X	216.32	0.66	10	Ash1	750	E9	Trial1	3764.031	4380.992	1634.9603	3953.133	3520.57	4340.297	1750.45633	3810.203	2.302215534	0.302826993	0.332090227	0.029263234	O
4/5/2022	HEK293T	whole cell	10X	184.21	0.858	10	Ash1	750	E9	Trial1	3255.339	4066.798	1576.86995	4024.202	777.193	1057.367	484.03318	849.587	2.064430868	0.326324868	0.383779839	0.05745497	O
4/5/2022	HEK293T	whole cell	10X	243.36	0.807	10	Ash1	750	E9	Trial1	7062.764	9982.486	4544.86967	8917.639	5806.674	9944.826	5268.70934	8413.576	1.554008038	0.391541446	0.475713497	0.084172051	O
4/5/2022	HEK293T	whole cell	10X	212.94	0.967	10	Ash1	750	E9	Trial1	4181.778	4757.341	1720.86062	4316.516	4067.738	4678.587	1725.02216	4198.23	2.430050378	0.291540908	0.297789329	0.006248421	O
4/5/2022	HEK293T	whole cell	10X	162.24	0.953	10	Ash1	750	E9	Trial1	3372.062	3946.948	1477.60365	3590.271	2799.51	3281.646	1241.62731	2927.781	2.28211537	0.304681551	0.307246999	0.002565448	O
4/5/2022	HEK293T	whole cell	10X	605.02	0.732	10	Ash1	750	E9	Trial1	5820.232	7399.74	2989.7963	6974.846	5481.33	7874.707	3613.24625	7138.715	1.946698509	0.339362849	0.397296823	0.057933974	O
4/5/2022	HEK293T	whole cell	10X	366.73	0.836	10	Ash1	750	E9	Trial1	5290.069	6910.945	2934.47846	6172.263	825.7	1148.608	536.68176	917.396	1.802728857	0.356795128	0.393929056	0.037133928	O
4/5/2022	HEK293T	whole cell	10X	187.59	0.735	10	Ash1	750	E9	Trial1	3740.703	4461.045	1724.50966	3968.225	5041.946	7506.549	3654.59565	6209.063	2.169140067	0.315543011	0.420235514	0.104692503	O
4/5/2022	HEK293T	whole cell	10X	316.03	0.75	10	Ash1	750	E9	Trial1	5903.946	7245.123	2761.69547	7128.085	6365.508	9140.385	4151.25213	8502.177	2.137797619	0.318694869	0.394727281	0.076032412	O
4/5/2022	HEK293T	whole cell	10X	393.77	0.828	10	Ash1	750	E9	Trial1	4076.661	4856.189	1820.85168	4603.721	3983.236	5156.635	2148.97281	4718.669	2.238875931	0.308749091	0.350440254	0.041691162	O
4/5/2022	HEK293T	whole cell	10X	495.17	0.667	10	Ash1	750	E9	Trial1	6809.748	10923.761	5554.24399	9265.003	4902.724	8976.034	4974.81306	7383.038	1.226044087	0.449227401	0.503649141	0.05442174	O
4/5/2022	HEK293T	whole cell	10X	248.43	0.671	10	Ash1	750	E9	Trial1	3897.701	4695.197	1863.93264	4028.857	792.177	1061.66	479.04858	856.619	2.091116876	0.323507664	0.376839947	0.053332283	O
4/5/2022	HEK293T	whole cell	10X	245.05	0.801	10	Ash1	750	E9	Trial1	4989.766	6056.069	2385.84547	5398.145	4859.407	6171.738	2567.01716	5417.027	2.091403682	0.323477651	0.345659917	0.022182267	O
4/5/2022	HEK293T	whole cell	10X	184.21	0.776	10	Ash1	750	E9	Trial1	3558.385	4465.312	1828.79822	3950.367	797.615	1082.018	493.68926	871.541	1.945750472	0.339472066	0.382318308	0.042846242	O
4/5/2022	HEK293T	whole cell	10X	395.46	0.552	10	Ash1	750	E9	Trial1	3310.427	3794.137	1376.95567	3487.658	5508.632	10325.099	5873.69369	8062.265	2.404163817	0.293757896	0.51603634	0.222278444	O
4/5/2022	HEK293T	whole cell	10X	236.6	0.873	10	Ash1	750	E9	Trial1	4055.45	4811.136	1858.60249	4227.079	8358.821	16923.393	10055.49488	12830.121	2.181988899	0.314268853	0.546069425	0.231800572	O
4/5/2022	HEK293T	whole cell	10X	366.73	0.878	10	Ash1	750	E9	Trial1	8536.281	11139.724	4860.21902	9238.295	788.747	1064.198	483.25932	857.383	1.756357268	0.362797672	0.379918961	0.017121289	O
4/5/2022	HEK293T	whole cell	10X	444.47	0.776	10	Ash1	750	E9	Trial1	3988.814	4962.89	2014.40584	4391.646	3633.502	4987.308	2249.26071	4275.217	1.98014418	0.335554235	0.382347686	0.046793451	O
4/5/2022	HEK293T	whole cell	10X	407.29	0.636	10	Ash1	750	E9	Trial1	7525.162	11625.481	5769.17173	9831.439	7346.465	14901.784	8788.30471	11683.436	1.304374762	0.433957192	0.544681137	0.110723945	O
4/5/2022	HEK293T	whole cell	10X	316.03	0.612	10	Ash1	750	E9	Trial1	6782.717	9022.069	4011.71683	7450.064	803.102	1087.182	492.96519	887.225	1.69072676	0.371646804	0.380354656	0.008707852	O
4/5/2022	HEK293T	whole cell	10X	403.91	0.57	10	Ash1	750	E9	Trial1	7250.046	10040.648	4548.45527	8682.465	6355.347	10703.465	5655.15109	8842.0	1.593957854	0.385511275	0.470850671	0.085339396	O
4/5/2022	HEK293T	whole cell	10X	444.47	0.689	10	Ash1	750	E9	Trial1	7263.491	11913.346	6229.10194	9655.757	7618.685	14291.331	8117.73903	11240.468	1.166057494	0.461668263	0.515856653	0.05418839	O
4/5/2022	HEK293T	whole cell	10X	201.11	0.385	10	Ash1	750	E9	Trial1	5113.101	9666.756	5557.40338	7365.311	3617.882	7101.017	4139.47035	5495.101	0.920052163	0.520819184	0.533618967	0.012799784	O
4/5/2022	HEK293T	whole cell	10X	447.85	0.687	10	Ash1	750	E9	Trial1	4042.683	5058.83	2045.26302	4583.921	14275.54	26929.045	14883.35429	23577.129	1.976607879	0.335952883	0.510422451	0.174469567	O
4/5/2022	HEK293T	whole cell	10X	233.22	0.609	10	Ash1	750	E9	Trial1	3897.609	4901.804	1957.02255	4626.572	861.333	1207.391	564.96951	978.5	1.991601476	0.334269122	0.396107772	0.06183865	O
4/5/2022	HEK293T	whole cell	10X	228.15	0.822	10	Ash1	750	E9	Trial1	4702.941	6200.341	2603.25033	5813.326	4414.822	6591.422	3118.72155	5962.341	1.806565026	0.35630744	0.413978034	0.057670594	O
4/5/2022	HEK293T	whole cell	10X	588.12	0.683	10	Ash1	750	E9	Trial1	8118.681	11689.848	5576.12756	9530.629	786.497	1064.399	485.35791	853.672	1.455971176	0.407170902	0.381614213	-0.02555669	O
4/5/2022	HEK293T	whole cell	10X	478.27	0.506	10	Ash1	750	E9	Trial1	5792.883	7990.926	3634.29332	6770.551	5299.47	8440.205	4314.25751	6932.781	1.59395032	0.385512395	0.44876012	0.063247725	O
4/5/2022	HEK293T	whole cell	10X	373.49	0.881	10	Ash1	750	E9	Trial1	4597.045	5628.724	2251.62504	4950.869	881.466	1256.398	597.34857	1009.855	2.041656545	0.328768217	0.403937439	0.075169222	O
4/5/2022	HEK293T	whole cell	10X	324.48	0.623	10	Ash1	750	E9	Trial1	5494.531	6858.406	2809.82052	5981.495	4938.016	7067.271	3323.23157	5931.005	1.95547401	0.3383552	0.40226752	0.06391232	O
4/5/2022	HEK293T	whole cell	10X	256.88	0.678	10	Ash1	750	E9	Trial1	5024.033	6798.96	2882.80866	6596.915	4227.349	6968.474	3522.04029	6347.046	1.742756316	0.364596736	0.454492626	0.08989589	O
4/5/2022	HEK293T	whole cell	10X	211.25	0.911	10	Ash1	750	E9	Trial1	5877.728	9134.808	4591.54936	7516.12	863.024	1241.904	596.7144	988.352	1.280118657	0.438573667	0.408781738	-0.029791929	O
4/5/2022	HEK293T	whole cell	10X	179.14	0.689	10	Ash1	750	E9	Trial1	3374.764	3964.547	1533.55906	3380.858	3202.066	3894.415	1574.54847	3277.745	2.200609085	0.31244053	0.329636918	0.017196387	O
4/5/2022	HEK293T	whole cell	10X	179.14	0.945	10	Ash1	750	E9	Trial1	3036.443	3671.208	1442.12214	3261.953	3160.396	3806.066	1480.66636	3423.104	2.105538023	0.322005396	0.319036084	-0.002969312	O
4/5/2022	HEK293T	whole cell	10X	559.39	0.629	10	Ash1	750	E9	Trial1	6282.275	8258.785	3646.07429	6753.184	820.115	1132.589	525.54295	907.29	1.723024409	0.367238721	0.390547204	0.023308484	O
4/5/2022	HEK293T	whole cell	10X	405.6	0.837	10	Ash1	750	E9	Trial1	5388.992	9261.941	5021.20401	7287.217	5898.95	11551.446	6797.46801	8565.971	1.073246972	0.482335203	0.535384705	0.053049502	O
4/5/2022	HEK293T	whole cell	10X	398.84	0.341	10	Ash1	750	E9	Trial1	3200.339	4170.148	1781.08108	3646.775	13945.31	25475.344	14344.35032	19684.102	1.796851943	0.357544847	0.507052759	0.149507912	O
4/5/2022	HEK293T	whole cell	10X	172.38	0.87	10	Ash1	750	E9	Trial1	3557.118	4575.314	1716.11077	5125.951	3184.373	4296.392	1716.30587	4696.676	2.072778787	0.325438331	0.350217983	0.024779652	O
4/5/2022	HEK293T	whole cell	10X	518.83	0.719	10	Ash1	750	E9	Trial1	3337.922	4157.358	1699.61821	3624.427	773.248	1035.13	468.9682	822.844	1.963924592	0.3373905	0.377525426	0.040134926	O
4/5/2022	HEK293T	whole cell	10X	365.04	0.885	10	Ash1	750	E9	Trial1	3448.167	3912.653	1432.30729	3435.88	3551.153	4102.417	1537.72825	3592.514	2.407421245	0.293477069	0.302174127	0.008697058	O
4/5/2022	HEK293T	whole cell	10X	292.37	0.652	10	Ash1	750	E9	Trial1	7030.699	12357.873	6804.75918	9614.965	29205.717	50927.34	27288.35187	42947.148	1.033203206	0.491834755	0.483030386	-0.008804369	O
4/5/2022	HEK293T	whole cell	10X	316.03	0.814	10	Ash1	750	E9	Trial1	7288.054	11220.583	5638.70394	9048.476	25257.871	42583.266	21853.04687	38650.25	1.292505171	0.436204032	0.463863747	0.027659714	O
4/5/2022	HEK293T	whole cell	10X	270.4	0.897	10	Ash1	750	E9	Trial1	4124.681	5343.019	2340.3631	4297.763	790.037	1063.444	483.97375	846.056	1.762410713	0.362002651	0.379881999	0.017879348	O
4/5/2022	HEK293T	whole cell	10X	163.93	0.773	10	Ash1	750	E9	Trial1	6369.773	10993.887	5950.92559	8773.588	6117.309	12211.547	7165.73458	9492.835	1.070383574	0.483002286	0.53946481	0.056462523	O
4/5/2022	HEK293T	whole cell	10X	550.94	0.794	10	Ash1	750	E9	Trial1	3436.598	4962.055	2322.9296	4303.834	772.997	1040.439	472.38559	833.5	1.479424086	0.403319467	0.379309614	-0.024009852	O
4/5/2022	HEK293T	whole cell	10X	201.11	0.668	10	Ash1	750	E9	Trial1	3736.765	4539.613	1771.31098	4146.403	3484.428	4491.277	1881.26976	4017.16	2.109604153	0.32158434	0.35061046	0.02902612	O
4/5/2022	HEK293T	whole cell	10X	133.51	0.84	10	Ash1	750	E9	Trial1	7513.088	6998.316	2564.03496	2380.76	3260.911	3155.734	1177.98839	1312.962	2.930181576	0.25444117	0.265378484	0.010937313	O
4/5/2022	HEK293T	whole cell	10X	348.14	0.886	10	Ash1	750	E9	Trial1	3187.558	4116.141	1725.13727	3692.621	775.874	1034.553	466.79821	823.903	1.847712675	0.351159023	0.375640661	0.024481638	O
4/5/2022	HEK293T	whole cell	10X	327.86	0.721	10	Ash1	750	E9	Trial1	3583.402	4249.546	1696.82122	3439.588	5312.748	8176.057	4132.97105	6459.629	2.111832383	0.32135407	0.437549648	0.116195579	O
4/5/2022	HEK293T	whole cell	10X	361.66	0.601	10	Ash1	750	E9	Trial1	5556.734	9006.649	4685.56369	7242.191	2026.094	3195.855	1640.65391	2533.533	1.185926469	0.45747193	0.447441152	-0.010030778	O
4/5/2022	HEK293T	whole cell	10X	307.58	0.794	10	Ash1	750	E9	Trial1	7757.253	11130.0	5268.48041	9211.45	6645.517	12335.835	7000.423	9543.621	1.472389075	0.404467084	0.513004088	0.108537004	O
4/5/2022	HEK293T	whole cell	10X	199.42	0.978	10	Ash1	750	E9	Trial1	4877.119	3757.991	878.172	1552.347	895.347	1218.254	558.09332	976.983	5.553717267	0.15258516	0.383980899	0.231395738	O
4/5/2022	HEK293T	whole cell	10X	180.83	0.608	10	Ash1	750	E9	Trial1	3147.841	4050.149	1495.49476	4664.729	2791.552	3869.14	1585.34573	4233.009	2.104882668	0.322073362	0.362207625	0.040134262	O
4/5/2022	HEK293T	whole cell	10X	114.92	0.759	10	Ash1	750	E9	Trial1	4770.971	5760.985	2311.13865	4848.588	1010.676	1378.735	633.74707	1101.735	2.064337854	0.326334774	0.385391741	0.059056967	O
4/5/2022	HEK293T	whole cell	10X	349.83	0.659	10	Ash1	750	E9	Trial1	7297.71	11956.869	6297.58372	9428.942	824.763	1170.145	555.10993	936.372	1.158811113	0.463217923	0.402290615	-0.060927308	O
4/5/2022	HEK293T	whole cell	10X	189.28	0.935	10	Ash1	750	E9	Trial1	4190.223	5275.536	2199.03419	4503.598	3822.062	5318.527	2459.10901	4388.027	1.905483334	0.344176815	0.391504865	0.04732805	O
4/5/2022	HEK293T	whole cell	10X	562.77	0.618	10	Ash1	750	E9	Trial1	5119.91	6517.075	2785.56654	5357.664	4274.907	5301.102	2281.81455	3966.246	1.838013893	0.352359093	0.348011507	-0.004347585	O
4/5/2022	HEK293T	whole cell	10X	138.58	0.86	10	Ash1	750	E9	Trial1	4879.268	5758.402	2253.74452	4834.976	839.671	1188.427	564.55114	941.317	2.164960561	0.315959703	0.402038341	0.086078638	O
4/5/2022	HEK293T	whole cell	10X	540.8	0.57	10	Ash1	750	E9	Trial1	4765.259	5854.825	2344.46716	5183.003	4792.709	6107.278	2552.80519	5338.616	2.032555235	0.329754917	0.347532538	0.017777621	O
4/5/2022	HEK293T	whole cell	10X	202.8	0.668	10	Ash1	750	E9	Trial1	7027.333	12595.042	7047.07801	9597.25	10961.191	28081.699	18601.17156	19321.559	0.997198128	0.500701451	0.629218031	0.12851658	O
4/5/2022	HEK293T	whole cell	10X	606.71	0.86	10	Ash1	750	E9	Trial1	3334.014	4474.554	2003.26745	3706.627	4332.014	6693.462	3377.78206	5366.908	1.664288011	0.375334797	0.438115617	0.06278082	O
4/5/2022	HEK293T	whole cell	10X	255.19	0.876	10	Ash1	750	E9	Trial1	5941.954	8687.086	4185.54875	7117.377	2392.901	2581.179	1021.03725	1536.338	1.419635597	0.413285373	0.299079004	-0.114206369	O
4/5/2022	HEK293T	whole cell	10X	202.8	0.66	10	Ash1	750	E9	Trial1	8566.825	11675.8	5313.354	9589.625	1043.692	1420.975	663.57299	1074.975	1.612319638	0.382801547	0.388676037	0.005874489	O
4/5/2022	HEK293T	whole cell	10X	370.11	0.749	10	Ash1	750	E9	Trial1	4274.562	5632.557	2462.00587	4763.333	869.831	1242.47	592.36264	995.247	1.736211133	0.365468873	0.405119147	0.039650273	O
4/5/2022	HEK293T	whole cell	10X	316.03	0.701	10	Ash1	750	E9	Trial1	3072.198	3893.401	1541.08976	3810.77	2964.888	3765.182	1492.89048	3688.952	1.993523077	0.334054549	0.334895618	0.00084107	O
4/5/2022	HEK293T	whole cell	10X	192.66	0.852	10	Ash1	750	E9	Trial1	5520.588	7270.272	3210.71358	5966.562	842.614	1182.114	555.24195	948.877	1.719427119	0.367724508	0.397209705	0.029485197	O
4/5/2022	HEK293T	whole cell	10X	390.39	0.712	10	Ash1	750	E9	Trial1	5706.541	7679.273	3350.17089	6866.502	826.126	1171.97	557.93812	927.29	1.703358183	0.369910287	0.403115804	0.033205517	O
4/5/2022	HEK293T	whole cell	10X	332.93	0.833	10	Ash1	750	E9	Trial1	9122.238	14025.106	7357.82097	9644.731	780.853	1057.218	484.40051	836.66	1.239801571	0.446468121	0.38284858	-0.063619541	O
4/5/2022	HEK293T	whole cell	10X	351.52	0.729	10	Ash1	750	E9	Trial1	3487.846	4327.072	1759.96288	3781.846	794.375	1124.942	530.48517	912.832	1.981772479	0.335370994	0.400408422	0.065037428	O
4/5/2022	HEK293T	whole cell	10X	410.67	0.447	10	Ash1	750	E9	Trial1	4949.103	6477.922	2730.96134	5915.453	897.128	1277.239	608.17073	1018.897	1.812220088	0.355590945	0.404019958	0.048429013	O
4/5/2022	HEK293T	whole cell	10X	366.73	0.821	10	Ash1	750	E9	Trial1	3210.714	3974.336	1632.81377	3367.599	5899.848	12429.102	7598.78354	8965.258	1.966368767	0.337112503	0.562929918	0.225817415	O
4/5/2022	HEK293T	whole cell	10X	430.95	0.793	10	Ash1	750	E9	Trial1	5944.765	6889.674	2801.993	4931.345	853.188	1209.596	572.19284	974.808	2.121620218	0.320346464	0.40143155	0.081085086	O
4/5/2022	HEK293T	whole cell	10X	425.88	0.565	10	Ash1	750	E9	Trial1	5308.17	4271.543	1139.81508	1675.778	848.627	1197.635	564.04073	967.484	4.657044895	0.176770738	0.399273458	0.22250272	O
4/5/2022	HEK293T	whole cell	10X	196.04	0.943	10	Ash1	750	E9	Trial1	3979.517	4994.586	2032.94961	4486.802	3902.172	4921.414	2007.89375	4449.311	1.957508922	0.338122395	0.339741356	0.001618961	O
4/5/2022	HEK293T	whole cell	10X	185.9	0.686	10	Ash1	750	E9	Trial1	4730.164	6343.146	2697.87592	5990.964	1291.655	1936.473	928.23427	1703.482	1.753291901	0.363201591	0.418144401	0.05494281	O
4/5/2022	HEK293T	whole cell	10X	432.64	0.806	10	Ash1	750	E9	Trial1	4397.309	6716.238	3363.34985	5380.602	978.305	1462.586	724.95127	1153.332	1.307419447	0.433384577	0.425626656	-0.007757921	O
4/5/2022	HEK293T	whole cell	10X	216.32	0.703	10	Ash1	750	E9	Trial1	10064.898	14628.758	7646.80974	8671.328	10368.883	16715.711	9308.18247	10063.266	1.316221842	0.431737575	0.473047289	0.041309714	O
4/5/2022	HEK293T	whole cell	10X	326.17	0.604	10	Ash1	750	E9	Trial1	4928.694	6164.114	2471.59677	5685.839	3455.109	4512.0	1898.40871	4117.808	1.994133533	0.33398644	0.354609588	0.020623148	O
4/5/2022	HEK293T	whole cell	10X	270.4	0.568	10	Ash1	750	E9	Trial1	5489.9	7621.188	3594.33625	5880.025	1539.275	2161.875	1019.69739	1717.694	1.527375186	0.395667412	0.398479247	0.002811834	O
4/5/2022	HEK293T	whole cell	10X	92.95	0.898	10	Ash1	750	E9	Trial1	3136.345	3846.436	1534.63915	3418.6	3307.6	4309.109	1869.37255	3614.255	2.043701935	0.328547283	0.361093773	0.03254649	O
4/5/2022	HEK293T	whole cell	10X	185.9	0.77	10	Ash1	750	E9	Trial1	3218.027	3822.936	1450.64756	3509.127	857.036	1228.918	588.66676	979.064	2.218338271	0.310719358	0.407183811	0.096464454	O
4/5/2022	HEK293T	whole cell	10X	221.39	0.531	10	Ash1	750	E9	Trial1	7603.962	11975.908	6227.95582	9041.328	4945.908	8006.763	4256.34878	5942.542	1.22094026	0.450259747	0.462533146	0.012273399	O
4/5/2022	HEK293T	whole cell	10X	140.27	0.888	10	Ash1	750	E9	Trial1	3267.952	4236.94	1585.02334	4841.59	872.205	1239.542	587.09247	1000.952	2.061769008	0.326608571	0.402311716	0.075703146	O
4/5/2022	HEK293T	whole cell	10X	422.5	0.74	10	Ash1	750	E9	Trial1	8015.364	13642.376	7579.57728	9550.82	806.876	1098.592	505.75868	869.416	1.057494858	0.486027946	0.38530041	-0.100727536	O
4/5/2022	HEK293T	whole cell	10X	141.96	0.597	10	Ash1	750	E9	Trial1	3735.202	4597.857	1869.19277	3942.143	818.81	1139.107	531.84421	912.071	1.998296837	0.333522681	0.393767854	0.060245173	O
4/5/2022	HEK293T	whole cell	10X	165.62	0.865	10	Ash1	750	E9	Trial1	4239.418	5435.469	2275.29781	4806.735	2333.623	3088.908	1359.1368	2594.479	1.863236532	0.349255114	0.368054483	0.01879937	O
4/5/2022	HEK293T	whole cell	10X	214.63	0.778	10	Ash1	750	E9	Trial1	3876.732	4625.599	1808.59575	4012.291	3287.236	3967.654	1582.92575	3381.543	2.143503876	0.318116357	0.325025293	0.006908936	O
4/5/2022	HEK293T	whole cell	10X	307.58	0.678	10	Ash1	750	E9	Trial1	5086.511	6703.055	2890.75258	5876.061	5041.396	7092.049	3262.83584	6090.912	1.759580199	0.362373958	0.392912421	0.030538463	O
4/5/2022	HEK293T	whole cell	10X	241.67	0.579	10	Ash1	750	E9	Trial1	4229.14	3328.503	871.18289	1136.189	783.469	1053.098	479.91756	831.273	4.854480097	0.17080936	0.379865969	0.209056609	O
4/5/2022	HEK293T	whole cell	10X	209.56	0.797	10	Ash1	750	E9	Trial1	8102.573	11934.064	5872.56997	9300.686	848.96	1192.774	562.16427	950.847	1.379732049	0.420215377	0.398380413	-0.021834964	O
4/5/2022	HEK293T	whole cell	10X	162.24	0.778	10	Ash1	750	E9	Trial1	6291.177	8225.594	3575.25305	6926.406	1512.0	2142.677	1014.05188	1722.448	1.759645237	0.362365418	0.401437472	0.039072054	O
4/5/2022	HEK293T	whole cell	10X	246.74	0.74	10	Ash1	750	E9	Trial1	5909.747	9595.863	5086.49254	7248.445	3992.76	5983.692	2993.49006	4600.206	1.161851109	0.462566546	0.428483097	-0.034083449	O
4/5/2022	HEK293T	whole cell	10X	351.52	0.7	10	Ash1	750	E9	Trial1	6760.62	8828.346	3840.92835	7390.995	840.899	1198.154	569.82635	961.322	1.760152594	0.36229881	0.403924371	0.041625561	O
4/5/2022	HEK293T	whole cell	10X	246.74	0.864	10	Ash1	750	E9	Trial1	7217.116	11551.932	6165.9064	8215.548	2605.5	3075.144	1190.16413	2652.973	1.17048744	0.460726002	0.313558863	-0.147167138	O
4/5/2022	HEK293T	whole cell	10X	202.8	0.592	10	Ash1	750	E9	Trial1	4462.867	7633.992	4193.12201	5660.792	829.383	1173.542	555.66674	938.433	1.064330346	0.484418592	0.401189014	-0.083229578	O
4/5/2022	HEK293T	whole cell	10X	172.38	0.829	10	Ash1	750	E9	Trial1	4448.921	5685.5	2373.90411	5019.304	1417.657	2053.912	987.67534	1657.255	1.874094653	0.347935653	0.410619075	0.062683422	O
4/5/2022	HEK293T	whole cell	10X	239.98	0.921	10	Ash1	750	E9	Trial1	3762.035	4587.887	1840.35464	3966.599	3667.824	4576.838	1872.05775	4004.387	2.044190244	0.328494581	0.337923774	0.009429193	O
4/5/2022	HEK293T	whole cell	10X	295.75	0.927	10	Ash1	750	E9	Trial1	6260.749	10136.291	5201.46763	8508.56	4852.789	8995.966	5021.93983	7379.2	1.203650478	0.453792473	0.508564834	0.054772361	O
4/5/2022	HEK293T	whole cell	10X	119.99	0.642	10	Ash1	750	E9	Trial1	7292.944	13113.732	7382.42829	9821.281	9855.324	23352.549	14651.15967	18305.619	0.987878746	0.503048791	0.597848303	0.094799512	O
4/5/2022	HEK293T	whole cell	10X	239.98	0.735	10	Ash1	750	E9	Trial1	8484.803	11364.296	5121.8472	9186.859	829.655	1158.852	544.40572	919.627	1.656590419	0.376422347	0.396202083	0.019779737	O
4/5/2022	HEK293T	whole cell	10X	550.94	0.66	10	Ash1	750	E9	Trial1	7029.086	10225.132	4898.10439	8429.537	834.101	1171.374	552.69547	929.5	1.435062514	0.410667075	0.398541157	-0.012125918	O
4/5/2022	HEK293T	whole cell	10X	469.82	0.636	10	Ash1	750	E9	Trial1	8322.115	11974.482	5732.18499	9639.874	831.266	1170.903	552.97994	933.432	1.451822475	0.407859872	0.399480991	-0.008378881	O
4/5/2022	HEK293T	whole cell	10X	300.82	0.676	10	Ash1	750	E9	Trial1	5080.73	9261.112	5239.76074	6992.444	5699.011	11406.365	6705.06386	8846.449	0.969649236	0.507704611	0.540553321	0.03284871	O
4/5/2022	HEK293T	whole cell	10X	341.38	0.613	10	Ash1	750	E9	Trial1	5094.252	6422.99	2738.05288	5184.124	6575.51	9308.203	4399.56818	7492.708	1.860538208	0.349584563	0.40086896	0.051284397	O
4/5/2022	HEK293T	whole cell	10X	197.73	0.843	10	Ash1	750	E9	Trial1	3200.316	4075.983	1599.52618	4106.786	811.744	1118.06	516.80642	900.154	2.000790009	0.333245578	0.389000231	0.055754653	O
4/5/2022	HEK293T	whole cell	10X	170.69	0.94	10	Ash1	750	E9	Trial1	3656.644	4356.594	1751.3246	3511.832	3488.634	4206.456	1705.15545	3433.287	2.087930473	0.323841488	0.328306618	0.00446513	O
4/5/2022	HEK293T	whole cell	10X	214.63	0.843	10	Ash1	750	E9	Trial1	6158.842	10249.779	5542.90032	7593.118	4547.638	9468.465	5761.81684	6823.158	1.111122633	0.473681625	0.558886666	0.08520504	O
4/5/2022	HEK293T	whole cell	10X	358.28	0.506	10	Ash1	750	E9	Trial1	4185.429	5634.462	2484.00074	4906.231	3608.472	5530.335	2743.34381	4602.637	1.684954812	0.372445747	0.431899144	0.059453397	O
4/5/2022	HEK293T	whole cell	10X	613.47	0.67	10	Ash1	750	E9	Trial1	5425.722	8060.683	4014.1191	6162.796	841.879	1181.201	555.77338	943.325	1.351659446	0.425231639	0.39764779	-0.027583849	O
4/5/2022	HEK293T	whole cell	10X	169.0	0.9	10	Ash1	750	E9	Trial1	5178.66	11201.67	6797.6076	8733.54	852.57	1220.01	584.7428	965.29	0.761835679	0.567589822	0.40683058	-0.160759242	O
4/5/2022	HEK293T	whole cell	10X	564.46	0.743	10	Ash1	750	E9	Trial1	7314.317	10115.946	4650.80656	8360.797	833.228	1173.293	554.04812	934.916	1.572698607	0.38869691	0.399378402	0.010681492	O
4/5/2022	HEK293T	whole cell	10X	233.22	0.85	10	Ash1	750	E9	Trial1	5635.036	7889.435	3645.04388	6620.116	815.471	1110.0	510.45027	880.79	1.545944627	0.39278152	0.384977812	-0.007803707	O
4/5/2022	HEK293T	whole cell	10X	366.73	0.871	10	Ash1	750	E9	Trial1	4810.208	6229.548	2691.99412	5200.756	2505.461	3035.931	1216.00146	2589.659	1.7868568	0.358827192	0.326753655	-0.032073537	O
4/5/2022	HEK293T	whole cell	10X	510.38	0.752	10	Ash1	750	E9	Trial1	8098.639	13426.894	7357.34526	9354.053	774.43	1053.066	485.83485	825.175	1.100755601	0.4760192	0.385502182	-0.090517017	O
4/5/2022	HEK293T	whole cell	10X	98.02	0.784	10	Ash1	750	E9	Trial1	3726.517	4628.983	1893.7882	4000.741	830.914	1183.655	563.29137	947.259	1.967758063	0.336954691	0.404023239	0.067068549	O
4/5/2022	HEK293T	whole cell	10X	201.11	0.751	10	Ash1	750	E9	Trial1	5658.471	7395.345	3133.20193	6648.176	4469.798	6754.118	3291.88577	5753.891	1.805970737	0.356382904	0.424120058	0.067737154	O
4/5/2022	HEK293T	whole cell	10X	508.69	0.797	10	Ash1	750	E9	Trial1	4373.442	5491.396	2293.87966	4629.432	3505.289	4817.149	2209.67328	3945.645	1.906569938	0.344048147	0.386647045	0.042598899	O
4/5/2022	HEK293T	whole cell	10X	400.53	0.949	10	Ash1	750	E9	Trial1	8164.346	11513.122	5505.34588	8845.646	815.11	1129.304	525.52848	904.038	1.482985116	0.402741037	0.391998654	-0.010742383	O
4/5/2022	HEK293T	whole cell	10X	581.36	0.62	10	Ash1	750	E9	Trial1	6143.817	8567.39	4065.06187	6558.448	763.183	1047.846	488.3268	815.959	1.511371093	0.398188863	0.390190153	-0.00799871	O
4/5/2022	HEK293T	whole cell	10X	202.8	0.682	10	Ash1	750	E9	Trial1	3623.425	4772.5	1934.53998	4829.183	2119.633	3050.35	1394.52499	2802.208	1.873016344	0.348066241	0.396830477	0.048764235	O
4/5/2022	HEK293T	whole cell	10X	610.09	0.424	10	Ash1	750	E9	Trial1	6592.579	9156.097	4178.65263	7807.25	5816.598	9460.321	4914.1699	7701.864	1.577680555	0.387945666	0.457951374	0.070005707	O
4/5/2022	HEK293T	whole cell	10X	86.19	0.802	10	Ash1	750	E9	Trial1	3688.274	3352.902	1157.34574	1267.216	752.451	1027.157	476.70453	798.176	3.186838533	0.238843698	0.387830928	0.14898723	O
4/5/2022	HEK293T	whole cell	10X	202.8	0.742	10	Ash1	750	E9	Trial1	3421.017	4069.625	1613.51174	3384.075	3270.167	4028.442	1655.52672	3366.983	2.120230622	0.320489131	0.336100215	0.015611085	O
4/5/2022	HEK293T	whole cell	10X	503.62	0.662	10	Ash1	750	E9	Trial1	5211.55	6552.554	2771.78645	5361.295	4929.554	6624.493	3003.24307	5308.349	1.880213391	0.347196497	0.378585642	0.031389145	O
4/5/2022	HEK293T	whole cell	10X	221.39	0.783	10	Ash1	750	E9	Trial1	3967.13	4823.053	1964.11602	3980.832	844.389	1201.962	572.86404	955.641	2.019804309	0.331147286	0.404207311	0.073060025	O
4/5/2022	HEK293T	whole cell	10X	476.58	0.502	10	Ash1	750	E9	Trial1	4383.266	5734.887	2495.69458	4821.376	3961.216	5874.801	2870.86494	4760.482	1.756331097	0.362801117	0.42020359	0.057402474	O
4/5/2022	HEK293T	whole cell	10X	495.17	0.495	10	Ash1	750	E9	Trial1	5499.618	7581.607	3257.60283	7416.877	4119.734	5992.485	2754.52085	5550.027	1.688240798	0.371990486	0.400701008	0.028710523	O
4/5/2022	HEK293T	whole cell	10X	273.78	0.569	10	Ash1	750	E9	Trial1	7204.883	13180.593	7549.59615	9538.994	5086.562	10230.043	6151.97955	7274.661	0.954340187	0.511681644	0.54740017	0.035718525	O
4/5/2022	HEK293T	whole cell	10X	121.68	0.74	10	Ash1	750	E9	Trial1	3280.431	3974.264	1604.19964	3323.347	3101.181	3878.889	1625.56884	3208.917	2.044901967	0.328417798	0.343908372	0.015490573	O
4/5/2022	HEK293T	whole cell	10X	610.09	0.629	10	Ash1	750	E9	Trial1	7007.103	12823.537	7330.6924	9363.579	8460.851	17694.939	10608.95888	13693.311	0.955858276	0.511284489	0.556322215	0.045037726	O
4/5/2022	HEK293T	whole cell	10X	250.12	0.931	10	Ash1	750	E9	Trial1	3015.926	3543.372	1392.77203	2906.101	3011.419	3641.108	1484.24015	2951.662	2.165412526	0.31591459	0.330149618	0.014235028	O
4/5/2022	HEK293T	whole cell	10X	277.16	0.798	10	Ash1	750	E9	Trial1	5061.671	5856.287	2232.69116	4952.159	5553.28	6708.091	2703.3758	5586.72	2.267071725	0.306084495	0.327417766	0.021333271	O
4/5/2022	HEK293T	whole cell	10X	319.41	0.595	10	Ash1	750	E9	Trial1	3305.593	4224.672	1700.50439	4064.228	3577.095	4759.577	2012.64528	4479.323	1.943889719	0.339686638	0.360060607	0.02037397	O
4/5/2022	HEK293T	whole cell	10X	388.7	0.938	10	Ash1	750	E9	Trial1	4129.496	5241.852	2258.97789	4180.217	4393.331	6414.113	3143.25422	4959.965	1.82803737	0.353602117	0.417066102	0.063463985	O
4/5/2022	HEK293T	whole cell	10X	207.87	0.787	10	Ash1	750	E9	Trial1	4908.057	6098.764	2599.0007	4728.911	4566.569	6052.667	2759.43442	4594.479	1.888440045	0.346207636	0.376662999	0.030455363	O
4/5/2022	HEK293T	whole cell	10X	339.69	0.634	10	Ash1	750	E9	Trial1	4055.542	5039.518	2110.00116	4105.682	4951.786	6502.721	2861.75751	5350.089	1.922056763	0.3422247	0.366256041	0.02403134	O
4/5/2022	HEK293T	whole cell	10X	201.11	0.874	10	Ash1	750	E9	Trial1	3303.471	3976.151	1593.03602	3327.765	4632.319	6000.924	2592.23281	5018.748	2.073695107	0.325341312	0.358808806	0.033467494	O
4/5/2022	HEK293T	whole cell	10X	640.51	0.657	10	Ash1	750	E9	Trial1	7184.158	10640.084	5352.58831	7788.905	3496.153	7053.222	4246.54109	5019.578	1.342183927	0.426951952	0.548457816	0.121505864	O
4/5/2022	HEK293T	whole cell	10X	131.82	0.888	10	Ash1	750	E9	Trial1	5398.705	8531.23	4526.01166	6020.551	3442.615	6004.654	3375.04546	4236.961	1.192817298	0.456034345	0.495044521	0.039010177	O
4/5/2022	HEK293T	whole cell	10X	346.45	0.889	10	Ash1	750	E9	Trial1	6368.181	9068.678	4252.44584	7584.717	769.351	1103.078	528.43243	878.366	1.497533711	0.400394996	0.40718075	0.006785754	O
4/5/2022	HEK293T	whole cell	10X	390.39	0.562	10	Ash1	750	E9	Trial1	4043.026	5132.303	2168.34886	4321.844	3159.762	4022.835	1709.3021	3362.416	1.864564358	0.349093222	0.351053522	0.0019603	O
4/5/2022	HEK293T	whole cell	10X	331.24	0.582	10	Ash1	750	E9	Trial1	3495.806	4273.735	1759.78005	3479.883	1922.194	2689.479	1278.40114	2064.816	1.986501665	0.334839927	0.39942607	0.064586143	O
4/5/2022	HEK293T	whole cell	10X	535.73	0.652	10	Ash1	750	E9	Trial1	4992.924	7860.025	4126.94051	5720.183	1733.53	2171.571	926.72058	1716.208	1.209836679	0.45252213	0.348358379	-0.104163751	O
4/5/2022	HEK293T	whole cell	10X	481.65	0.577	10	Ash1	750	E9	Trial1	4406.944	7463.491	4151.8639	5136.562	1819.705	2664.228	1324.87027	1973.232	1.061437491	0.485098386	0.421319306	-0.06377908	O
4/5/2022	HEK293T	whole cell	10X	241.67	0.737	10	Ash1	750	E9	Trial1	5162.804	7856.392	4006.28066	5862.238	813.063	1158.573	552.11089	923.888	1.288677564	0.436933544	0.404425322	-0.032508223	O
4/5/2022	HEK293T	whole cell	10X	387.01	0.537	10	Ash1	750	E9	Trial1	5378.389	7755.096	3839.51946	5605.423	767.869	1110.699	541.43271	854.188	1.400797432	0.41652827	0.413527841	-0.003000428	O
4/5/2022	HEK293T	whole cell	10X	282.23	0.959	10	Ash1	750	E9	Trial1	4282.533	5641.012	2439.63928	4903.317	793.515	1123.563	534.25155	888.15	1.755395986	0.362924242	0.402368587	0.039444344	O
4/5/2022	HEK293T	whole cell	10X	557.7	0.745	10	Ash1	750	F9	Trial1	6893.945	10820.239	5424.75102	9166.827	856.697	1140.761	501.64171	974.052	1.270831597	0.440367309	0.369305319	-0.071061991	O
4/5/2022	HEK293T	whole cell	10X	354.9	0.974	10	Ash1	750	F9	Trial1	7040.448	8641.028	3489.64627	7473.391	1042.533	1505.852	722.00256	1217.405	2.017524831	0.331397439	0.409174276	0.077776837	O
4/5/2022	HEK293T	whole cell	10X	527.28	0.672	10	Ash1	750	F9	Trial1	9125.516	11228.343	4549.80239	9694.827	920.792	1305.532	613.00346	1076.362	2.005695021	0.332701752	0.399664412	0.066962659	O
4/5/2022	HEK293T	whole cell	10X	131.82	0.959	10	Ash1	750	F9	Trial1	3887.769	4508.59	1686.74243	4007.0	901.962	1256.705	579.08724	1050.41	2.30489785	0.302581213	0.390997966	0.088416753	O
4/5/2022	HEK293T	whole cell	10X	184.21	0.834	10	Ash1	750	F9	Trial1	3977.789	4743.358	1729.57235	4766.092	880.651	1195.413	535.90689	1014.532	2.29986852	0.303042377	0.378316265	0.075273888	O
4/5/2022	HEK293T	whole cell	10X	125.06	0.819	10	Ash1	750	F9	Trial1	4329.257	5138.514	1964.35928	4629.729	3376.959	4172.933	1698.87759	3601.406	2.203902842	0.312119327	0.334699031	0.022579704	O
4/5/2022	HEK293T	whole cell	10X	272.09	0.729	10	Ash1	750	F9	Trial1	3189.348	3647.565	1310.92727	3401.491	886.708	1210.447	549.15948	1007.012	2.432894694	0.291299352	0.382458331	0.091158979	O
4/5/2022	HEK293T	whole cell	10X	138.58	0.692	10	Ash1	750	F9	Trial1	3984.0	3680.756	1173.92238	2080.598	796.268	1059.012	465.5636	902.244	3.393750786	0.227595976	0.368958584	0.141362607	O
4/5/2022	HEK293T	whole cell	10X	405.6	0.566	10	Ash1	750	F9	Trial1	6961.85	10426.304	5062.02025	8813.175	6227.742	15102.35	9550.77602	11846.688	1.375310579	0.420997578	0.605302476	0.184304898	O
4/5/2022	HEK293T	whole cell	10X	397.15	0.544	10	Ash1	750	F9	Trial1	5682.072	6600.464	2472.05369	5878.485	1123.923	1713.328	865.80343	1325.502	2.298522893	0.303166003	0.43513692	0.131970917	O
4/5/2022	HEK293T	whole cell	10X	378.56	0.875	10	Ash1	750	F9	Trial1	5139.067	6055.924	2330.12885	5274.156	18693.785	41429.227	25803.12838	30096.803	2.20548619	0.311965156	0.579885804	0.267920648	O
4/5/2022	HEK293T	whole cell	10X	251.81	0.844	10	Ash1	750	F9	Trial1	3070.269	3339.309	1154.14226	2936.443	3032.148	5380.846	3183.78232	3105.396	2.660217121	0.273207836	0.512197235	0.238989398	O
4/5/2022	HEK293T	whole cell	10X	388.7	0.551	10	Ash1	750	F9	Trial1	6441.23	9407.722	4537.30445	7666.135	856.97	1150.952	510.84613	978.483	1.419616001	0.41328872	0.373475732	-0.039812988	O
4/5/2022	HEK293T	whole cell	10X	302.51	0.688	10	Ash1	750	F9	Trial1	7353.978	11163.559	5447.50322	9570.776	814.341	1072.52	465.49835	923.268	1.349972217	0.425536946	0.363716235	-0.061820711	O
4/5/2022	HEK293T	whole cell	10X	302.51	0.777	10	Ash1	750	F9	Trial1	6802.408	8366.648	3325.37513	7557.877	868.86	1169.408	520.9395	989.33	2.045606205	0.328341858	0.374830686	0.046488828	O
4/5/2022	HEK293T	whole cell	10X	155.48	0.896	10	Ash1	750	F9	Trial1	3074.087	3478.174	1245.13748	3177.739	854.424	1136.283	499.87757	966.109	2.468873558	0.28827802	0.369103589	0.080825569	O
4/5/2022	HEK293T	whole cell	10X	285.61	0.631	10	Ash1	750	F9	Trial1	6169.302	4987.213	1058.21334	3469.84	1073.55	1543.562	741.05701	1229.071	5.829922726	0.146414541	0.408384298	0.261969757	O
4/5/2022	HEK293T	whole cell	10X	172.38	0.817	10	Ash1	750	F9	Trial1	3945.078	4266.579	1472.11386	3703.02	808.275	1074.588	470.72984	923.539	2.679872873	0.271748518	0.36804383	0.096295312	O
4/5/2022	HEK293T	whole cell	10X	194.35	0.808	10	Ash1	750	F9	Trial1	5812.652	7262.043	2916.02674	6659.53	808.557	1080.687	477.18649	920.87	1.993346604	0.334074243	0.371136618	0.037062375	O
4/5/2022	HEK293T	whole cell	10X	175.76	0.95	10	Ash1	750	F9	Trial1	3833.289	4439.375	1672.56692	3869.289	999.942	1484.019	725.414	1203.346	2.291859868	0.303779638	0.420443085	0.116663447	O
4/5/2022	HEK293T	whole cell	10X	481.65	0.745	10	Ash1	750	F9	Trial1	4539.663	5276.968	1874.25601	5245.74	839.66	1114.811	487.17916	961.116	2.422114682	0.292216975	0.367172733	0.074955758	O
4/5/2022	HEK293T	whole cell	10X	496.86	0.737	10	Ash1	750	F9	Trial1	7647.354	9937.857	4177.10987	8987.629	881.33	1187.51	530.09426	1001.636	1.830776359	0.35325998	0.375574004	0.022314024	O
4/5/2022	HEK293T	whole cell	10X	287.3	0.701	10	Ash1	750	F9	Trial1	4679.818	5630.824	2026.48274	5915.988	814.047	1086.224	477.46995	933.206	2.309330303	0.302175941	0.369697006	0.067521065	O
4/5/2022	HEK293T	whole cell	10X	327.86	0.658	10	Ash1	750	F9	Trial1	7713.82	10845.876	4883.43358	9863.778	7896.196	11588.654	5418.05365	10450.613	1.579589417	0.387658592	0.406936462	0.019277871	O
4/5/2022	HEK293T	whole cell	10X	486.72	0.664	10	Ash1	750	F9	Trial1	5344.792	6250.549	2261.07993	6088.049	930.163	1258.087	563.07133	1063.312	2.363822671	0.297280831	0.377081694	0.079800862	O
4/5/2022	HEK293T	whole cell	10X	583.05	0.745	10	Ash1	750	F9	Trial1	5468.197	6701.988	2514.1424	6787.901	811.913	1070.988	466.05689	919.038	2.174975053	0.314963105	0.364685345	0.04972224	O
4/5/2022	HEK293T	whole cell	10X	588.12	0.612	10	Ash1	750	F9	Trial1	7246.598	10812.793	5226.13267	9189.281	866.333	1153.874	507.95017	982.986	1.386608121	0.419004692	0.369610995	-0.049393697	O
4/5/2022	HEK293T	whole cell	10X	233.22	0.889	10	Ash1	750	F9	Trial1	5237.957	6423.442	2488.96642	6096.623	813.159	1073.913	467.35403	924.13	2.104470739	0.322116098	0.364974053	0.042857955	O
4/5/2022	HEK293T	whole cell	10X	473.2	0.687	10	Ash1	750	F9	Trial1	3737.575	4354.607	1605.87451	4041.146	857.625	1137.632	499.68774	965.279	2.327439023	0.300531428	0.368144883	0.067613455	O
4/5/2022	HEK293T	whole cell	10X	199.42	0.915	10	Ash1	750	F9	Trial1	3167.712	3611.135	1249.85466	3591.542	840.415	1116.314	489.77256	953.271	2.534464287	0.282928308	0.368198121	0.085269813	O
4/5/2022	HEK293T	whole cell	10X	464.75	0.931	10	Ash1	750	F9	Trial1	7966.407	11236.713	5280.94209	9124.08	1685.971	2283.418	1025.89564	1915.567	1.508520045	0.398641423	0.378298706	-0.020342717	O
4/5/2022	HEK293T	whole cell	10X	216.32	0.788	10	Ash1	750	F9	Trial1	3768.961	4650.648	1807.48296	4450.609	857.836	1133.508	496.01849	962.297	2.085198634	0.324128239	0.366375038	0.042246799	O
4/5/2022	HEK293T	whole cell	10X	295.75	0.438	10	Ash1	750	F9	Trial1	6167.171	12528.229	7433.9824	9608.663	951.394	1315.257	602.17987	1099.149	0.829591821	0.546569999	0.387609422	-0.158960577	O
4/5/2022	HEK293T	whole cell	10X	319.41	0.79	10	Ash1	750	F9	Trial1	5366.916	6439.64	2393.03255	6327.063	827.296	1097.085	478.79167	946.455	2.242725867	0.308382528	0.366584634	0.058202106	O
4/5/2022	HEK293T	whole cell	10X	233.22	0.631	10	Ash1	750	F9	Trial1	3614.493	4528.58	1692.79749	4842.638	866.326	1151.225	505.95487	979.565	2.135218785	0.318957007	0.368696293	0.049739286	O
4/5/2022	HEK293T	whole cell	10X	381.94	0.531	10	Ash1	750	F9	Trial1	6906.88	9246.863	3906.71255	8839.495	829.779	1096.159	479.98887	928.354	1.767951932	0.36127795	0.366468655	0.005190705	O
4/5/2022	HEK293T	whole cell	10X	212.94	0.565	10	Ash1	750	F9	Trial1	3241.198	3821.81	1273.06744	4373.198	960.738	1306.492	587.77152	1102.786	2.545975098	0.282009877	0.379572429	0.097562552	O
4/5/2022	HEK293T	whole cell	10X	179.14	0.606	10	Ash1	750	F9	Trial1	5162.424	6621.0	2350.8929	8073.802	890.519	1177.547	516.35169	995.896	2.195941806	0.312896811	0.367021428	0.054124617	O
4/5/2022	HEK293T	whole cell	10X	226.46	0.771	10	Ash1	750	F9	Trial1	6503.403	7793.037	2955.50428	7319.627	846.993	1127.284	495.3623	963.239	2.200437686	0.312457263	0.369024728	0.056567465	O
4/5/2022	HEK293T	whole cell	10X	180.83	0.915	10	Ash1	750	F9	Trial1	3139.262	3677.252	1342.05952	3533.598	888.449	1189.187	527.95392	1001.869	2.339137686	0.299478516	0.37274275	0.073264234	O
4/5/2022	HEK293T	whole cell	10X	214.63	0.867	10	Ash1	750	F9	Trial1	4229.559	4690.614	1606.13775	4435.842	871.079	1153.866	505.78171	981.118	2.633372511	0.27522639	0.367344138	0.092117747	O
4/5/2022	HEK293T	whole cell	10X	302.51	0.893	10	Ash1	750	F9	Trial1	8123.833	10555.62	4486.51472	9281.441	7432.665	10190.05	4578.97315	8798.76	1.810722467	0.355780413	0.38121138	0.025430967	O
4/5/2022	HEK293T	whole cell	10X	216.32	0.779	10	Ash1	750	F9	Trial1	8557.281	10192.664	4357.84016	6839.289	953.523	1314.586	599.63703	1103.062	1.963651875	0.337421547	0.386075497	0.04865395	O
4/5/2022	HEK293T	whole cell	10X	371.8	0.464	10	Ash1	750	F9	Trial1	4693.423	5698.159	2202.71818	5304.877	871.086	1163.636	515.22671	982.809	2.130741482	0.31941315	0.371652591	0.05223944	O
4/5/2022	HEK293T	whole cell	10X	251.81	0.937	10	Ash1	750	F9	Trial1	3961.638	4918.738	1872.26281	4983.195	847.336	1129.812	497.09842	966.45	2.115962555	0.320928118	0.369745383	0.048817265	O
4/5/2022	HEK293T	whole cell	10X	184.21	0.889	10	Ash1	750	F9	Trial1	7717.725	9221.643	3680.90199	7633.404	973.734	1358.642	629.28532	1122.514	2.096693968	0.322925032	0.39256253	0.069637498	O
4/5/2022	HEK293T	whole cell	10X	197.73	0.909	10	Ash1	750	F9	Trial1	6626.735	8153.41	3264.62376	7245.351	5809.163	7683.427	3345.68913	6625.692	2.029861781	0.330048059	0.365455289	0.03540723	O
4/5/2022	HEK293T	whole cell	10X	145.34	0.758	10	Ash1	750	F9	Trial1	3736.733	4212.221	1416.04945	4293.174	868.57	1168.349	522.22889	977.779	2.63884358	0.274812582	0.375488429	0.100675847	O
4/5/2022	HEK293T	whole cell	10X	229.84	0.976	10	Ash1	750	F9	Trial1	7404.037	9195.213	3650.42089	8529.75	853.735	1145.64	509.24045	968.0	2.028269403	0.330221611	0.373624081	0.04340247	O
4/5/2022	HEK293T	whole cell	10X	199.42	0.714	10	Ash1	750	F9	Trial1	7731.237	10384.576	4681.64769	8449.33	976.347	1355.822	624.64514	1124.805	1.651392311	0.37716033	0.390161278	0.013000948	O
4/5/2022	HEK293T	whole cell	10X	479.96	0.587	10	Ash1	750	F9	Trial1	6348.581	10892.634	5858.82518	8784.531	955.391	1317.539	600.99959	1106.222	1.083592837	0.479940218	0.386149591	-0.093790627	O
4/5/2022	HEK293T	whole cell	10X	190.97	0.864	10	Ash1	750	F9	Trial1	3370.133	3925.549	1442.07186	3670.035	882.168	1189.142	530.31008	1006.752	2.337007672	0.299669674	0.375446591	0.075776917	O
4/5/2022	HEK293T	whole cell	10X	209.56	0.852	10	Ash1	750	F9	Trial1	3810.734	4280.677	1429.6445	4375.492	930.524	1259.137	566.2708	1050.992	2.665511601	0.272813214	0.378322266	0.105509052	O
4/5/2022	HEK293T	whole cell	10X	234.91	0.939	10	Ash1	750	F9	Trial1	6347.331	7463.633	2781.86888	6935.151	6304.46	8035.77	3319.42408	7236.748	2.281678711	0.304722091	0.344915218	0.040193127	O
4/5/2022	HEK293T	whole cell	10X	434.33	0.655	10	Ash1	750	F9	Trial1	4997.965	5817.229	2102.2375	5610.895	861.323	1146.253	503.90008	978.167	2.377450217	0.296081344	0.369097247	0.073015903	O
4/5/2022	HEK293T	whole cell	10X	322.79	0.574	10	Ash1	750	F9	Trial1	3180.251	3826.131	1295.06016	4450.199	854.293	1147.037	508.01801	980.23	2.455678198	0.289378797	0.372908981	0.083530184	O
4/5/2022	HEK293T	whole cell	10X	253.5	0.726	10	Ash1	750	F9	Trial1	5492.447	6502.833	2405.38489	6244.48	960.593	1321.48	600.69944	1114.033	2.283396318	0.304562685	0.384744987	0.080182302	O
4/5/2022	HEK293T	whole cell	10X	194.35	0.612	10	Ash1	750	F9	Trial1	3256.826	3827.93	1356.59251	3922.209	971.07	1343.409	617.29508	1112.878	2.400740072	0.294053641	0.388635514	0.094581874	O
4/5/2022	HEK293T	whole cell	10X	211.25	0.734	10	Ash1	750	F9	Trial1	6808.368	8451.216	3403.0628	7577.464	6246.016	8174.672	3508.25504	7136.992	2.000658936	0.333260134	0.359663477	0.026403343	O
4/5/2022	HEK293T	whole cell	10X	251.81	0.921	10	Ash1	750	F9	Trial1	4930.101	5736.973	2100.49593	5386.966	924.067	1256.658	566.43216	1055.107	2.347112855	0.298764949	0.3800285	0.081263551	O
4/5/2022	HEK293T	whole cell	10X	170.69	0.917	10	Ash1	750	F9	Trial1	5299.456	6332.0	2400.45216	5909.664	876.119	1168.277	517.54393	981.0	2.207690738	0.311750752	0.371355167	0.059604415	O
4/5/2022	HEK293T	whole cell	10X	365.04	0.922	10	Ash1	750	F9	Trial1	6355.949	7494.329	2792.70196	7015.653	850.708	1143.19	507.12537	974.681	2.275913825	0.305258335	0.373481298	0.068222963	O
4/5/2022	HEK293T	whole cell	10X	250.12	0.841	10	Ash1	750	F9	Trial1	3600.953	4085.932	1423.96652	3965.581	834.939	1100.574	479.77344	938.331	2.528818585	0.28338096	0.364926523	0.081545563	O
4/5/2022	HEK293T	whole cell	10X	226.46	0.723	10	Ash1	750	F9	Trial1	3176.642	4402.739	1892.51956	4350.522	1766.978	2430.321	1033.26969	2423.963	1.67852532	0.37333976	0.368992248	-0.004347512	O
4/5/2022	HEK293T	whole cell	10X	561.08	0.479	10	Ash1	750	F9	Trial1	4986.286	8924.455	4926.35272	7133.53	953.602	1330.081	612.2147	1118.196	1.012165852	0.496976926	0.390987464	-0.105989462	O
4/5/2022	HEK293T	whole cell	10X	277.16	0.923	10	Ash1	750	F9	Trial1	5210.713	5876.909	2023.14474	5747.823	5152.909	5758.39	1960.81344	5613.341	2.575551268	0.279677153	0.275638171	-0.004038983	O
4/5/2022	HEK293T	whole cell	10X	358.28	0.635	10	Ash1	750	F9	Trial1	4829.618	5951.613	2386.08244	5293.858	964.821	1347.802	623.05274	1123.127	2.02407843	0.330679254	0.39238179	0.061702536	O
4/5/2022	HEK293T	whole cell	10X	157.17	0.943	10	Ash1	750	F9	Trial1	3333.796	3700.527	1289.37832	3390.72	936.301	1297.957	596.63603	1079.376	2.585584036	0.278894593	0.389211049	0.110316456	O
4/5/2022	HEK293T	whole cell	10X	385.32	0.937	10	Ash1	750	F9	Trial1	7469.316	9305.368	3624.23226	9065.254	845.851	1114.724	486.65124	946.167	2.060937452	0.3266973	0.365216076	0.038518777	O
4/5/2022	HEK293T	whole cell	10X	255.19	0.693	10	Ash1	750	F9	Trial1	3797.073	4338.954	1575.11687	3954.676	979.834	1365.596	631.75897	1129.079	2.410661121	0.293198287	0.392009013	0.098810726	O
4/5/2022	HEK293T	whole cell	10X	375.18	0.945	10	Ash1	750	F9	Trial1	5633.451	8486.189	4117.43629	7279.072	876.653	1178.297	524.99065	993.054	1.368193848	0.42226273	0.374553582	-0.047709148	O
4/5/2022	HEK293T	whole cell	10X	245.05	0.884	10	Ash1	750	F9	Trial1	4328.159	5830.124	2315.73796	6423.483	876.759	1164.31	513.55484	979.331	1.869019325	0.348551155	0.369380513	0.020829358	O
4/5/2022	HEK293T	whole cell	10X	329.55	0.948	10	Ash1	750	F9	Trial1	4428.021	4948.851	1720.21861	4640.954	869.533	1156.359	509.06008	981.297	2.574103648	0.279790431	0.36926058	0.089470149	O
4/5/2022	HEK293T	whole cell	10X	326.17	0.893	10	Ash1	750	F9	Trial1	7966.218	10532.938	4527.02803	9388.497	859.44	1152.979	515.22343	959.223	1.759701497	0.362358031	0.374799692	0.012441661	O
4/5/2022	HEK293T	whole cell	10X	223.08	0.546	10	Ash1	750	F9	Trial1	8163.576	6900.295	1803.71117	4052.045	950.25	1319.735	607.44944	1098.174	4.525988493	0.180963099	0.389965756	0.209002658	O
4/5/2022	HEK293T	whole cell	10X	236.6	0.897	10	Ash1	750	F9	Trial1	5334.907	6245.657	2295.59278	5908.229	842.886	1115.8	488.62343	949.721	2.323977949	0.300844354	0.36696956	0.066125206	O
4/5/2022	HEK293T	whole cell	10X	339.69	0.809	10	Ash1	750	F9	Trial1	6916.97	8720.558	3485.79527	8256.677	932.353	1285.124	587.831	1069.189	1.984330537	0.335083526	0.386684112	0.051600586	O
4/5/2022	HEK293T	whole cell	10X	246.74	0.902	10	Ash1	750	F9	Trial1	3775.075	4583.829	1752.6091	4370.685	871.596	1173.973	524.06905	989.253	2.153974323	0.317060286	0.375497724	0.058437438	O
4/5/2022	HEK293T	whole cell	10X	277.16	0.695	10	Ash1	750	F9	Trial1	5478.598	6574.622	2490.51938	6212.872	865.969	1161.476	518.66767	967.604	2.199781316	0.312521357	0.374587559	0.062066201	O
4/5/2022	HEK293T	whole cell	10X	246.74	0.599	10	Ash1	750	F9	Trial1	6897.068	8973.274	3788.77294	8047.658	1926.158	3100.315	1571.34186	2674.26	1.820396236	0.35456011	0.449275746	0.094715636	O
4/5/2022	HEK293T	whole cell	10X	192.66	0.813	10	Ash1	750	F9	Trial1	6202.465	7407.877	2805.11049	6923.474	5835.21	7498.965	3113.64364	6803.474	2.211130372	0.311416817	0.34793771	0.036520892	O
4/5/2022	HEK293T	whole cell	10X	432.64	0.607	10	Ash1	750	F9	Trial1	5133.086	6569.738	2707.90282	6006.84	968.59	1355.105	627.01221	1130.211	1.895594614	0.34535221	0.392962736	0.047610526	O
4/5/2022	HEK293T	whole cell	10X	224.77	0.953	10	Ash1	750	F9	Trial1	4520.376	5241.03	1921.30936	4862.744	867.887	1147.579	502.99755	971.586	2.352758017	0.298261907	0.366914595	0.068652688	O
4/5/2022	HEK293T	whole cell	10X	194.35	0.715	10	Ash1	750	F9	Trial1	3881.591	4510.191	1611.10565	4430.748	858.096	1173.783	534.32029	971.957	2.409271546	0.293317791	0.383736023	0.090418232	O
4/5/2022	HEK293T	whole cell	10X	216.32	0.777	10	Ash1	750	F9	Trial1	4336.211	5080.0	1904.88844	4615.367	887.617	1210.656	548.01176	1011.617	2.276359554	0.305216806	0.381722473	0.076505666	O
4/5/2022	HEK293T	whole cell	10X	221.39	0.641	10	Ash1	750	F9	Trial1	3011.382	3364.061	1088.79298	3574.924	961.901	1339.489	615.56154	1126.947	2.765798508	0.26554793	0.390222604	0.124674674	O
4/5/2022	HEK293T	whole cell	10X	327.86	0.816	10	Ash1	750	F9	Trial1	7719.773	10078.489	4200.11517	9404.706	955.098	1336.706	617.73826	1119.82	1.83799079	0.352361961	0.392754335	0.040392374	O
4/5/2022	HEK293T	whole cell	10X	478.27	0.76	10	Ash1	750	F9	Trial1	6924.752	9061.721	3698.21376	8912.572	864.495	1157.35	513.61346	976.601	1.872458557	0.34813383	0.372694512	0.024560682	O
4/5/2022	HEK293T	whole cell	10X	229.84	0.839	10	Ash1	750	F9	Trial1	4176.397	4873.059	1792.63488	4562.809	831.978	1115.081	493.79473	949.147	2.329753285	0.300322551	0.372458053	0.072135502	O
4/5/2022	HEK293T	whole cell	10X	223.08	0.759	10	Ash1	750	F9	Trial1	5793.099	7163.455	2808.85655	6759.242	5199.773	6920.955	2957.51302	6355.591	2.062440319	0.326536976	0.362560907	0.036023932	O
4/5/2022	HEK293T	whole cell	10X	596.57	0.713	10	Ash1	750	F9	Trial1	5872.487	7091.139	2700.20766	6729.017	911.017	1251.904	571.12546	1041.787	2.174827917	0.314977702	0.385337763	0.070360061	O
4/5/2022	HEK293T	whole cell	10X	239.98	0.932	10	Ash1	750	F9	Trial1	5390.972	6915.739	2810.18641	6570.197	868.718	1169.838	522.64347	983.021	1.918368113	0.342657253	0.375634572	0.032977319	O
4/5/2022	HEK293T	whole cell	10X	89.57	0.662	10	Ash1	750	F9	Trial1	11665.585	9940.717	2949.62893	4254.358	966.943	1340.736	614.52768	1124.887	3.95493307	0.201819073	0.388579876	0.186760802	O
4/5/2022	HEK293T	whole cell	10X	231.53	0.855	10	Ash1	750	F9	Trial1	6095.351	7313.497	2785.5188	6828.643	896.255	1230.131	560.63774	1023.569	2.188228275	0.313653827	0.384817444	0.071163617	O
4/5/2022	HEK293T	whole cell	10X	613.47	0.804	10	Ash1	750	F9	Trial1	7153.562	8351.487	3185.57891	7234.317	877.804	1186.182	533.47877	986.669	2.245608162	0.308108666	0.378009837	0.069901171	O
4/5/2022	HEK293T	whole cell	10X	207.87	0.842	10	Ash1	750	F9	Trial1	3932.26	4560.846	1653.28516	4334.016	860.919	1149.805	508.77922	972.309	2.378452366	0.295993518	0.371453516	0.075459999	O
4/5/2022	HEK293T	whole cell	10X	297.44	0.871	10	Ash1	750	F9	Trial1	3917.097	4686.835	1774.86099	4399.54	3572.227	4159.403	1519.90947	3927.438	2.206988053	0.31181906	0.298481684	-0.013337376	O
4/5/2022	HEK293T	whole cell	10X	258.57	0.832	10	Ash1	750	F9	Trial1	5886.863	8838.51	4292.91249	7502.948	943.987	1314.823	606.18173	1096.464	1.37129816	0.421709938	0.391042419	-0.030667519	O
4/5/2022	HEK293T	whole cell	10X	250.12	0.553	10	Ash1	750	F9	Trial1	5835.926	7371.817	2980.86817	6831.095	865.541	1164.554	518.71724	984.737	1.957794061	0.338089799	0.374725774	0.036635975	O
4/5/2022	HEK293T	whole cell	10X	552.63	0.495	10	Ash1	750	F9	Trial1	6095.189	8749.52	4062.36244	7666.881	866.664	1162.098	518.03896	972.248	1.50040502	0.399935207	0.374115586	-0.025819621	O
4/5/2022	HEK293T	whole cell	10X	457.99	0.945	10	Ash1	750	F9	Trial1	6290.31	8100.989	3313.91065	7648.495	926.546	1275.93	582.64096	1064.314	1.898153168	0.345047326	0.386062811	0.041015485	O
4/5/2022	HEK293T	whole cell	10X	321.1	0.815	10	Ash1	750	F9	Trial1	4977.516	6194.347	2435.75543	5897.411	1196.532	1561.553	670.78312	1350.568	2.043520437	0.328566875	0.359223311	0.030656436	O
4/5/2022	HEK293T	whole cell	10X	162.24	0.732	10	Ash1	750	F9	Trial1	5266.281	6508.74	2558.60518	6100.031	874.031	1161.615	512.55667	978.01	2.058262463	0.326983054	0.369653273	0.042670219	O
4/5/2022	HEK293T	whole cell	10X	466.44	0.868	10	Ash1	750	F9	Trial1	6006.866	7651.576	3164.43784	6860.522	966.141	1341.692	615.46452	1127.225	1.898241111	0.345036856	0.389139082	0.044102226	O
4/5/2022	HEK293T	whole cell	10X	299.13	0.451	10	Ash1	750	F9	Trial1	4235.316	5681.345	2318.11044	5886.932	3927.418	5748.463	2568.68092	5780.266	1.827055315	0.35372495	0.395418997	0.041694047	O
4/5/2022	HEK293T	whole cell	10X	218.01	0.809	10	Ash1	750	F9	Trial1	4581.008	5591.558	2098.67813	5604.977	871.535	1165.124	516.41252	983.147	2.182806374	0.314188135	0.372069198	0.057881062	O
4/5/2022	HEK293T	whole cell	10X	393.77	0.955	10	Ash1	750	F9	Trial1	4172.683	4932.528	1849.14009	4588.768	4113.966	4795.803	1768.23263	4458.781	2.256553207	0.307073134	0.300607433	-0.006465701	O
4/5/2022	HEK293T	whole cell	10X	326.17	0.891	10	Ash1	750	F9	Trial1	8401.948	11368.627	5029.69788	9925.772	984.026	1400.565	659.78205	1153.943	1.67046773	0.374466236	0.401374145	0.026907908	O
4/5/2022	HEK293T	whole cell	10X	312.65	0.863	10	Ash1	750	F9	Trial1	6849.854	8872.017	3690.66542	8162.784	6413.384	8444.319	3576.56766	7729.778	1.855994305	0.350140754	0.358016513	0.007875759	O
4/5/2022	HEK293T	whole cell	10X	420.81	0.61	10	Ash1	750	F9	Trial1	8810.996	11213.04	4657.97873	9922.281	8034.446	11469.422	5353.02205	9779.703	1.89159215	0.345830238	0.399853208	0.054022971	O
4/5/2022	HEK293T	whole cell	10X	256.88	0.919	10	Ash1	750	F9	Trial1	6242.54	7852.079	3123.38407	7474.467	973.816	1359.224	627.71524	1133.612	1.998646295	0.333483813	0.391946922	0.058463109	O
4/5/2022	HEK293T	whole cell	10X	175.76	0.86	10	Ash1	750	F9	Trial1	6084.211	7648.519	2990.23476	7545.539	1358.798	1748.029	736.51379	1533.433	2.034693423	0.329522578	0.351505582	0.021983004	O
4/5/2022	HEK293T	whole cell	10X	270.4	0.829	10	Ash1	750	F9	Trial1	6685.125	8892.356	3789.06178	8211.463	6501.138	8942.769	3939.32375	8199.169	1.764321985	0.361752359	0.377313173	0.015560814	O
4/5/2022	HEK293T	whole cell	10X	150.41	0.659	10	Ash1	750	F9	Trial1	3013.112	3478.393	1260.60268	3267.584	884.022	1173.393	516.41117	991.843	2.390215448	0.294966504	0.368751027	0.073784523	O
4/5/2022	HEK293T	whole cell	10X	145.34	0.964	10	Ash1	750	F9	Trial1	4549.791	5484.43	2057.68951	5343.954	3691.558	4443.849	1671.02797	4296.291	2.211116389	0.311418173	0.311608612	0.000190439	O
4/5/2022	HEK293T	whole cell	10X	192.66	0.762	10	Ash1	750	F9	Trial1	3755.184	4305.07	1561.63588	3964.14	3621.149	4191.5	1544.74759	3829.176	2.404647619	0.293716153	0.299027974	0.005311821	O
4/5/2022	HEK293T	whole cell	10X	503.62	0.731	10	Ash1	750	F9	Trial1	7208.534	9872.03	4394.62794	8720.416	7189.01	10661.624	5093.10339	9254.449	1.640305869	0.378743998	0.414676467	0.035932469	O
4/5/2022	HEK293T	whole cell	10X	150.41	0.886	10	Ash1	750	F9	Trial1	5412.135	4295.955	983.02168	2339.483	901.169	1205.09	535.58107	1009.944	5.505611026	0.153713463	0.372772608	0.219059145	O
4/5/2022	HEK293T	whole cell	10X	206.18	0.829	10	Ash1	750	F9	Trial1	3192.09	5789.459	3182.47887	4816.697	888.738	1205.533	542.79813	1008.967	1.003020014	0.499246135	0.379171799	-0.120074336	O
4/5/2022	HEK293T	whole cell	10X	135.2	0.779	10	Ash1	750	F9	Trial1	3085.725	3501.2	1209.99253	3451.438	892.638	1206.8	540.98011	1014.325	2.550201694	0.281674137	0.377353011	0.095678873	O
4/5/2022	HEK293T	whole cell	10X	223.08	0.834	10	Ash1	750	F9	Trial1	4368.795	5163.28	1853.72136	5232.091	3778.939	4611.083	1731.4111	4614.917	2.35677006	0.297905422	0.314210725	0.016305303	O
4/5/2022	HEK293T	whole cell	10X	174.07	0.828	10	Ash1	750	F9	Trial1	3243.777	3897.136	1384.60306	4175.427	3231.34	3909.0	1401.89473	4181.553	2.342748686	0.299155005	0.302573647	0.003418642	O
4/5/2022	HEK293T	whole cell	10X	525.59	0.816	10	Ash1	750	F9	Trial1	3484.698	4727.322	2000.52249	4631.103	896.881	1215.183	550.6278	995.833	1.741893939	0.364711408	0.380396858	0.01568545	O
4/5/2022	HEK293T	whole cell	10X	160.55	0.91	10	Ash1	750	F9	Trial1	3230.779	3791.021	1406.26811	3539.158	968.779	1394.6	664.79109	1138.716	2.297413258	0.303268023	0.406955964	0.10368794	O
4/5/2022	HEK293T	whole cell	10X	182.52	0.635	10	Ash1	750	F9	Trial1	3233.0	3739.981	1377.28038	3416.898	2983.935	3456.139	1285.32266	3101.741	2.347379696	0.298741132	0.301064673	0.002323541	O
4/5/2022	HEK293T	whole cell	10X	439.4	0.52	10	Ash1	750	F9	Trial1	4385.9	5215.246	1948.72978	4957.838	4277.777	5367.734	2160.82919	4945.7	2.250645546	0.307631203	0.335605118	0.027973915	O
4/5/2022	HEK293T	whole cell	10X	155.48	0.836	10	Ash1	750	F9	Trial1	4528.533	5867.859	2129.0708	7045.609	913.38	1256.152	572.43672	1050.652	2.126999722	0.319795359	0.385267383	0.065472024	O
4/5/2022	HEK293T	whole cell	10X	317.72	0.535	10	Ash1	750	F9	Trial1	3865.777	4159.84	1464.12224	3404.505	904.691	1231.723	557.75961	1023.564	2.640337599	0.274699797	0.381386972	0.106687175	O
4/5/2022	HEK293T	whole cell	10X	265.33	0.858	10	Ash1	750	F9	Trial1	3846.643	4714.751	1799.13537	4615.236	3702.452	5015.911	2147.35495	4769.771	2.138050902	0.318669146	0.367081336	0.04841219	O
4/5/2022	HEK293T	whole cell	10X	185.9	0.946	10	Ash1	750	F9	Trial1	4552.182	7010.773	3358.6048	6523.746	908.9	1238.618	562.81258	1021.518	1.355378876	0.424560146	0.382420173	-0.042139973	O
4/5/2022	HEK293T	whole cell	10X	131.82	0.846	10	Ash1	750	F9	Trial1	4260.051	5122.244	1957.34728	4774.051	988.103	1398.731	657.2453	1146.269	2.176441066	0.314817741	0.399456638	0.084638897	O
4/5/2022	HEK293T	whole cell	10X	327.86	0.558	10	Ash1	750	F9	Trial1	4584.113	5394.273	1982.53409	5169.258	894.753	1213.387	548.69196	1002.505	2.312249269	0.301909645	0.380126694	0.078217049	O
4/5/2022	HEK293T	whole cell	10X	522.21	0.493	10	Ash1	750	F9	Trial1	7581.239	11946.498	6057.67416	9846.143	1028.495	1483.981	716.15381	1172.236	1.25150987	0.444146399	0.410485942	-0.033660457	O
4/5/2022	HEK293T	whole cell	10X	261.95	0.838	10	Ash1	750	F9	Trial1	5492.497	6547.471	2466.82469	6155.91	991.387	1398.981	654.72479	1151.69	2.226545333	0.30992901	0.397740174	0.087811164	O
4/5/2022	HEK293T	whole cell	10X	332.93	0.682	10	Ash1	750	F9	Trial1	7827.807	9631.183	3784.58116	8936.127	911.391	1233.122	555.90287	1022.01	2.068341692	0.325908944	0.378862668	0.052953724	O
4/5/2022	HEK293T	whole cell	10X	229.84	0.574	10	Ash1	750	F9	Trial1	4102.779	6743.25	3511.00514	5567.221	1007.669	1436.882	679.44868	1175.625	1.168548275	0.461137993	0.402727497	-0.058410497	O
4/5/2022	HEK293T	whole cell	10X	192.66	0.689	10	Ash1	750	F9	Trial1	3093.693	3690.658	1315.36574	3871.763	973.632	1351.395	620.46332	1131.088	2.351964101	0.298332551	0.389225984	0.090893434	O
4/5/2022	HEK293T	whole cell	10X	648.96	0.513	10	Ash1	750	F9	Trial1	6612.945	8547.05	3485.74829	8191.794	966.878	1356.495	630.37889	1124.583	1.897137845	0.34516825	0.394663435	0.049495185	O
4/5/2022	HEK293T	whole cell	10X	273.78	0.619	10	Ash1	750	F9	Trial1	3959.475	4794.654	1747.59715	4992.29	979.895	1368.907	634.7078	1130.815	2.265668035	0.30621606	0.393104608	0.086888547	O
4/5/2022	HEK293T	whole cell	10X	214.63	0.779	10	Ash1	750	F9	Trial1	5937.37	7541.622	3055.47436	7049.166	9888.347	16821.055	8948.01308	13853.779	1.943190909	0.33976729	0.475039394	0.135272104	O
4/5/2022	HEK293T	whole cell	10X	140.27	0.911	10	Ash1	750	F9	Trial1	3531.566	4172.434	1566.62876	3863.554	999.699	1423.096	670.20921	1173.928	2.254245607	0.307290881	0.40134494	0.094054059	O
4/5/2022	HEK293T	whole cell	10X	207.87	0.894	10	Ash1	750	F9	Trial1	4902.748	6033.22	2345.59863	5732.447	9999.431	18015.984	9922.81133	14702.496	2.090190511	0.323604644	0.498077032	0.174472388	O
4/5/2022	HEK293T	whole cell	10X	216.32	0.785	10	Ash1	750	F9	Trial1	3015.023	3564.742	1355.58097	3216.836	1485.68	2281.758	1234.21822	1369.102	2.224155596	0.310158728	0.453773678	0.14361495	O
4/5/2022	HEK293T	whole cell	10X	324.48	0.893	10	Ash1	750	F9	Trial1	4380.604	5208.771	1971.86344	4816.776	905.104	1241.755	565.09113	1036.625	2.221555464	0.310409059	0.384364714	0.073955655	O
4/5/2022	HEK293T	whole cell	10X	420.81	0.571	10	Ash1	750	F9	Trial1	4106.101	4887.96	1802.55272	4785.125	3452.651	4552.012	1921.70024	4212.667	2.277936703	0.305069954	0.357568784	0.05249883	O
4/5/2022	HEK293T	whole cell	10X	277.16	0.7	10	Ash1	750	F9	Trial1	5637.945	6977.189	2750.58519	6518.384	909.329	1245.793	567.95407	1031.024	2.049725644	0.327898348	0.384458525	0.056560177	O
4/5/2022	HEK293T	whole cell	10X	322.79	0.71	10	Ash1	750	F9	Trial1	4137.576	4982.01	1916.17905	4594.293	3731.518	4906.565	2104.62659	4338.073	2.159284645	0.316527351	0.360619337	0.044091985	O
4/5/2022	HEK293T	whole cell	10X	381.94	0.518	10	Ash1	750	F9	Trial1	6072.836	8435.31	3622.79863	8388.991	5016.026	8331.73	4192.73437	7792.115	1.676283067	0.373652553	0.455298455	0.081645902	O
4/5/2022	HEK293T	whole cell	10X	338.0	0.876	10	Ash1	750	F9	Trial1	5724.145	6393.57	2214.5092	6027.705	5679.845	6304.62	2173.2252	5900.405	2.584836857	0.278952722	0.276735741	-0.002216981	O
4/5/2022	HEK293T	whole cell	10X	236.6	0.812	10	Ash1	750	F9	Trial1	4436.4	5280.536	2003.63468	4871.628	888.764	1214.171	557.11209	979.021	2.214176089	0.311121722	0.385311088	0.074189366	O
4/5/2022	HEK293T	whole cell	10X	163.93	0.61	10	Ash1	750	F9	Trial1	6111.722	9149.66	4408.96151	7902.557	15050.484	24675.494	12627.66049	21426.721	1.386204435	0.419075577	0.456232191	0.037156614	O
4/5/2022	HEK293T	whole cell	10X	422.5	0.875	10	Ash1	750	F9	Trial1	6812.18	8901.564	3712.38264	8309.084	891.48	1216.08	553.12364	1002.484	1.834988648	0.352735099	0.382889552	0.030154453	O
4/5/2022	HEK293T	whole cell	10X	226.46	0.743	10	Ash1	750	F9	Trial1	4239.866	5738.672	2533.81249	5040.687	972.955	1366.813	636.34615	1130.53	1.673314824	0.374067428	0.395417694	0.021350266	O
4/5/2022	HEK293T	whole cell	10X	185.9	0.588	10	Ash1	750	F9	Trial1	7050.018	10142.082	4773.41204	8590.318	8971.909	15780.009	8702.82268	12221.445	1.476934725	0.403724809	0.492387824	0.088663015	O
4/5/2022	HEK293T	whole cell	10X	280.54	0.584	10	Ash1	750	F9	Trial1	4628.211	5533.397	2128.70667	5009.15	6702.452	8593.735	3563.58789	7778.145	2.174189176	0.315041084	0.347123908	0.032082824	O
4/5/2022	HEK293T	whole cell	10X	256.88	0.605	10	Ash1	750	F9	Trial1	4333.178	5796.915	2389.46944	5846.638	887.592	1229.493	568.53933	1002.789	1.813447759	0.355435781	0.390445091	0.035009311	O
4/5/2022	HEK293T	whole cell	10X	491.79	0.671	10	Ash1	750	F9	Trial1	7374.632	10367.69	4738.79277	9054.433	907.168	1245.759	570.48869	1023.533	1.556225891	0.391201734	0.386076613	-0.005125121	O
4/5/2022	HEK293T	whole cell	10X	174.07	0.702	10	Ash1	750	F9	Trial1	5908.457	7401.553	2993.05685	6721.126	6960.117	11205.0	5817.06014	8942.515	1.974054385	0.336241329	0.455269585	0.119028256	O
4/5/2022	HEK293T	whole cell	10X	398.84	0.469	10	Ash1	750	F9	Trial1	6238.864	9898.517	5122.68537	7732.809	12727.58	23273.131	13469.3002	16095.86	1.217889359	0.450879119	0.514156651	0.063277532	O
4/5/2022	HEK293T	whole cell	10X	508.69	0.726	10	Ash1	750	F9	Trial1	7429.582	11341.143	5613.37479	9421.525	10200.386	18585.303	10675.41085	13177.303	1.323549964	0.43037594	0.511377406	0.081001466	O
4/5/2022	HEK293T	whole cell	10X	599.95	0.475	10	Ash1	750	F9	Trial1	4918.493	6094.454	2442.00937	5503.386	7112.375	13173.006	7630.70241	9330.236	2.014117169	0.331772106	0.517578671	0.185806565	O
4/5/2022	HEK293T	whole cell	10X	270.4	0.977	10	Ash1	750	F9	Trial1	4486.638	5373.044	1959.38114	5451.288	3772.944	5088.525	2244.60329	4443.481	2.289824021	0.303967627	0.373009664	0.069042037	O
4/5/2022	HEK293T	whole cell	10X	310.96	0.793	10	Ash1	750	F9	Trial1	5572.707	7750.478	3407.68704	7311.875	882.63	1204.766	548.11419	993.989	1.635334153	0.379458521	0.383097268	0.003638747	O
4/5/2022	HEK293T	whole cell	10X	309.27	0.541	10	Ash1	750	F9	Trial1	7485.164	10174.558	4459.42317	9199.989	854.639	1164.525	526.48353	974.12	1.67850498	0.373342595	0.381199726	0.007857131	O
4/5/2022	HEK293T	whole cell	10X	290.68	0.876	10	Ash1	750	F9	Trial1	5886.11	7612.64	3217.14942	6715.012	8823.518	13787.122	6974.03013	11245.407	1.829604172	0.353406321	0.441462819	0.088056498	O
4/5/2022	HEK293T	whole cell	10X	534.04	0.745	10	Ash1	750	F9	Trial1	7540.68	9893.439	4247.05521	8683.281	981.133	1376.75	640.57815	1137.744	1.775507882	0.360294419	0.395001385	0.034706966	O
4/5/2022	HEK293T	whole cell	10X	214.63	0.71	10	Ash1	750	F9	Trial1	3429.622	4079.921	1560.46166	3693.472	9585.606	17557.922	10002.27129	13027.787	2.197825226	0.312712525	0.510635795	0.19792327	O
4/5/2022	HEK293T	whole cell	10X	128.44	0.67	10	Ash1	750	F9	Trial1	5596.855	9079.224	4671.27592	7587.447	13013.329	24704.855	13985.51313	20117.25	1.198142669	0.454929525	0.518004182	0.063074657	O
4/5/2022	HEK293T	whole cell	10X	346.45	0.86	10	Ash1	750	F9	Trial1	3750.205	4259.966	1591.41958	3583.883	17224.033	37121.84	22521.29688	28798.977	2.356515558	0.29792801	0.566640079	0.26871207	O
4/5/2022	HEK293T	whole cell	10X	349.83	0.909	10	Ash1	750	F9	Trial1	8628.777	12211.097	5783.64887	9758.928	9142.879	15228.672	8036.76647	12348.314	1.491926151	0.401296001	0.467807469	0.066511468	O
4/5/2022	HEK293T	whole cell	10X	302.51	0.806	10	Ash1	750	F9	Trial1	5104.648	6386.598	2458.97172	6432.436	3380.643	4432.235	1885.27917	3974.816	2.0759279	0.32510515	0.358015008	0.032909859	O
4/5/2022	HEK293T	whole cell	10X	150.41	0.694	10	Ash1	750	F9	Trial1	3979.607	6086.359	3000.27469	5141.54	6553.91	10083.349	4894.35638	9028.528	1.326414216	0.429846067	0.427519435	-0.002326631	O
4/5/2022	HEK293T	whole cell	10X	540.8	0.573	10	Ash1	750	F9	Trial1	4676.291	6620.919	3034.96641	5829.044	863.375	1173.581	532.134	967.675	1.540804862	0.393576073	0.381318931	-0.012257142	O
4/5/2022	HEK293T	whole cell	10X	211.25	0.692	10	Ash1	750	F9	Trial1	6884.52	9041.296	3577.71008	9551.528	844.656	1152.528	523.30848	955.536	1.924281131	0.341964385	0.382545371	0.040580986	O
4/5/2022	HEK293T	whole cell	10X	339.69	0.726	10	Ash1	750	F9	Trial1	7374.537	9920.045	4111.83907	9998.428	845.333	1160.796	530.93856	957.005	1.793488722	0.357975313	0.385780376	0.027805063	O
4/5/2022	HEK293T	whole cell	10X	599.95	0.575	10	Ash1	750	F9	Trial1	5428.834	7250.093	3115.63779	6616.701	988.02	1382.431	640.97561	1146.341	1.74244709	0.364637846	0.393479028	0.028841182	O
4/5/2022	HEK293T	whole cell	10X	270.4	0.877	10	Ash1	750	F9	Trial1	3670.087	4522.775	1789.07189	4150.3	870.338	1185.869	538.13925	981.319	2.051391574	0.327719329	0.382071666	0.054352337	O
4/5/2022	HEK293T	whole cell	10X	366.73	0.958	10	Ash1	750	F9	Trial1	6240.871	8200.364	3419.76632	7752.295	12133.438	19365.852	9703.94939	17006.213	1.824940775	0.353989722	0.444373185	0.090383463	O
4/5/2022	HEK293T	whole cell	10X	542.49	0.778	10	Ash1	750	F9	Trial1	7722.76	9220.916	3516.76682	8479.402	888.701	1208.607	549.02313	992.486	2.195982957	0.312892782	0.381869594	0.068976812	O
4/5/2022	HEK293T	whole cell	10X	172.38	0.85	10	Ash1	750	F9	Trial1	3428.118	3899.618	1350.23943	3855.137	973.049	1366.814	638.05027	1121.304	2.538896379	0.28257397	0.396034113	0.113460143	O
4/5/2022	HEK293T	whole cell	10X	294.06	0.518	10	Ash1	750	F9	Trial1	5426.155	6991.701	2939.16125	6193.04	977.517	1376.971	643.79179	1132.08	1.846157641	0.351350883	0.397081539	0.045730656	O
4/5/2022	HEK293T	whole cell	10X	130.13	0.918	10	Ash1	750	F9	Trial1	3071.844	3674.818	1269.33725	4091.597	834.909	1132.273	511.39581	938.818	2.420037701	0.292394438	0.379851432	0.087456994	O
4/5/2022	HEK293T	whole cell	10X	169.0	0.856	10	Ash1	750	F9	Trial1	3674.07	4267.61	1507.2137	4279.68	980.14	1375.07	643.2898	1117.4	2.437656983	0.290895806	0.396253537	0.10535773	O
4/5/2022	HEK293T	whole cell	10X	201.11	0.864	10	Ash1	750	F9	Trial1	4244.58	5161.134	1959.14509	5012.429	859.723	1154.563	517.83183	953.042	2.166547042	0.315801403	0.375906511	0.060105108	O
4/5/2022	HEK293T	whole cell	10X	295.75	0.756	10	Ash1	750	F9	Trial1	8769.217	11615.08	5117.07942	9738.503	7402.834	13061.383	7327.93756	9526.018	1.713715243	0.368498501	0.497457824	0.128959322	O
4/5/2022	HEK293T	whole cell	10X	305.89	0.587	10	Ash1	750	F9	Trial1	6920.392	10593.934	5282.20121	8652.237	1011.039	1440.558	680.53355	1179.862	1.310134114	0.432875301	0.402308225	-0.030567076	O
4/5/2022	HEK293T	whole cell	10X	116.61	1.0	10	Ash1	750	F9	Trial1	3839.362	4421.478	1611.88145	4077.551	827.783	1124.942	507.39946	941.145	2.381913385	0.295690601	0.380022563	0.084331962	O
4/5/2022	HEK293T	whole cell	10X	199.42	0.89	10	Ash1	750	F9	Trial1	5869.695	7883.822	3447.47101	6975.856	879.347	1195.847	543.14868	982.339	1.702608951	0.370012835	0.381828	0.011815165	O
4/5/2022	HEK293T	whole cell	10X	224.77	0.908	10	Ash1	750	F9	Trial1	6120.631	8086.429	3485.61166	7141.489	857.504	1166.211	528.7996	962.812	1.755970428	0.362848596	0.381445738	0.018597142	O
4/5/2022	HEK293T	whole cell	10X	523.9	0.787	10	Ash1	750	F9	Trial1	6152.887	10273.268	5496.33581	7978.432	2592.219	4471.432	2532.21834	2975.461	1.119452525	0.471819957	0.494145634	0.022325677	O
4/5/2022	HEK293T	whole cell	10X	155.48	0.811	10	Ash1	750	F9	Trial1	3540.75	4162.674	1494.30717	4167.207	948.326	1311.022	606.19355	1064.293	2.369492746	0.296780577	0.389955565	0.093174989	O
4/5/2022	HEK293T	whole cell	10X	187.59	0.826	10	Ash1	750	F9	Trial1	4397.153	5061.243	1862.986	4567.189	1019.721	1460.568	693.5194	1192.613	2.360271628	0.29759499	0.404799817	0.107204827	O
4/5/2022	HEK293T	whole cell	10X	304.2	0.823	10	Ash1	750	F9	Trial1	7516.167	9226.572	3609.23244	8598.795	809.872	1092.394	492.55343	897.939	2.082483499	0.32441374	0.378181674	0.053767935	O
4/5/2022	HEK293T	whole cell	10X	160.55	0.68	10	Ash1	750	F9	Trial1	4520.61	5380.8	2014.5866	5106.79	861.053	1146.853	509.06486	954.895	2.243939278	0.308267176	0.371548226	0.06328105	O
4/5/2022	HEK293T	whole cell	10X	238.29	0.826	10	Ash1	750	F9	Trial1	5564.177	7041.092	2903.18758	6257.319	975.0	1381.674	651.14303	1125.163	1.916575091	0.342867908	0.400421745	0.057553837	O
4/5/2022	HEK293T	whole cell	10X	231.53	0.802	10	Ash1	750	F9	Trial1	5533.059	8109.905	3858.53958	6941.285	809.81	1106.912	504.77394	910.204	1.433977515	0.410850139	0.383979999	-0.02687014	O
4/5/2022	HEK293T	whole cell	10X	341.38	0.403	10	Ash1	750	F9	Trial1	6325.688	11255.163	6133.0662	9313.064	822.619	1105.287	496.16561	911.228	1.031407096	0.49226962	0.376229451	-0.116040169	O
4/5/2022	HEK293T	whole cell	10X	157.17	0.512	10	Ash1	750	F9	Trial1	6052.226	9891.097	5127.89121	8186.979	815.011	1095.817	492.64875	901.118	1.180256318	0.458661668	0.376740777	-0.081920891	O
4/5/2022	HEK293T	whole cell	10X	167.31	0.89	10	Ash1	750	F9	Trial1	3802.566	4793.343	1878.82037	4732.435	2726.242	4762.394	2699.88979	3250.505	2.023911418	0.330697518	0.497571731	0.166874214	O
4/5/2022	HEK293T	whole cell	10X	258.57	0.902	10	Ash1	750	F9	Trial1	6085.124	7531.418	2990.36342	6925.994	811.261	1099.464	498.98492	897.425	2.034911195	0.329498933	0.380833027	0.051334094	O
4/5/2022	HEK293T	whole cell	10X	189.28	0.698	10	Ash1	750	F9	Trial1	3755.464	4386.259	1672.6619	3806.322	780.527	1066.17	487.4622	868.571	2.245202094	0.308147219	0.384437186	0.076289967	O
4/5/2022	HEK293T	whole cell	10X	270.4	0.624	10	Ash1	750	F9	Trial1	6298.756	10748.881	5791.63582	8520.55	1044.938	1508.613	725.35908	1207.562	1.087560785	0.479027968	0.409738619	-0.069289349	O
4/5/2022	HEK293T	whole cell	10X	221.39	0.657	10	Ash1	750	F9	Trial1	3149.13	3666.58	1342.48342	3447.672	821.733	1107.641	499.06443	910.832	2.345749641	0.298886679	0.377850849	0.078964169	O
4/5/2022	HEK293T	whole cell	10X	388.7	0.787	10	Ash1	750	F9	Trial1	7979.23	10947.778	4880.96797	9672.727	807.183	1083.33	485.96625	892.404	1.634763852	0.379540656	0.375800589	-0.003740067	O
4/5/2022	HEK293T	whole cell	10X	616.85	0.482	10	Ash1	750	F9	Trial1	6595.753	9487.416	4474.1827	7986.759	785.255	1060.225	479.81164	864.359	1.474180525	0.404174227	0.379277759	-0.024896468	O
4/5/2022	HEK293T	whole cell	10X	439.4	0.871	10	Ash1	750	F9	Trial1	5662.219	9550.835	5228.88469	6952.496	2932.388	4290.308	2236.42488	2630.092	1.082873182	0.480106042	0.432676696	-0.047429346	O
4/5/2022	HEK293T	whole cell	10X	157.17	0.752	10	Ash1	750	F9	Trial1	5790.161	10050.032	5510.13196	7742.709	1003.731	1431.495	680.26574	1153.957	1.05082075	0.487609656	0.40395906	-0.083650596	O
4/5/2022	HEK293T	whole cell	10X	223.08	0.783	10	Ash1	750	F9	Trial1	7866.182	11301.894	5299.83852	9647.258	777.811	1045.833	469.62165	863.008	1.484230504	0.402539136	0.376470545	-0.02606859	O
4/5/2022	HEK293T	whole cell	10X	224.77	0.447	10	Ash1	750	F9	Trial1	3078.759	3636.722	1285.44118	3787.045	826.895	1112.398	501.66222	907.797	2.39509909	0.294542213	0.377599258	0.083057044	O
4/5/2022	HEK293T	whole cell	10X	192.66	0.826	10	Ash1	750	F9	Trial1	3161.079	3684.737	1359.16005	3422.132	830.465	1109.211	496.26297	909.482	2.325759207	0.300683224	0.374050281	0.073367057	O
4/5/2022	HEK293T	whole cell	10X	263.64	0.558	10	Ash1	750	F9	Trial1	5321.724	6880.667	2989.10504	5637.096	1550.487	2320.237	1185.08738	1649.429	1.7803737	0.359663883	0.433213364	0.073549482	O
4/5/2022	HEK293T	whole cell	10X	170.69	0.93	10	Ash1	750	F9	Trial1	3645.515	4470.614	1702.52297	4399.832	801.683	1071.257	479.47167	878.386	2.14124277	0.318345341	0.374249637	0.055904296	O
4/5/2022	HEK293T	whole cell	10X	185.9	0.858	10	Ash1	750	F9	Trial1	5420.391	8939.582	4671.93993	7341.236	1008.6	1421.773	666.13955	1163.555	1.160201347	0.462919811	0.397757102	-0.065162709	O
4/5/2022	HEK293T	whole cell	10X	371.8	0.611	10	Ash1	750	F9	Trial1	5678.7	6858.813	2728.54755	5897.655	1170.991	1718.636	848.10111	1315.314	2.081217166	0.324547069	0.420040822	0.095493753	O
4/5/2022	HEK293T	whole cell	10X	155.48	0.619	10	Ash1	750	F9	Trial1	5785.772	6984.587	2756.84784	6112.0	776.489	1053.054	479.19707	854.304	2.098691091	0.322716906	0.381621714	0.058904808	O
4/5/2022	HEK293T	whole cell	10X	194.35	0.608	10	Ash1	750	F9	Trial1	4492.104	5535.887	2229.63147	4870.739	781.33	1060.391	481.59087	866.817	2.014729367	0.331704733	0.381330993	0.04962626	O
4/5/2022	HEK293T	whole cell	10X	261.95	0.883	10	Ash1	750	F9	Trial1	3384.8	3982.723	1494.67955	3653.155	909.813	1277.381	600.51599	1024.548	2.264565672	0.306319462	0.397606081	0.091286619	O
4/5/2022	HEK293T	whole cell	10X	116.61	0.89	10	Ash1	750	F9	Trial1	4542.507	5549.826	2206.22505	4926.696	790.174	1056.754	474.2479	861.652	2.05894997	0.326909564	0.375070932	0.048161368	O
4/5/2022	HEK293T	whole cell	10X	534.04	0.617	10	Ash1	750	F9	Trial1	7190.405	11702.86	6121.71288	9317.013	3666.465	5571.158	2744.74049	4648.374	1.174574035	0.459860177	0.428116131	-0.031744046	O
4/5/2022	HEK293T	whole cell	10X	299.13	0.527	10	Ash1	750	F9	Trial1	3975.401	5232.785	2151.22982	5129.435	812.48	1100.017	498.58728	899.028	1.847966667	0.351127705	0.380291147	0.029163442	O
4/5/2022	HEK293T	whole cell	10X	172.38	0.717	10	Ash1	750	F9	Trial1	4419.059	5187.059	1904.21377	4951.284	795.794	1061.48	472.71039	878.941	2.320673797	0.301143702	0.372651757	0.071508055	O
4/5/2022	HEK293T	whole cell	10X	179.14	0.872	10	Ash1	750	F9	Trial1	3167.877	3670.49	1361.60971	3315.292	835.33	1102.443	486.83596	909.906	2.326567574	0.300610157	0.368210932	0.067600775	O
4/5/2022	HEK293T	whole cell	10X	182.52	0.874	10	Ash1	750	F9	Trial1	3645.611	4573.629	1759.90267	4639.75	796.018	1065.796	478.56238	870.232	2.071484442	0.325575473	0.375466614	0.049891141	O
4/5/2022	HEK293T	whole cell	10X	236.6	0.905	10	Ash1	750	F9	Trial1	4892.029	5593.95	2079.1983	4852.507	3265.414	4557.143	2119.04924	3723.286	2.352843882	0.298254269	0.393548836	0.095294567	O
4/5/2022	HEK293T	whole cell	10X	459.68	0.96	10	Ash1	750	F9	Trial1	9547.312	11184.221	4510.77109	8491.445	2250.007	3312.412	1526.70378	3122.129	2.116558746	0.320866726	0.404241645	0.08337492	O
4/5/2022	HEK293T	whole cell	10X	498.55	0.726	10	Ash1	750	F9	Trial1	5768.614	7947.386	3681.63407	6359.929	1041.271	1503.854	722.54739	1207.542	1.566862401	0.38958068	0.409649539	0.020068859	O
4/5/2022	HEK293T	whole cell	10X	638.82	0.592	10	Ash1	750	F9	Trial1	7915.008	11822.622	5813.30038	9549.302	1022.069	1488.632	720.23484	1193.161	1.361534323	0.423453511	0.413380734	-0.010072777	O
4/5/2022	HEK293T	whole cell	10X	202.8	0.859	10	Ash1	750	F9	Trial1	3205.442	3745.292	1402.22072	3390.458	917.883	1290.942	607.98824	1034.083	2.285975349	0.304323646	0.398453175	0.094129529	O
4/5/2022	HEK293T	whole cell	10X	457.99	0.612	10	Ash1	750	F9	Trial1	7591.092	9957.842	4283.07488	8692.044	1026.114	1487.465	713.52546	1211.048	1.77234632	0.360705296	0.410157091	0.049451795	O
4/5/2022	HEK293T	whole cell	10X	229.84	0.938	10	Ash1	750	F9	Trial1	4889.934	6046.25	2408.02717	5508.199	925.581	1305.368	616.383	1044.353	2.030680576	0.32995889	0.399738904	0.069780014	O
4/5/2022	HEK293T	whole cell	10X	408.98	0.645	10	Ash1	750	F9	Trial1	3222.322	3795.508	1422.41362	3501.388	849.05	1149.31	523.32961	926.231	2.265390288	0.306242106	0.381330068	0.075087962	O
4/5/2022	HEK293T	whole cell	10X	189.28	0.694	10	Ash1	750	F9	Trial1	3618.268	4227.509	1606.35538	3702.482	773.205	1037.839	467.72614	843.759	2.252470434	0.307458598	0.376915467	0.069456869	O
4/5/2022	HEK293T	whole cell	10X	212.94	0.906	10	Ash1	750	F9	Trial1	7658.317	11152.841	5283.83776	9526.817	1031.873	1497.722	722.27888	1202.897	1.449385342	0.408265691	0.411753901	0.00348821	O
4/5/2022	HEK293T	whole cell	10X	305.89	0.656	10	Ash1	750	F9	Trial1	6889.431	9233.989	3974.02967	8466.11	959.873	1338.16	623.2699	1085.039	1.733613378	0.365816179	0.393691498	0.027875319	O
4/5/2022	HEK293T	whole cell	10X	290.68	0.824	10	Ash1	750	F9	Trial1	5408.727	6909.936	2888.43882	6078.273	984.901	1385.674	648.48152	1132.605	1.872543383	0.34812355	0.397017546	0.048893996	O
4/5/2022	HEK293T	whole cell	10X	160.55	0.751	10	Ash1	750	F9	Trial1	4634.326	5312.895	1977.79813	4625.811	1046.242	1521.768	736.27978	1215.684	2.343174427	0.299116909	0.413055138	0.113938229	O
4/5/2022	HEK293T	whole cell	10X	280.54	0.93	10	Ash1	750	F9	Trial1	4753.512	4992.193	1699.8269	4068.446	791.108	1053.157	469.38467	865.711	2.796468276	0.263402702	0.372381912	0.10897921	O
4/5/2022	HEK293T	whole cell	10X	532.35	0.898	10	Ash1	750	F9	Trial1	4729.257	5916.448	2466.68888	4964.489	1011.349	1472.568	712.34752	1180.029	1.917249086	0.342788693	0.413267366	0.070478673	O
4/5/2022	HEK293T	whole cell	10X	442.78	0.74	10	Ash1	750	F9	Trial1	6375.702	11702.752	6522.7499	9478.316	776.836	1038.378	466.17313	844.641	0.977456149	0.505700215	0.375035966	-0.130664249	O
4/5/2022	HEK293T	whole cell	10X	420.81	0.633	10	Ash1	750	F9	Trial1	4136.735	5102.125	2031.57387	4621.482	928.578	1307.482	614.85431	1055.165	2.036221799	0.329356703	0.398368173	0.069011471	O
4/5/2022	HEK293T	whole cell	10X	554.32	0.666	10	Ash1	750	F9	Trial1	8216.183	9995.783	4020.36522	8530.741	788.366	1068.119	484.57842	872.14	2.043640951	0.328553866	0.380675238	0.052121372	O
4/5/2022	HEK293T	whole cell	10X	637.13	0.74	10	Ash1	750	F9	Trial1	7542.493	11706.326	5868.97923	9683.292	769.684	1032.817	464.31434	845.106	1.285145628	0.437608872	0.376268205	-0.061340667	O
4/5/2022	HEK293T	whole cell	10X	263.64	0.72	10	Ash1	750	F9	Trial1	3011.135	3498.244	1297.21202	3184.897	830.32	1132.885	517.14938	924.558	2.321235815	0.301092743	0.383793048	0.082700305	O
4/5/2022	HEK293T	whole cell	10X	341.38	0.581	10	Ash1	750	F9	Trial1	3297.99	3904.906	1456.13179	3688.629	796.832	1063.158	474.08392	877.648	2.264898014	0.306288281	0.3730254	0.06673712	O
4/5/2022	HEK293T	whole cell	10X	155.48	0.747	10	Ash1	750	F9	Trial1	3390.065	4082.293	1573.64508	3746.913	940.859	1309.739	606.48052	1076.859	2.154275474	0.317030015	0.391950514	0.074920499	O
4/5/2022	HEK293T	whole cell	10X	270.4	0.848	10	Ash1	750	F9	Trial1	4723.144	5672.625	2161.44193	5304.825	944.825	1312.469	608.53639	1069.344	2.185182	0.313953802	0.391754549	0.077800746	O
4/5/2022	HEK293T	whole cell	10X	288.99	0.664	10	Ash1	750	F9	Trial1	5909.094	7574.397	3180.00723	6645.105	970.708	1372.17	645.91582	1114.626	1.858201436	0.349870372	0.399546148	0.049675776	O
4/5/2022	HEK293T	whole cell	10X	545.87	0.735	10	Ash1	750	F9	Trial1	3533.82	4106.148	1506.82509	3823.149	779.034	1054.003	478.40962	856.344	2.345209158	0.29893497	0.380462084	0.081527114	O
4/5/2022	HEK293T	whole cell	10X	348.14	0.833	10	Ash1	750	F9	Trial1	7079.442	9242.034	4025.58967	7707.053	810.913	1098.126	498.44791	894.18	1.758609938	0.362501413	0.380680305	0.018178892	O
4/5/2022	HEK293T	whole cell	10X	469.82	0.55	10	Ash1	750	F9	Trial1	5436.705	6956.392	2980.56704	5759.849	1008.608	1462.878	704.98235	1175.439	1.824050567	0.354101308	0.411406583	0.057305275	O
4/5/2022	HEK293T	whole cell	10X	216.32	0.734	10	Ash1	750	F9	Trial1	5698.156	6955.5	2752.28196	6227.344	812.773	1091.953	491.07992	895.281	2.070338753	0.325696961	0.376637512	0.050940551	O
4/5/2022	HEK293T	whole cell	10X	179.14	0.939	10	Ash1	750	F9	Trial1	3222.236	3762.01	1408.81639	3396.887	953.123	1345.057	633.8736	1084.359	2.28719372	0.304210851	0.399417113	0.095206261	O
4/5/2022	HEK293T	whole cell	10X	133.51	0.787	10	Ash1	750	F9	Trial1	3358.19	4071.823	1601.95759	3631.709	933.24	1311.253	617.02522	1050.582	2.096303935	0.32296571	0.398012683	0.075046973	O
4/5/2022	HEK293T	whole cell	10X	153.79	0.925	10	Ash1	750	F9	Trial1	3088.231	3328.802	1114.08047	3041.89	785.286	1061.286	482.745	854.418	2.771999944	0.265111351	0.380704415	0.115593064	O
4/5/2022	HEK293T	whole cell	10X	321.1	0.731	10	Ash1	750	F9	Trial1	3909.537	4602.989	1732.56237	4201.958	927.189	1308.532	616.27093	1057.11	2.256505779	0.307077606	0.399278866	0.092201259	O
4/5/2022	HEK293T	whole cell	10X	248.43	0.668	10	Ash1	750	F9	Trial1	7952.837	9746.238	3796.80837	9128.558	929.959	1299.252	607.49028	1046.755	2.094611111	0.32314238	0.395128664	0.071986284	O
4/5/2022	HEK293T	whole cell	10X	336.31	0.698	10	Ash1	750	F9	Trial1	5327.025	6822.462	2870.68201	5939.246	961.784	1352.779	636.41285	1087.477	1.855665302	0.350181094	0.398206798	0.048025704	O
4/5/2022	HEK293T	whole cell	10X	253.5	0.755	10	Ash1	750	F9	Trial1	6170.633	8104.733	3590.36618	6547.007	983.847	1456.26	715.98289	1151.78	1.718663972	0.367827731	0.421208554	0.053380823	O
4/5/2022	HEK293T	whole cell	10X	147.03	0.809	10	Ash1	750	F9	Trial1	3983.219	5394.494	2413.27096	4579.563	977.46	1398.759	665.05729	1134.989	1.650547769	0.377280505	0.404901242	0.027620737	O
4/5/2022	HEK293T	whole cell	10X	87.88	0.823	10	Ash1	750	F9	Trial1	4388.346	7373.769	3958.41247	5734.385	780.538	1061.288	483.32601	864.615	1.108612615	0.474245479	0.382419316	-0.091826163	O
4/5/2022	HEK293T	whole cell	10X	512.07	0.889	10	Ash1	750	F9	Trial1	5720.512	7722.323	3368.47363	6957.779	920.066	1300.521	614.85453	1042.271	1.698250492	0.370610513	0.400577436	0.029966922	O
4/5/2022	HEK293T	whole cell	10X	371.8	0.756	10	Ash1	750	F9	Trial1	8786.873	12666.55	6157.93223	9745.132	982.609	1440.659	703.39023	1139.4	1.426919406	0.412044997	0.41719487	0.005149873	O
4/5/2022	HEK293T	whole cell	10X	236.6	0.714	10	Ash1	750	F9	Trial1	7297.393	10383.007	4692.8272	9592.429	817.393	1103.386	498.37522	904.171	1.555009952	0.391387908	0.378771285	-0.012616623	O
4/5/2022	HEK293T	whole cell	10X	251.81	0.714	10	Ash1	750	F9	Trial1	4729.04	7694.389	4062.70684	5922.584	1014.322	1481.423	720.38094	1176.06	1.16401212	0.462104621	0.415276255	-0.046828366	O
4/5/2022	HEK293T	whole cell	10X	167.31	0.904	10	Ash1	750	F9	Trial1	4011.01	4997.041	1995.1195	4610.98	832.727	1123.01	507.77061	915.232	2.010410905	0.332180567	0.378792626	0.04661206	O
4/5/2022	HEK293T	whole cell	10X	221.39	0.544	10	Ash1	750	F9	Trial1	3016.954	3490.145	1342.84541	2885.863	2967.214	4828.878	2582.60597	3545.519	2.246687502	0.308006237	0.465349504	0.157343267	O
4/5/2022	HEK293T	whole cell	10X	434.33	0.648	10	Ash1	750	F9	Trial1	6182.669	7800.638	3248.3445	6713.047	948.156	1329.163	623.03423	1071.611	1.903329219	0.344432176	0.396536472	0.052104296	O
4/5/2022	HEK293T	whole cell	10X	275.47	0.879	10	Ash1	750	F9	Trial1	7478.356	10459.417	4760.71978	9132.466	802.54	1090.975	498.65604	878.804	1.570845659	0.388977065	0.383228987	-0.005748079	O
4/5/2022	HEK293T	whole cell	10X	204.49	0.619	10	Ash1	750	F9	Trial1	3417.711	4032.496	1581.82358	3364.661	2689.157	4320.793	2446.96556	2360.917	2.160614523	0.316394167	0.476422736	0.160028568	O
4/5/2022	HEK293T	whole cell	10X	432.64	0.543	10	Ash1	750	F9	Trial1	7490.266	10389.258	4678.8597	9160.828	909.504	1279.039	603.11657	1020.449	1.600874247	0.384486102	0.398722973	0.014236871	O
4/5/2022	HEK293T	whole cell	10X	263.64	0.541	10	Ash1	750	F9	Trial1	6706.385	11122.891	5919.47263	8679.128	977.878	1401.141	672.15813	1108.987	1.132936229	0.468837271	0.407359644	-0.061477627	O
4/5/2022	HEK293T	whole cell	10X	224.77	0.82	10	Ash1	750	F9	Trial1	3049.669	3412.226	1206.68711	3101.128	835.571	1140.534	523.83992	914.955	2.527307182	0.283502385	0.385343322	0.101840937	O
4/5/2022	HEK293T	whole cell	10X	238.29	0.928	10	Ash1	750	F9	Trial1	3694.894	4308.964	1670.61971	3579.213	3718.277	6223.05	3246.27956	5295.177	2.211690655	0.31136249	0.466114322	0.154751832	O
4/5/2022	HEK293T	whole cell	10X	402.22	0.704	10	Ash1	750	F9	Trial1	6877.454	8328.193	3289.92102	7332.744	812.941	1100.479	501.43189	885.202	2.090461734	0.323576244	0.38149896	0.057922716	O
4/5/2022	HEK293T	whole cell	10X	385.32	0.525	10	Ash1	750	F9	Trial1	7072.25	9872.776	4689.93524	7550.254	1017.083	1492.048	732.54727	1160.246	1.507963253	0.398729925	0.418686898	0.019956973	O
4/5/2022	HEK293T	whole cell	10X	351.52	0.553	10	Ash1	750	F9	Trial1	7598.822	11439.48	5585.41052	9614.178	887.37	1229.38	573.71617	975.567	1.360476902	0.423643205	0.392664158	-0.030979047	O
4/5/2022	HEK293T	whole cell	10X	354.9	0.831	10	Ash1	750	F9	Trial1	7860.671	10184.904	4260.28925	9255.048	829.776	1126.486	515.86394	899.162	1.845102654	0.351481167	0.383359563	0.031878397	O
4/5/2022	HEK293T	whole cell	10X	280.54	0.937	10	Ash1	750	F9	Trial1	6556.283	8375.145	3528.82642	7218.361	915.783	1288.626	608.21689	1026.548	1.857921649	0.349904624	0.399092476	0.049187852	O
4/5/2022	HEK293T	whole cell	10X	185.9	0.922	10	Ash1	750	F9	Trial1	4591.336	5562.627	2202.71679	4876.327	813.245	1106.509	505.48931	894.736	2.084396878	0.324212493	0.38331399	0.059101497	O
4/5/2022	HEK293T	whole cell	10X	152.1	0.784	10	Ash1	750	F9	Trial1	3364.489	3829.0	1382.14665	3493.022	826.111	1129.356	520.77044	898.667	2.434248927	0.291184483	0.386649058	0.095464575	O
4/5/2022	HEK293T	whole cell	10X	483.34	0.936	10	Ash1	750	F9	Trial1	6387.409	9244.721	4560.51566	6836.203	892.93	1244.189	583.40344	987.014	1.400589204	0.416564399	0.395170511	-0.021393888	O
4/5/2022	HEK293T	whole cell	10X	123.37	0.838	10	Ash1	750	F9	Trial1	3410.493	4195.808	1635.58907	3961.356	3922.137	6794.822	3829.88246	4664.247	2.085177177	0.324130493	0.494049645	0.169919152	O
4/5/2022	HEK293T	whole cell	10X	478.27	0.56	10	Ash1	750	F9	Trial1	6895.071	10434.618	5116.59493	8755.976	812.004	1104.724	505.5351	888.562	1.347589773	0.425968801	0.383696469	-0.042272332	O
4/5/2022	HEK293T	whole cell	10X	290.68	0.65	10	Ash1	750	F9	Trial1	3630.651	4379.878	1727.35081	3833.064	1019.366	1563.86	801.41097	1169.395	2.101860826	0.322387127	0.440147796	0.117760669	O
4/5/2022	HEK293T	whole cell	10X	381.94	0.474	10	Ash1	750	F9	Trial1	6754.584	11056.722	5609.07063	9830.115	896.845	1266.429	598.4345	1014.035	1.204225164	0.45367416	0.400215812	-0.053458348	O
4/5/2022	HEK293T	whole cell	10X	165.62	0.461	10	Ash1	750	F9	Trial1	6316.959	10677.062	5678.36152	8687.959	827.398	1137.041	527.10719	902.173	1.112461575	0.473381392	0.389151104	-0.084230288	O
4/5/2022	HEK293T	whole cell	10X	278.85	0.531	10	Ash1	750	F9	Trial1	5489.945	7518.54	3331.81227	6721.352	930.885	1308.133	615.09922	1050.867	1.647735393	0.377681245	0.397869016	0.020187771	O
4/5/2022	HEK293T	whole cell	10X	194.35	0.824	10	Ash1	750	F9	Trial1	6664.817	9275.044	4252.03364	7845.565	809.643	1105.539	508.6945	882.809	1.567442209	0.389492701	0.385860601	-0.0036321	O
4/5/2022	HEK293T	whole cell	10X	549.25	0.545	10	Ash1	750	F9	Trial1	7449.142	11692.305	5945.48547	9467.233	815.348	1116.548	516.14956	885.6	1.252907275	0.443870909	0.387645892	-0.056225016	O
4/5/2022	HEK293T	whole cell	10X	108.16	0.858	10	Ash1	750	F9	Trial1	3150.094	3850.844	1502.86346	3570.688	4350.625	7672.562	4296.722	5631.625	2.096061341	0.322991017	0.496883264	0.173892247	O
4/5/2022	HEK293T	whole cell	10X	567.84	0.811	10	Ash1	750	F9	Trial1	4637.369	5950.164	2481.90841	5318.158	815.042	1113.637	512.25542	891.628	1.86846903	0.348618022	0.385938684	0.037320662	O
4/5/2022	HEK293T	whole cell	10X	365.04	0.991	10	Ash1	750	F9	Trial1	3425.051	3877.579	1449.60213	3224.736	1544.153	2613.926	1457.48147	1779.176	2.362752461	0.297375442	0.485562611	0.188187169	O
4/5/2022	HEK293T	whole cell	10X	412.36	0.637	10	Ash1	750	F9	Trial1	7084.033	10168.217	4786.89419	8562.028	902.643	1265.672	594.81679	1012.918	1.479880841	0.403245182	0.397217203	-0.006027978	O
4/5/2022	HEK293T	whole cell	10X	503.62	0.415	10	Ash1	750	F9	Trial1	5758.124	9152.842	4712.01962	7310.614	830.638	1137.695	523.87153	913.607	1.222007645	0.450043456	0.386761051	-0.063282405	O
4/5/2022	HEK293T	whole cell	10X	145.34	0.86	10	Ash1	750	F9	Trial1	6555.07	9553.988	4647.4175	7538.86	3291.593	5431.0	2907.23037	4101.186	1.410475818	0.414855852	0.46899713	0.054141278	O
4/5/2022	HEK293T	whole cell	10X	221.39	0.851	10	Ash1	750	F9	Trial1	4430.618	5739.412	2394.49956	5245.71	900.145	1265.321	595.97422	1011.947	1.850331516	0.350836383	0.398346744	0.047510361	O
4/5/2022	HEK293T	whole cell	10X	179.14	0.691	10	Ash1	750	F9	Trial1	4951.443	6411.679	2763.98092	5386.491	1892.34	3421.868	1929.14732	2577.792	1.791417214	0.358240966	0.504815837	0.146574871	O
4/5/2022	HEK293T	whole cell	10X	637.13	0.455	10	Ash1	750	F9	Trial1	4269.674	5487.835	2410.53852	4286.154	1012.419	1497.971	740.61957	1161.944	1.771253172	0.36084758	0.422477624	0.061630044	O
4/5/2022	HEK293T	whole cell	10X	201.11	0.508	10	Ash1	750	F9	Trial1	5017.79	6668.521	2948.84119	5580.269	962.639	1398.017	681.77207	1084.454	1.701614186	0.370149078	0.414599538	0.04445046	O
4/5/2022	HEK293T	whole cell	10X	341.38	0.853	10	Ash1	750	F9	Trial1	6797.312	9103.045	3912.95466	8355.342	832.579	1146.644	531.74905	913.832	1.737130274	0.365346147	0.389751607	0.02440546	O
4/5/2022	HEK293T	whole cell	10X	309.27	0.78	10	Ash1	750	F9	Trial1	3953.552	4473.361	1708.5389	3523.366	985.852	1449.481	712.80688	1127.224	2.313995894	0.301750525	0.419629208	0.117878683	O
4/5/2022	HEK293T	whole cell	10X	292.37	0.492	10	Ash1	750	F9	Trial1	6589.711	10036.873	5098.39653	7610.156	2186.416	3743.295	2100.01219	2549.907	1.292506568	0.436203767	0.489921234	0.053717468	O
4/5/2022	HEK293T	whole cell	10X	197.73	0.909	10	Ash1	750	F9	Trial1	3071.282	3522.103	1340.39564	2915.41	10791.53	24384.35	15723.06739	15483.009	2.29132497	0.303829008	0.592996649	0.289167641	O
4/5/2022	HEK293T	whole cell	10X	138.58	0.806	10	Ash1	750	F9	Trial1	3568.61	4219.732	1639.18075	3627.305	926.683	1305.366	617.21947	1036.866	2.177069246	0.314755494	0.399778796	0.085023302	O
4/5/2022	HEK293T	whole cell	10X	424.19	0.64	10	Ash1	750	F9	Trial1	7299.299	12575.418	6827.0688	9893.267	833.737	1149.964	531.5105	929.331	1.069170271	0.483285505	0.389314392	-0.093971114	O
4/5/2022	HEK293T	whole cell	10X	87.88	0.49	10	Ash1	750	F9	Trial1	6329.211	7598.558	3473.46543	4055.846	811.481	1127.538	528.51381	889.154	1.822160355	0.354338476	0.394414819	0.040076342	O
4/5/2022	HEK293T	whole cell	10X	356.59	0.57	10	Ash1	750	F9	Trial1	6283.469	8550.232	3785.56373	7549.63	907.095	1267.318	594.41179	1011.294	1.659850275	0.375961012	0.395876858	0.019915846	O
4/5/2022	HEK293T	whole cell	10X	174.07	0.963	10	Ash1	750	F9	Trial1	7041.476	11707.757	6170.03125	9503.913	834.485	1145.602	529.10977	916.922	1.141238304	0.46701948	0.388025667	-0.078993813	O
4/5/2022	HEK293T	whole cell	10X	169.0	0.796	10	Ash1	750	F9	Trial1	3689.71	4351.15	1670.3224	3817.27	861.19	1237.2	591.6984	995.11	2.208980733	0.31162543	0.407256607	0.095631177	O
4/5/2022	HEK293T	whole cell	10X	250.12	0.64	10	Ash1	750	F9	Trial1	3243.851	3865.628	1498.98515	3407.378	920.507	1301.142	615.95316	1038.527	2.164031445	0.316052485	0.400891072	0.084838587	O
4/5/2022	HEK293T	whole cell	10X	165.62	0.879	10	Ash1	750	F9	Trial1	4251.582	4882.173	1851.9633	4088.796	13403.153	30159.266	18946.96518	21624.367	2.295716119	0.303424192	0.585684574	0.282260382	O
4/5/2022	HEK293T	whole cell	10X	272.09	0.844	10	Ash1	750	F9	Trial1	3027.031	3716.497	1452.99103	3469.366	828.795	1139.888	528.00994	908.509	2.083310177	0.32432676	0.389156853	0.064830093	O
4/5/2022	HEK293T	whole cell	10X	312.65	0.615	10	Ash1	750	F9	Trial1	5444.53	7863.292	3466.27283	7954.833	915.449	1293.524	611.67577	1035.054	1.570715944	0.388996693	0.400540795	0.011544103	O
4/5/2022	HEK293T	whole cell	10X	287.3	0.785	10	Ash1	750	F9	Trial1	7472.653	11013.718	5281.26412	9326.041	827.947	1137.235	524.64453	914.624	1.41493643	0.414089575	0.387880981	-0.026208594	O
4/5/2022	HEK293T	whole cell	10X	388.7	0.904	10	Ash1	750	F9	Trial1	5826.761	8656.718	4192.24326	7243.639	841.313	1152.878	530.40675	929.344	1.389890958	0.418429132	0.386672824	-0.031756308	O
4/5/2022	HEK293T	whole cell	10X	339.69	0.621	10	Ash1	750	F9	Trial1	5048.015	6460.03	2744.47379	5474.254	911.09	1287.488	609.57207	1026.517	1.839338025	0.352194769	0.400859653	0.048664884	O
4/5/2022	HEK293T	whole cell	10X	444.47	0.825	10	Ash1	750	F9	Trial1	6420.011	9427.194	4478.72651	8136.114	906.399	1275.129	602.60782	1011.209	1.433445643	0.410939937	0.399340687	-0.011599251	O
4/5/2022	HEK293T	whole cell	10X	216.32	0.583	10	Ash1	750	F9	Trial1	3391.195	5225.805	2598.19388	4369.883	890.844	1248.992	587.5112	996.492	1.30521245	0.433799496	0.397408688	-0.036390809	O
4/5/2022	HEK293T	whole cell	10X	228.15	0.447	10	Ash1	750	F9	Trial1	7569.074	11672.06	5901.66714	9256.756	912.719	1270.941	594.47514	1014.341	1.282531498	0.438110055	0.394425061	-0.043684994	O
4/5/2022	HEK293T	whole cell	10X	447.85	0.531	10	Ash1	750	F9	Trial1	5940.102	7473.951	3041.65699	6758.105	838.815	1155.875	537.29022	915.857	1.95291646	0.338648253	0.390442687	0.051794434	O
4/5/2022	HEK293T	whole cell	10X	294.06	0.778	10	Ash1	750	F9	Trial1	8529.075	12975.729	6648.47264	9509.719	966.149	1409.759	688.23263	1102.46	1.282862315	0.438046567	0.416005967	-0.0220406	O
4/5/2022	HEK293T	whole cell	10X	202.8	0.607	10	Ash1	750	F9	Trial1	3924.033	4185.992	1495.37278	3215.167	929.883	1321.275	629.52278	1046.917	2.624116911	0.275929288	0.403694015	0.127764726	O
4/5/2022	HEK293T	whole cell	10X	250.12	0.717	10	Ash1	750	F9	Trial1	3857.399	4801.696	2035.13583	3800.73	10685.817	23513.791	15127.57455	14330.176	1.895401252	0.345375274	0.586035916	0.240660642	O
4/5/2022	HEK293T	whole cell	10X	474.89	0.753	10	Ash1	750	F9	Trial1	7412.765	12598.424	6823.48004	9716.729	909.388	1281.402	606.78061	1013.925	1.086361352	0.479303357	0.400206551	-0.079096806	O
4/5/2022	HEK293T	whole cell	10X	136.89	0.467	10	Ash1	750	F9	Trial1	7055.988	13258.111	7825.44122	8910.506	11420.877	22635.791	13574.49153	15832.814	0.901672864	0.5258528	0.543080272	0.017227472	O
4/5/2022	HEK293T	whole cell	10X	194.35	0.899	10	Ash1	750	F9	Trial1	7624.6	10367.487	4777.86312	8150.452	940.635	1337.217	636.60804	1063.539	1.595818007	0.385235019	0.403620763	0.018385744	O
4/5/2022	HEK293T	whole cell	10X	147.03	0.955	10	Ash1	750	F9	Trial1	7419.104	10691.345	5142.33508	8509.92	1126.31	1798.0	824.7968	1980.31	1.442750012	0.409374678	0.422732779	0.013358101	O
4/5/2022	HEK293T	whole cell	10X	403.91	0.767	10	Ash1	750	F9	Trial1	4358.971	5876.226	2568.76074	5248.477	809.912	1110.715	511.82261	892.837	1.696915922	0.37079391	0.387235536	0.016441626	O
4/5/2022	HEK293T	whole cell	10X	403.91	0.545	10	Ash1	750	F9	Trial1	7123.15	12518.59	6907.0484	9664.59	839.883	1186.0	563.84091	931.69	1.031287112	0.492298698	0.401675077	-0.09062362	O
4/5/2022	HEK293T	whole cell	10X	209.56	0.829	10	Ash1	750	F9	Trial1	7352.057	10538.629	4997.87702	8653.483	824.484	1142.065	533.91235	900.927	1.471035996	0.40468856	0.393046072	-0.011642488	O
4/5/2022	HEK293T	whole cell	10X	599.95	0.586	10	Ash1	750	F9	Trial1	6395.169	10611.966	5435.27148	9406.605	808.766	1105.285	507.64827	889.425	1.176605258	0.459431032	0.385629571	-0.073801461	O
4/5/2022	HEK293T	whole cell	10X	163.93	0.669	10	Ash1	750	F9	Trial1	4695.763	8201.969	4637.51099	5661.598	974.268	1424.505	698.43787	1103.711	1.012561051	0.496879337	0.417549721	-0.079329615	O
4/5/2022	HEK293T	whole cell	10X	197.73	0.678	10	Ash1	750	F9	Trial1	8184.427	12451.025	6240.87581	9854.752	913.068	1283.521	605.46037	1021.761	1.311422827	0.432633955	0.398715218	-0.033918737	O
4/5/2022	HEK293T	whole cell	10X	165.62	0.85	10	Ash1	750	F9	Trial1	4130.418	5824.153	2459.80394	6185.408	822.908	1128.204	521.45055	897.959	1.679165535	0.373250546	0.387880562	0.014630016	O
4/5/2022	HEK293T	whole cell	10X	359.97	0.612	10	Ash1	750	F9	Trial1	5638.131	7998.822	3701.28419	6891.202	7166.409	13271.117	7719.70986	9227.423	1.523290488	0.396307918	0.518584457	0.122276539	O
4/5/2022	HEK293T	whole cell	10X	233.22	0.551	10	Ash1	750	F9	Trial1	6432.565	9047.42	4230.0677	7411.015	825.304	1131.355	522.75388	901.0	1.520676608	0.39671888	0.387782964	-0.008935916	O
4/5/2022	HEK293T	whole cell	10X	375.18	0.46	10	Ash1	750	F9	Trial1	4634.473	6032.631	2539.63386	5456.455	911.527	1286.293	607.76185	1028.536	1.824858722	0.354000004	0.400030481	0.046030477	O
4/5/2022	HEK293T	whole cell	10X	175.76	0.836	10	Ash1	750	F9	Trial1	6912.836	11194.317	5904.77341	8556.529	916.846	1298.692	615.97834	1035.712	1.170719945	0.460676654	0.401858402	-0.058818251	O
4/5/2022	HEK293T	whole cell	10X	239.98	0.607	10	Ash1	750	F9	Trial1	3137.965	3976.19	1640.09387	3541.972	933.838	1349.711	651.75255	1068.549	1.913283781	0.343255266	0.411047196	0.06779193	O
4/5/2022	HEK293T	whole cell	10X	167.31	0.951	10	Ash1	750	F9	Trial1	3957.182	4969.182	1999.22663	4592.889	3612.404	7466.849	4828.32301	3810.273	1.979356387	0.335642961	0.572026912	0.236383951	O
4/5/2022	HEK293T	whole cell	10X	459.68	0.903	10	Ash1	750	F9	Trial1	6635.368	10117.114	5071.53035	8046.519	947.092	1368.46	662.01165	1076.261	1.308356165	0.433208712	0.411416412	-0.0217923	O
4/5/2022	HEK293T	whole cell	10X	287.3	0.729	10	Ash1	750	F9	Trial1	4297.518	6964.088	3738.91602	4986.776	38462.211	65534.918	33394.32336	61871.699	1.14940212	0.465245656	0.46473607	-0.000509587	O
4/5/2022	HEK293T	whole cell	10X	261.95	0.668	10	Ash1	750	F9	Trial1	6572.839	10899.394	5904.57341	7953.768	976.381	1436.155	710.00158	1098.271	1.113177624	0.473220987	0.421020466	-0.05220052	O
4/5/2022	HEK293T	whole cell	10X	226.46	0.588	10	Ash1	750	F9	Trial1	5477.858	9327.694	5014.98798	7418.112	912.679	1314.657	633.28317	1040.284	1.092297334	0.477943543	0.409636912	-0.06830663	O
4/5/2022	HEK293T	whole cell	10X	255.19	0.864	10	Ash1	750	F9	Trial1	4671.186	5561.781	2197.03862	4679.02	907.285	1295.126	621.36213	1015.278	2.126128306	0.319884503	0.406478459	0.086593956	O
4/5/2022	HEK293T	whole cell	10X	258.57	0.781	10	Ash1	750	F9	Trial1	6745.471	9884.961	4906.65665	7385.288	8807.0	14262.588	7212.84933	12536.993	1.374759124	0.42109534	0.450244517	0.029149178	O
4/5/2022	HEK293T	whole cell	10X	429.26	0.533	10	Ash1	750	F9	Trial1	4350.232	6168.925	2918.83978	4970.854	907.378	1301.961	626.7293	1022.744	1.490397668	0.401542297	0.40853029	0.006987993	O
4/5/2022	HEK293T	whole cell	10X	239.98	0.856	10	Ash1	750	F9	Trial1	4887.324	6142.634	2550.03673	5275.345	903.937	1295.725	622.58018	1021.359	1.916570041	0.342868502	0.407843546	0.064975044	O
4/5/2022	HEK293T	whole cell	10X	441.09	0.841	10	Ash1	750	F9	Trial1	8126.237	11808.777	5867.54896	8601.697	11714.322	23772.207	14470.90616	16277.422	1.384945751	0.419296749	0.552636245	0.133339496	O
4/5/2022	HEK293T	whole cell	10X	243.36	0.694	10	Ash1	750	F9	Trial1	5796.639	8501.951	4184.27967	6555.014	3104.514	6672.375	4339.04407	3620.729	1.385337372	0.41922791	0.582926072	0.163698163	O
4/5/2022	HEK293T	whole cell	10X	329.55	0.687	10	Ash1	750	F9	Trial1	6133.738	8284.749	3717.7409	6926.984	818.631	1150.436	545.67063	899.426	1.649856234	0.377378964	0.399963335	0.022584371	O
4/5/2022	HEK293T	whole cell	10X	571.22	0.799	10	Ash1	750	F9	Trial1	7541.453	12357.242	6568.97376	9427.885	912.459	1299.021	620.25619	1027.166	1.148041273	0.465540403	0.404678047	-0.060862356	O
4/5/2022	HEK293T	whole cell	10X	272.09	0.806	10	Ash1	750	F9	Trial1	4939.491	6965.137	3327.09677	5369.0	906.82	1292.764	619.84584	1012.124	1.484624987	0.402475225	0.406012779	0.003537554	O
4/5/2022	HEK293T	whole cell	10X	265.33	0.606	10	Ash1	750	F9	Trial1	6239.949	8822.516	4166.60808	7098.605	909.465	1300.796	625.0546	1019.605	1.497608818	0.400382955	0.407329173	0.006946218	O
4/5/2022	HEK293T	whole cell	10X	211.25	0.805	10	Ash1	750	F9	Trial1	6026.84	9376.712	4708.25096	7759.136	5375.872	7906.008	2548.71376	13200.432	1.280059209	0.438585102	0.321621071	-0.116964031	O
4/5/2022	HEK293T	whole cell	10X	202.8	0.852	10	Ash1	750	F9	Trial1	6710.2	10373.991	5298.7535	7993.85	2850.892	4315.525	602.29397	11590.833	1.266373308	0.441233576	0.174416894	-0.266816683	O
4/5/2022	HEK293T	whole cell	10X	603.33	0.683	10	Ash1	750	F9	Trial1	6249.487	8838.096	4229.49846	6822.997	925.613	1339.325	649.6626	1047.829	1.477595289	0.40361717	0.412412025	0.008794855	O
4/5/2022	HEK293T	whole cell	10X	177.45	0.645	10	Ash1	750	F9	Trial1	8196.562	12222.866	5981.16004	9986.99	851.933	1190.371	558.32124	950.133	1.370396703	0.421870313	0.395901125	-0.025969188	O
4/5/2022	HEK293T	whole cell	10X	324.48	0.841	10	Ash1	750	F9	Trial1	7232.958	10144.683	4728.46282	8330.276	926.109	1341.365	651.19348	1049.125	1.529663714	0.395309461	0.412852632	0.017543171	O
4/5/2022	HEK293T	whole cell	10X	196.04	0.661	10	Ash1	750	F9	Trial1	3781.991	4493.836	1788.80327	3687.25	942.397	1363.595	659.65837	1076.138	2.114257651	0.321103811	0.411757535	0.090653724	O
4/5/2022	HEK293T	whole cell	10X	297.44	0.895	10	Ash1	750	F9	Trial1	8452.915	11985.887	5728.94799	9352.074	979.119	1455.006	597.12699	1783.926	1.475474208	0.403963005	0.378828555	-0.02513445	O
4/5/2022	HEK293T	whole cell	10X	447.85	0.599	10	Ash1	750	F9	Trial1	5409.773	9482.559	5335.78878	6734.687	918.162	1327.272	644.4909	1032.396	1.013865658	0.496557452	0.412433817	-0.084123635	O
4/5/2022	HEK293T	whole cell	10X	361.66	0.826	10	Ash1	750	F9	Trial1	4243.374	5058.332	1946.89749	4539.191	807.869	1130.112	532.46048	892.005	2.179556973	0.314509225	0.397260888	0.082751663	O
4/5/2022	HEK293T	whole cell	10X	361.66	0.687	10	Ash1	750	F9	Trial1	5982.757	7773.168	3305.7352	6824.061	830.29	1174.902	561.5968	911.85	1.809811324	0.355895783	0.403478789	0.047583006	O
4/5/2022	HEK293T	whole cell	10X	192.66	0.91	10	Ash1	750	F9	Trial1	4193.667	6228.798	3126.51947	4629.658	926.693	1329.667	639.02807	1049.956	1.341321249	0.427109266	0.408136597	-0.018972669	O
4/5/2022	HEK293T	whole cell	10X	258.57	0.913	10	Ash1	750	F9	Trial1	3039.706	3696.68	1475.58059	3210.817	931.065	1345.98	651.90652	1055.837	2.060006767	0.326796663	0.411824541	0.085027878	O
4/5/2022	HEK293T	whole cell	10X	432.64	0.72	10	Ash1	750	F9	Trial1	6707.32	9651.496	4637.68582	7678.582	815.164	1146.816	544.50868	896.16	1.446264422	0.408786553	0.400470413	-0.00831614	O
4/5/2022	HEK293T	whole cell	10X	204.49	0.747	10	Ash1	750	F9	Trial1	4008.893	5108.099	2168.82892	4287.141	930.529	1338.628	647.83984	1040.041	1.848413659	0.351072604	0.410448954	0.059376351	O
4/5/2022	HEK293T	whole cell	10X	486.72	0.553	10	Ash1	750	F9	Trial1	7036.014	9042.736	3840.07793	7755.635	820.781	1165.118	555.0508	921.333	1.832258128	0.353075163	0.403429256	0.050354093	O
4/5/2022	HEK293T	whole cell	10X	180.83	0.866	10	Ash1	750	F9	Trial1	3216.785	3840.43	1562.47267	3016.112	928.028	1330.402	641.62375	1036.439	2.058778411	0.326927899	0.408768219	0.08184032	O
4/5/2022	HEK293T	whole cell	10X	219.7	0.765	10	Ash1	750	F9	Trial1	3506.669	4359.8	1655.19543	4453.0	859.969	1213.8	577.69617	949.054	2.118583061	0.320658447	0.401829426	0.081170979	O
4/5/2022	HEK293T	whole cell	10X	251.81	0.81	10	Ash1	750	F9	Trial1	3752.49	4700.711	1866.73178	4448.208	920.866	1329.785	643.50624	1043.262	2.01019238	0.332204681	0.411351099	0.079146418	O
4/5/2022	HEK293T	whole cell	10X	334.62	0.613	10	Ash1	750	F9	Trial1	6508.05	10335.065	5530.01037	7135.727	834.864	1187.859	569.29706	926.758	1.176860361	0.459377192	0.405435727	-0.053941465	O
4/5/2022	HEK293T	whole cell	10X	180.83	0.592	10	Ash1	750	F9	Trial1	3058.561	3688.878	1520.30684	2881.757	922.43	1329.206	642.55109	1040.879	2.011805064	0.332026801	0.410580737	0.078553937	O
4/5/2022	HEK293T	whole cell	10X	471.51	0.801	10	Ash1	750	F9	Trial1	6796.817	10323.165	5168.06369	8172.57	900.319	1286.706	612.72619	1035.846	1.31515736	0.431936082	0.404962254	-0.026973829	O
4/5/2022	HEK293T	whole cell	10X	197.73	0.747	10	Ash1	750	F9	Trial1	3834.325	4951.128	2023.56645	4712.47	879.41	1240.658	587.44027	984.897	1.89483523	0.345442804	0.400477323	0.055034519	O
4/5/2022	HEK293T	whole cell	10X	522.21	0.608	10	Ash1	750	F9	Trial1	5215.346	7589.715	3770.91556	5550.874	906.693	1320.566	645.5976	1023.269	1.383045024	0.419631182	0.415899961	-0.003731221	O
4/5/2022	HEK293T	whole cell	10X	576.29	0.909	10	Ash1	750	F9	Trial1	7401.246	12881.587	7085.15612	9861.95	878.871	1257.941	597.2273	1025.853	1.044612973	0.489090118	0.404598596	-0.084491522	O
4/5/2022	HEK293T	whole cell	10X	125.06	0.95	10	Ash1	750	F9	Trial1	5323.095	7236.433	3235.49044	6208.959	903.797	1301.243	627.54728	1024.649	1.645220438	0.378040327	0.409801563	0.031761236	O
4/5/2022	HEK293T	whole cell	10X	625.3	0.69	10	Ash1	750	F9	Trial1	5448.132	9572.616	5426.13887	6626.143	912.168	1325.924	646.69383	1030.427	1.004053182	0.498988754	0.41485	-0.084138754	O
4/5/2022	HEK293T	whole cell	10X	488.41	0.872	10	Ash1	750	F9	Trial1	7840.252	10261.094	4574.7241	8058.086	929.003	1367.647	670.8565	1075.889	1.713819638	0.368484326	0.419322134	0.050837808	O
4/5/2022	HEK293T	whole cell	10X	261.95	0.655	10	Ash1	750	F9	Trial1	5296.858	8621.374	4691.13071	5910.045	853.045	1262.452	622.89764	986.529	1.12912181	0.469677214	0.422033772	-0.047643442	O
4/5/2022	HEK293T	whole cell	10X	535.73	0.724	10	Ash1	750	F9	Trial1	6814.54	9877.321	4693.38152	8274.912	959.631	1423.767	703.99999	1111.382	1.451946741	0.407839201	0.42317076	0.015331559	O
4/5/2022	HEK293T	whole cell	10X	310.96	0.923	10	Ash1	750	F9	Trial1	5949.234	10164.44	5521.14501	7843.163	913.81	1359.609	670.94166	1075.516	1.07753627	0.48133937	0.423373376	-0.057965995	O
4/5/2022	HEK293T	whole cell	10X	277.16	0.936	10	Ash1	750	F9	Trial1	7065.171	10634.933	5148.54305	9167.628	925.085	1360.421	666.32074	1072.659	1.372266082	0.421537874	0.41869947	-0.002838404	O
4/5/2022	HEK293T	whole cell	10X	525.59	0.573	10	Ash1	750	F9	Trial1	7580.405	12148.93	6441.3784	8894.405	916.508	1337.469	651.55989	1053.473	1.176829636	0.459383676	0.415517653	-0.043866022	O
4/5/2022	HEK293T	whole cell	10X	606.71	0.555	10	Ash1	750	F9	Trial1	7856.738	14750.819	8743.46096	9701.51	912.014	1341.802	659.76013	1045.655	0.898584443	0.526708203	0.419755051	-0.106953152	O
4/5/2022	HEK293T	whole cell	10X	194.35	0.803	10	Ash1	750	F9	Trial1	6628.948	9516.035	4495.1748	7934.304	921.148	1367.261	672.65803	1086.287	1.474680807	0.404092519	0.422045103	0.017952584	O
4/5/2022	HEK293T	whole cell	10X	630.37	0.588	10	Ash1	750	F9	Trial1	3441.869	5450.896	2897.41817	3838.354	901.997	1327.351	652.63746	1035.027	1.187908958	0.457057409	0.419801231	-0.037256178	O
4/5/2022	HEK293T	whole cell	10X	98.02	0.661	10	Ash1	750	F9	Trial1	3237.086	4203.052	1859.87221	3302.759	226.103	335.672	185.96485	157.224	1.740488396	0.364898462	0.451296674	0.086398212	O
4/5/2022	HEK293T	whole cell	10X	282.23	0.642	10	Ash1	750	F9	Trial1	5397.767	9215.174	5047.68075	6877.246	905.144	1357.204	672.49846	1078.838	1.069355862	0.483242162	0.426267977	-0.056974185	O
4/5/2022	HEK293T	whole cell	10X	273.78	0.954	10	Ash1	750	F9	Trial1	5914.957	7255.012	2956.69484	6123.105	911.018	1354.944	669.79208	1064.802	2.000530092	0.333274445	0.423701802	0.090427358	O
4/5/2022	HEK293T	whole cell	10X	145.34	0.811	10	Ash1	750	F9	Trial1	4178.291	5468.5	2399.46519	4497.582	935.419	1413.744	707.75232	1106.419	1.74134262	0.364784756	0.430723389	0.065938633	O
4/5/2022	HEK293T	whole cell	10X	256.88	0.65	10	Ash1	750	G9	Trial1	3808.053	4263.085	1532.43946	3749.355	77.428	24.895	-22.46808	33.296	2.484961461	0.286947219	-0.408808455	-0.695755674	O
4/5/2022	HEK293T	whole cell	10X	444.47	0.501	10	Ash1	750	G9	Trial1	4883.966	6009.206	2277.62792	6016.19	307.483	219.095	22.2997	178.049	2.144321273	0.318033659	0.067619375	-0.250414284	O
4/5/2022	HEK293T	whole cell	10X	599.95	0.759	10	Ash1	750	G9	Trial1	6383.513	8655.431	3872.45355	7366.924	526.206	649.155	268.03879	538.037	1.648441464	0.377580556	0.337476296	-0.04010426	O
4/5/2022	HEK293T	whole cell	10X	366.73	0.621	10	Ash1	750	G9	Trial1	6550.023	8205.861	3374.91192	7154.931	906.747	1256.194	579.88826	1030.157	1.940798206	0.340043733	0.390067608	0.050023875	O
4/5/2022	HEK293T	whole cell	10X	299.13	0.766	10	Ash1	750	G9	Trial1	8341.294	9875.028	3818.34744	8609.446	904.475	1248.836	575.38077	1021.492	2.18452986	0.314018095	0.388808681	0.074790586	O
4/5/2022	HEK293T	whole cell	10X	424.19	0.564	10	Ash1	750	G9	Trial1	6369.498	8794.741	4021.59329	7354.283	663.956	851.207	365.35728	705.016	1.583824505	0.387023189	0.354952459	-0.03207073	O
4/5/2022	HEK293T	whole cell	10X	376.87	0.896	10	Ash1	750	G9	Trial1	4109.959	4656.901	1610.62179	4568.426	906.045	1234.085	562.56388	1006.933	2.551784054	0.281548648	0.383059021	0.101510373	O
4/5/2022	HEK293T	whole cell	10X	299.13	0.866	10	Ash1	750	G9	Trial1	6919.401	8318.146	3201.81194	7626.587	919.057	1273.621	588.73611	1040.972	2.161089136	0.316346663	0.39046213	0.074115467	O
4/5/2022	HEK293T	whole cell	10X	479.96	0.944	10	Ash1	750	G9	Trial1	8303.454	11124.761	4896.54325	9617.827	918.331	1264.345	583.09427	1023.87	1.695778752	0.370950323	0.388360501	0.017410177	O
4/5/2022	HEK293T	whole cell	10X	496.86	0.505	10	Ash1	750	G9	Trial1	4945.218	5610.456	1975.7732	5335.354	931.534	1279.673	585.26564	1056.286	2.502927968	0.285475468	0.385855603	0.100380135	O
4/5/2022	HEK293T	whole cell	10X	265.33	0.673	10	Ash1	750	G9	Trial1	8144.994	9662.949	3765.52486	8318.828	919.465	1262.548	580.05671	1027.236	2.163043481	0.316151203	0.386827817	0.070676615	O
4/5/2022	HEK293T	whole cell	10X	133.51	0.937	10	Ash1	750	G9	Trial1	3911.291	4352.975	1529.72409	3948.772	918.101	1246.684	565.65549	1023.342	2.556860434	0.28114682	0.381232024	0.100085204	O
4/5/2022	HEK293T	whole cell	10X	326.17	0.458	10	Ash1	750	G9	Trial1	6284.726	8568.409	3851.16884	7296.502	937.238	1288.202	589.48199	1063.073	1.631900927	0.379953512	0.386110088	0.006156576	O
4/5/2022	HEK293T	whole cell	10X	190.97	0.841	10	Ash1	750	G9	Trial1	4889.867	6125.558	2510.57006	5386.097	701.734	928.115	411.18399	763.221	1.947711828	0.339246188	0.369464771	0.030218583	O
4/5/2022	HEK293T	whole cell	10X	212.94	0.818	10	Ash1	750	G9	Trial1	7730.087	10545.944	4702.01572	9194.643	939.302	1291.667	591.19282	1066.548	1.643994291	0.378215643	0.38627561	0.008059967	O
4/5/2022	HEK293T	whole cell	10X	302.51	0.929	10	Ash1	750	G9	Trial1	8428.156	11089.648	4877.63156	9184.704	904.218	1240.022	568.70064	1010.978	1.727919769	0.366579696	0.386104585	0.019524889	O
4/5/2022	HEK293T	whole cell	10X	591.5	0.794	10	Ash1	750	G9	Trial1	7343.803	11438.129	5746.54064	9470.383	945.971	1293.551	589.07371	1069.014	1.277951982	0.438990816	0.383750197	-0.055240619	O
4/5/2022	HEK293T	whole cell	10X	397.15	0.57	10	Ash1	750	G9	Trial1	5149.187	6226.06	2398.41735	5781.966	917.008	1234.336	554.19344	1021.728	2.146910337	0.317772003	0.376694465	0.058922463	O
4/5/2022	HEK293T	whole cell	10X	239.98	0.758	10	Ash1	750	G9	Trial1	5382.099	10480.641	6047.05683	8321.43	781.69	1023.5	449.80095	838.965	0.89003612	0.529090418	0.365249091	-0.163841327	O
4/5/2022	HEK293T	whole cell	10X	530.66	0.561	10	Ash1	750	G9	Trial1	5748.599	7042.306	2718.84828	6719.475	951.548	1306.42	597.83873	1075.057	2.114350787	0.321094208	0.385855073	0.064760865	O
4/5/2022	HEK293T	whole cell	10X	282.23	0.474	10	Ash1	750	G9	Trial1	5437.623	6962.629	2930.12614	6055.593	710.054	935.168	411.75202	774.144	1.855764134	0.350168975	0.367043867	0.016874892	O
4/5/2022	HEK293T	whole cell	10X	378.56	0.559	10	Ash1	750	G9	Trial1	5315.625	7077.451	3006.12643	6600.228	826.558	1081.277	474.07827	890.121	1.768263952	0.361237229	0.364497193	0.003259964	O
4/5/2022	HEK293T	whole cell	10X	317.72	0.944	10	Ash1	750	G9	Trial1	8871.234	11146.255	4670.15368	9338.67	915.074	1240.814	563.68823	1011.245	1.899559331	0.344879992	0.381189226	0.036309234	O
4/5/2022	HEK293T	whole cell	10X	179.14	0.845	10	Ash1	750	G9	Trial1	3527.472	3948.698	1408.02193	3532.189	930.915	1271.679	580.14191	1042.906	2.505267798	0.285284908	0.383931211	0.098646304	O
4/5/2022	HEK293T	whole cell	10X	329.55	0.477	10	Ash1	750	G9	Trial1	6338.902	9148.107	4329.56653	7678.539	934.492	1282.738	587.14461	1054.277	1.464096222	0.405828308	0.385863882	-0.019964425	O
4/5/2022	HEK293T	whole cell	10X	251.81	0.903	10	Ash1	750	G9	Trial1	4460.879	5304.597	1989.01899	5006.906	937.705	1290.678	592.43837	1059.242	2.242753348	0.308379914	0.38717834	0.078798426	O
4/5/2022	HEK293T	whole cell	10X	542.49	0.751	10	Ash1	750	G9	Trial1	5688.922	8211.561	3801.52872	7341.598	932.162	1282.255	588.56284	1050.77	1.49648271	0.400563559	0.387027833	-0.013535726	O
4/5/2022	HEK293T	whole cell	10X	99.71	0.823	10	Ash1	750	G9	Trial1	6116.525	8141.0	3546.34827	7120.492	711.237	936.22	412.5006	772.441	1.724738952	0.367007635	0.367079112	7.15e-05	O
4/5/2022	HEK293T	whole cell	10X	270.4	0.767	10	Ash1	750	G9	Trial1	8294.231	11181.1	4971.33682	9546.425	929.2	1272.25	581.32261	1044.481	1.668410591	0.374754921	0.384848665	0.010093744	O
4/5/2022	HEK293T	whole cell	10X	125.06	0.509	10	Ash1	750	G9	Trial1	6183.824	10218.541	5339.60428	8429.0	953.122	1294.986	587.53017	1064.743	1.158105297	0.46336942	0.3813516	-0.08201782	O
4/5/2022	HEK293T	whole cell	10X	258.57	0.647	10	Ash1	750	G9	Trial1	5779.366	6912.896	2610.69933	6521.751	947.229	1305.791	597.80951	1083.948	2.213723324	0.311165554	0.386922077	0.075756523	O
4/5/2022	HEK293T	whole cell	10X	346.45	0.805	10	Ash1	750	G9	Trial1	6002.581	6881.595	2478.93215	6427.868	911.961	1229.829	553.60072	1015.205	2.421438199	0.292274752	0.377739615	0.085464863	O
4/5/2022	HEK293T	whole cell	10X	256.88	0.963	10	Ash1	750	G9	Trial1	6827.829	8636.658	3496.07228	8009.665	940.033	1292.934	594.96267	1051.336	1.952999953	0.338638678	0.387598924	0.048960246	O
4/5/2022	HEK293T	whole cell	10X	338.0	0.735	10	Ash1	750	G9	Trial1	3259.955	3660.8	1274.32995	3466.81	948.06	1317.15	608.4959	1085.17	2.558171846	0.2810432	0.390924541	0.109881341	O
4/5/2022	HEK293T	whole cell	10X	346.45	0.703	10	Ash1	750	G9	Trial1	5045.146	6073.005	2395.75716	5280.634	922.283	1251.254	569.20375	1017.054	2.105867024	0.321971286	0.381635137	0.059663851	O
4/5/2022	HEK293T	whole cell	10X	234.91	0.575	10	Ash1	750	G9	Trial1	6679.389	10211.741	5075.37223	8401.54	827.468	1077.144	469.75804	888.568	1.316039238	0.431771614	0.362125046	-0.069646568	O
4/5/2022	HEK293T	whole cell	10X	219.7	0.85	10	Ash1	750	G9	Trial1	4504.131	5285.654	1944.94957	5018.5	958.885	1321.862	607.43132	1085.377	2.31580863	0.301585559	0.387808843	0.086223284	O
4/5/2022	HEK293T	whole cell	10X	202.8	0.737	10	Ash1	750	G9	Trial1	7149.083	8829.733	3240.36147	9475.566	950.408	1331.05	618.75499	1097.783	2.206260958	0.311889772	0.394321682	0.08243191	O
4/5/2022	HEK293T	whole cell	10X	211.25	0.52	10	Ash1	750	G9	Trial1	4379.168	7589.536	4082.81888	6240.832	856.408	1139.408	507.51216	936.84	1.07258444	0.482489389	0.372098144	-0.110391245	O
4/5/2022	HEK293T	whole cell	10X	310.96	0.668	10	Ash1	750	G9	Trial1	7778.918	10223.57	4437.45762	8754.136	922.359	1269.554	583.61179	1037.326	1.753012348	0.363238473	0.387531945	0.024293473	O
4/5/2022	HEK293T	whole cell	10X	196.04	0.949	10	Ash1	750	G9	Trial1	7563.457	9837.439	4206.16917	8540.198	933.957	1267.284	575.37307	1036.388	1.798181836	0.357374917	0.381210897	0.023835981	O
4/5/2022	HEK293T	whole cell	10X	226.46	0.843	10	Ash1	750	G9	Trial1	4957.075	5639.448	2036.40081	5135.776	940.993	1280.343	581.08311	1055.44	2.434233465	0.291185794	0.381770075	0.09058428	O
4/5/2022	HEK293T	whole cell	10X	199.42	0.988	10	Ash1	750	G9	Trial1	5271.042	6319.042	2401.96648	5912.754	948.458	1305.212	599.34364	1069.398	2.194469425	0.31304103	0.387222513	0.074181482	O
4/5/2022	HEK293T	whole cell	10X	363.35	0.577	10	Ash1	750	G9	Trial1	6870.4	9521.768	4292.53765	8357.465	970.312	1350.372	623.80425	1117.381	1.600545076	0.384534769	0.391316662	0.006781893	O
4/5/2022	HEK293T	whole cell	10X	338.0	0.789	10	Ash1	750	G9	Trial1	5365.495	6855.51	2637.44025	7233.46	963.04	1325.285	604.4982	1107.24	2.034356987	0.329559114	0.385635387	0.056076273	O
4/5/2022	HEK293T	whole cell	10X	155.48	0.886	10	Ash1	750	G9	Trial1	3087.022	3569.304	1186.71566	3928.772	913.978	1235.913	556.8394	1024.554	2.601315634	0.2776763	0.378591795	0.100915495	O
4/5/2022	HEK293T	whole cell	10X	143.65	0.761	10	Ash1	750	G9	Trial1	4861.365	6097.423	2484.91448	5452.553	971.353	1345.788	618.66491	1117.4	1.956351029	0.338254825	0.389093045	0.05083822	O
4/5/2022	HEK293T	whole cell	10X	285.61	0.868	10	Ash1	750	G9	Trial1	3136.337	3518.456	1245.31813	3215.154	965.213	1329.627	609.16633	1099.462	2.518502642	0.284211809	0.386924751	0.102712942	O
4/5/2022	HEK293T	whole cell	10X	356.59	0.875	10	Ash1	750	G9	Trial1	7999.83	9962.123	4094.72706	8565.716	930.37	1277.109	587.0513	1036.64	1.953690657	0.338559489	0.386874298	0.048314809	O
4/5/2022	HEK293T	whole cell	10X	253.5	0.941	10	Ash1	750	G9	Trial1	4107.76	4676.733	1711.08733	4150.173	933.92	1268.86	575.7124	1043.0	2.400672326	0.294059499	0.38135933	0.087299831	O
4/5/2022	HEK293T	whole cell	10X	190.97	0.631	10	Ash1	750	G9	Trial1	5977.239	7129.292	2665.82931	6818.558	953.708	1315.469	604.83739	1079.823	2.242168686	0.308435525	0.388078136	0.079642611	O
4/5/2022	HEK293T	whole cell	10X	310.96	0.537	10	Ash1	750	G9	Trial1	6293.641	7224.245	2929.38887	5048.56	941.152	1289.06	589.02291	1059.087	2.148448458	0.317616761	0.384938288	0.067321527	O
4/5/2022	HEK293T	whole cell	10X	393.77	0.593	10	Ash1	750	G9	Trial1	6174.086	7146.94	2632.55968	6537.446	955.086	1318.107	605.44412	1086.67	2.345278645	0.298928761	0.387973364	0.089044603	O
4/5/2022	HEK293T	whole cell	10X	206.18	0.694	10	Ash1	750	G9	Trial1	6115.869	8156.188	3421.0987	7861.467	974.861	1339.229	609.31662	1122.295	1.787691481	0.358719753	0.384626454	0.0259067	O
4/5/2022	HEK293T	whole cell	10X	189.28	0.883	10	Ash1	750	G9	Trial1	4583.741	5392.723	2048.62251	4814.304	712.848	946.08	420.06201	780.045	2.237474682	0.308882724	0.370781445	0.06189872	O
4/5/2022	HEK293T	whole cell	10X	241.67	0.936	10	Ash1	750	G9	Trial1	4712.944	5269.084	1870.28491	4741.783	925.392	1268.881	581.86748	1034.504	2.51990698	0.284098417	0.386043337	0.101944921	O
4/5/2022	HEK293T	whole cell	10X	133.51	0.867	10	Ash1	750	G9	Trial1	3442.126	3931.76	1372.94376	3865.734	968.177	1345.76	621.89453	1109.114	2.50711362	0.28513476	0.39111104	0.10597628	O
4/5/2022	HEK293T	whole cell	10X	224.77	0.934	10	Ash1	750	G9	Trial1	3915.744	5506.361	2075.21373	7135.805	931.135	1295.331	602.25231	1050.406	1.886911186	0.346390982	0.39275942	0.046368438	O
4/5/2022	HEK293T	whole cell	10X	133.51	0.829	10	Ash1	750	G9	Trial1	3120.62	3577.861	1235.0741	3625.57	970.316	1339.658	613.58384	1114.772	2.526666214	0.283553912	0.387388031	0.103834119	O
4/5/2022	HEK293T	whole cell	10X	184.21	0.763	10	Ash1	750	G9	Trial1	3951.046	5825.771	2767.74725	5073.523	930.761	1272.596	577.55105	1061.798	1.427531361	0.411941125	0.382912177	-0.029028948	O
4/5/2022	HEK293T	whole cell	10X	265.33	0.896	10	Ash1	750	G9	Trial1	8379.593	10753.185	4513.00813	9468.382	930.631	1271.58	581.10866	1038.089	1.856764437	0.350046363	0.384397311	0.034350948	O
4/5/2022	HEK293T	whole cell	10X	248.43	0.876	10	Ash1	750	G9	Trial1	6728.905	8548.422	3583.23571	7362.456	926.129	1278.918	591.86822	1032.639	1.877885114	0.347477387	0.389900727	0.04242334	O
4/5/2022	HEK293T	whole cell	10X	305.89	0.922	10	Ash1	750	G9	Trial1	4113.585	4824.381	1770.09697	4600.442	996.011	1398.652	649.60085	1164.028	2.323932005	0.300848513	0.394747309	0.093898797	O
4/5/2022	HEK293T	whole cell	10X	363.35	0.591	10	Ash1	750	G9	Trial1	6970.619	10025.028	4737.50465	8384.712	965.572	1347.242	624.2875	1111.586	1.471369321	0.404633978	0.392668346	-0.011965632	O
4/5/2022	HEK293T	whole cell	10X	370.11	0.746	10	Ash1	750	G9	Trial1	7631.735	10958.657	5110.518	9491.155	875.502	1165.904	521.19091	951.037	1.493338836	0.401068634	0.373160704	-0.027907929	O
4/5/2022	HEK293T	whole cell	10X	216.32	0.524	10	Ash1	750	G9	Trial1	8331.492	11134.594	4830.75601	9937.617	949.328	1297.633	590.02237	1076.141	1.724676631	0.36701603	0.383293097	0.016277067	O
4/5/2022	HEK293T	whole cell	10X	170.69	0.637	10	Ash1	750	G9	Trial1	7353.0	11039.396	5342.70504	9471.584	939.743	1281.564	581.71831	1062.01	1.376269127	0.420827754	0.382341836	-0.038485919	O
4/5/2022	HEK293T	whole cell	10X	280.54	0.811	10	Ash1	750	G9	Trial1	6485.446	9660.386	4539.3105	8862.048	966.699	1335.705	613.35418	1105.265	1.428729319	0.411737937	0.388185782	-0.023552155	O
4/5/2022	HEK293T	whole cell	10X	314.34	0.896	10	Ash1	750	G9	Trial1	3917.016	4326.15	1501.05557	3942.505	935.855	1299.323	602.72488	1055.763	2.609507655	0.277046095	0.391741038	0.114694944	O
4/5/2022	HEK293T	whole cell	10X	167.31	0.758	10	Ash1	750	G9	Trial1	3608.293	4215.03	1574.23798	3833.667	719.556	953.414	422.39658	787.646	2.292088646	0.303758528	0.369889772	0.066131245	O
4/5/2022	HEK293T	whole cell	10X	400.53	0.539	10	Ash1	750	G9	Trial1	3821.886	4538.359	1602.58646	4790.384	952.523	1339.65	626.84299	1094.578	2.384823593	0.295436371	0.396895333	0.101458961	O
4/5/2022	HEK293T	whole cell	10X	143.65	0.861	10	Ash1	750	G9	Trial1	4577.2	5482.541	2087.50644	5100.624	959.494	1307.177	591.83132	1088.494	2.192663894	0.313218063	0.381500458	0.068282395	O
4/5/2022	HEK293T	whole cell	10X	246.74	0.861	10	Ash1	750	G9	Trial1	3210.103	3843.61	1313.56642	4361.521	1003.13	1407.945	655.9355	1159.74	2.443807143	0.290376307	0.395364439	0.104988132	O
4/5/2022	HEK293T	whole cell	10X	236.6	0.647	10	Ash1	750	G9	Trial1	7922.614	9562.922	3725.07125	8625.607	956.4	1334.514	619.07116	1097.636	2.126835561	0.319812149	0.392943505	0.073131356	O
4/5/2022	HEK293T	whole cell	10X	559.39	0.642	10	Ash1	750	G9	Trial1	6313.232	8409.731	3558.81639	7920.535	959.366	1357.414	637.1023	1114.988	1.773969575	0.360494221	0.399069809	0.038575589	O
4/5/2022	HEK293T	whole cell	10X	224.77	0.808	10	Ash1	750	G9	Trial1	5653.579	6784.346	2571.57768	6401.955	1002.729	1402.729	649.23267	1168.684	2.198486573	0.312647866	0.393007103	0.080359237	O
4/5/2022	HEK293T	whole cell	10X	273.78	0.824	10	Ash1	750	G9	Trial1	3581.593	4040.383	1465.70109	3560.198	961.031	1324.0	605.31119	1101.802	2.443603968	0.290393439	0.386448883	0.096055444	O
4/5/2022	HEK293T	whole cell	10X	606.71	0.718	10	Ash1	750	G9	Trial1	4003.54	4708.098	1711.71108	4602.688	960.655	1344.306	626.11021	1100.256	2.338911074	0.299498842	0.394582769	0.095083927	O
4/5/2022	HEK293T	whole cell	10X	179.14	0.679	10	Ash1	750	G9	Trial1	3152.632	3625.349	1303.52487	3425.943	954.085	1307.453	594.1664	1092.745	2.418543806	0.292522213	0.383766099	0.091243886	O
4/5/2022	HEK293T	whole cell	10X	184.21	0.882	10	Ash1	750	G9	Trial1	4585.019	5516.165	2042.63196	5491.963	969.119	1347.266	623.23662	1107.349	2.244662323	0.308198481	0.39139286	0.083194379	O
4/5/2022	HEK293T	whole cell	10X	408.98	0.463	10	Ash1	750	G9	Trial1	5583.566	6885.446	2714.04475	6379.533	905.686	1228.599	554.62297	1020.855	2.057285901	0.327087499	0.379798372	0.052710873	O
4/5/2022	HEK293T	whole cell	10X	273.78	0.603	10	Ash1	750	G9	Trial1	3542.821	4121.42	1428.82665	4288.938	943.284	1306.321	600.97984	1081.056	2.479531719	0.287394995	0.389169146	0.101774151	O
4/5/2022	HEK293T	whole cell	10X	169.0	0.864	10	Ash1	750	G9	Trial1	4700.0	5664.26	2126.9338	5506.98	971.55	1352.9	625.4901	1118.36	2.209753778	0.311550377	0.391655851	0.080105474	O
4/5/2022	HEK293T	whole cell	10X	594.88	0.721	10	Ash1	750	G9	Trial1	5295.83	6651.347	2660.55747	6231.577	941.642	1299.196	594.51705	1082.151	1.990496375	0.334392647	0.387015296	0.052622649	O
4/5/2022	HEK293T	whole cell	10X	143.65	0.738	10	Ash1	750	G9	Trial1	5479.247	7854.388	3670.68123	6735.294	957.671	1333.823	616.11737	1106.0	1.492705756	0.401170494	0.391486798	-0.009683696	O
4/5/2022	HEK293T	whole cell	10X	332.93	0.871	10	Ash1	750	G9	Trial1	7319.142	9664.66	4037.32873	9200.979	966.152	1354.975	631.70284	1111.64	1.81286749	0.355509104	0.395344323	0.039835219	O
4/5/2022	HEK293T	whole cell	10X	192.66	0.919	10	Ash1	750	G9	Trial1	7424.325	9640.974	4009.05495	8931.72	956.202	1343.175	625.60118	1109.404	1.851889059	0.350644776	0.39549875	0.044853974	O
4/5/2022	HEK293T	whole cell	10X	179.14	0.815	10	Ash1	750	G9	Trial1	6460.104	7486.877	2841.5191	6428.962	936.859	1308.028	607.01682	1076.189	2.273468442	0.305486373	0.393177231	0.087690858	O
4/5/2022	HEK293T	whole cell	10X	626.99	0.504	10	Ash1	750	G9	Trial1	6901.887	10644.196	5242.77679	9175.89	985.879	1382.008	642.32422	1142.989	1.316456389	0.43169386	0.394498802	-0.037195058	O
4/5/2022	HEK293T	whole cell	10X	407.29	0.814	10	Ash1	750	G9	Trial1	7389.54	8992.013	3481.09086	8391.926	985.83	1393.1	653.57025	1142.315	2.122765621	0.320228964	0.398664237	0.078435273	O
4/5/2022	HEK293T	whole cell	10X	246.74	0.415	10	Ash1	750	G9	Trial1	8698.254	12082.925	5591.47038	9902.0	941.137	1311.459	608.73832	1073.253	1.555629094	0.391293088	0.392765994	0.001472906	O
4/5/2022	HEK293T	whole cell	10X	268.71	0.44	10	Ash1	750	G9	Trial1	4100.465	4818.183	1797.75771	4458.836	988.748	1397.296	655.5625	1145.774	2.280877438	0.304796512	0.398685346	0.093888833	O
4/5/2022	HEK293T	whole cell	10X	442.78	0.644	10	Ash1	750	G9	Trial1	5037.214	7670.748	3571.34564	7524.626	952.687	1318.782	607.35753	1086.844	1.410452672	0.414859836	0.389320637	-0.025539199	O
4/5/2022	HEK293T	whole cell	10X	365.04	0.574	10	Ash1	750	G9	Trial1	3987.801	4356.282	1458.40201	4128.134	719.463	957.796	425.91701	792.44	2.734363346	0.267783262	0.371856507	0.104073245	O
4/5/2022	HEK293T	whole cell	10X	180.83	0.573	10	Ash1	750	G9	Trial1	6739.551	9150.271	4154.15238	7495.561	945.935	1318.542	612.37474	1078.009	1.622364897	0.381335184	0.392973697	0.011638514	O
4/5/2022	HEK293T	whole cell	10X	485.03	0.734	10	Ash1	750	G9	Trial1	7588.394	10524.648	4746.6516	9242.882	750.341	999.296	445.51203	821.596	1.598683586	0.384810219	0.372547478	-0.012262741	O
4/5/2022	HEK293T	whole cell	10X	212.94	0.74	10	Ash1	750	G9	Trial1	6830.167	10994.604	5733.5644	8637.111	939.786	1322.46	621.18039	1069.437	1.191260187	0.456358403	0.397946038	-0.058412365	O
4/5/2022	HEK293T	whole cell	10X	425.88	0.682	10	Ash1	750	G9	Trial1	5489.845	8988.163	4711.39787	7195.512	949.29	1319.432	610.51873	1083.103	1.165226362	0.461845476	0.39140615	-0.070439326	O
4/5/2022	HEK293T	whole cell	10X	267.02	0.701	10	Ash1	750	G9	Trial1	5160.506	6409.475	2585.37603	5731.741	915.753	1255.146	575.49778	1022.627	1.996036917	0.333774258	0.385916164	0.052141905	O
4/5/2022	HEK293T	whole cell	10X	175.76	0.837	10	Ash1	750	G9	Trial1	5050.865	6113.365	2323.1253	5859.375	999.548	1417.019	664.0268	1174.904	2.174168135	0.315043173	0.399156563	0.084113391	O
4/5/2022	HEK293T	whole cell	10X	346.45	0.749	10	Ash1	750	G9	Trial1	7379.6	10587.02	4853.93587	9588.927	1913.605	3110.668	1703.98499	2065.644	1.52033323	0.39677293	0.471027672	0.074254742	O
4/5/2022	HEK293T	whole cell	10X	175.76	0.906	10	Ash1	750	G9	Trial1	6277.692	8297.337	3458.787	7954.596	1011.933	1430.25	666.70204	1195.913	1.814998148	0.355240021	0.397169143	0.041929122	O
4/5/2022	HEK293T	whole cell	10X	219.7	0.772	10	Ash1	750	G9	Trial1	3182.562	3720.831	1371.08277	3489.423	2810.208	4503.308	2421.09491	3120.015	2.321203409	0.30109568	0.462809161	0.161713481	O
4/5/2022	HEK293T	whole cell	10X	338.0	0.932	10	Ash1	750	G9	Trial1	4201.22	5030.23	1938.26545	4554.305	2701.935	4245.815	2214.4943	3154.185	2.167515291	0.315704869	0.450427366	0.134722497	O
4/5/2022	HEK293T	whole cell	10X	194.35	0.872	10	Ash1	750	G9	Trial1	3693.904	4250.2	1559.02594	3860.026	841.026	1136.478	513.66087	931.965	2.369366606	0.296791687	0.379173137	0.08238145	O
4/5/2022	HEK293T	whole cell	10X	172.38	0.873	10	Ash1	750	G9	Trial1	3160.735	3606.48	1290.48372	3372.667	718.5	959.814	429.3821	787.51	2.449263754	0.289916942	0.374064636	0.084147694	O
4/5/2022	HEK293T	whole cell	10X	527.28	0.929	10	Ash1	750	G9	Trial1	6958.375	9461.436	4156.41105	8510.98	948.542	1327.593	617.11784	1093.41	1.674130618	0.373953311	0.394158312	0.020205001	O
4/5/2022	HEK293T	whole cell	10X	158.86	0.793	10	Ash1	750	G9	Trial1	3400.617	3921.287	1447.09985	3536.106	773.766	1024.489	455.23971	837.649	2.349953253	0.298511628	0.370413015	0.071901386	O
4/5/2022	HEK293T	whole cell	10X	241.67	0.783	10	Ash1	750	G9	Trial1	7018.14	8808.77	3514.21388	8289.168	941.343	1319.72	617.15747	1071.846	1.997072529	0.333658926	0.395994407	0.062335482	O
4/5/2022	HEK293T	whole cell	10X	229.84	0.89	10	Ash1	750	G9	Trial1	7471.368	10399.272	4591.47485	9726.169	2803.875	4927.824	2718.38572	3807.287	1.627226162	0.380629584	0.492259576	0.111629992	O
4/5/2022	HEK293T	whole cell	10X	623.61	0.957	10	Ash1	750	G9	Trial1	5994.615	8647.683	3928.01806	8118.521	934.594	1296.144	596.88256	1073.298	1.526116965	0.395864488	0.38974319	-0.006121298	O
4/5/2022	HEK293T	whole cell	10X	454.61	0.857	10	Ash1	750	G9	Trial1	7432.788	9854.874	4226.67547	8888.531	4766.375	9027.706	5166.07653	7028.688	1.758542394	0.362510289	0.520120991	0.157610702	O
4/5/2022	HEK293T	whole cell	10X	133.51	0.663	10	Ash1	750	G9	Trial1	3139.76	3654.506	1355.11177	3343.797	922.38	1279.291	591.27597	1048.177	2.316974931	0.301479517	0.390627713	0.089148196	O
4/5/2022	HEK293T	whole cell	10X	130.13	0.849	10	Ash1	750	G9	Trial1	3197.572	3793.338	1390.2752	3728.156	5830.649	11120.637	6163.18893	9827.39	2.299956153	0.303034329	0.513862949	0.21082862	O
4/5/2022	HEK293T	whole cell	10X	474.89	0.848	10	Ash1	750	G9	Trial1	3218.459	3807.705	1485.33316	3245.203	939.555	1315.548	613.8497	1072.285	2.16682633	0.315773552	0.395164055	0.079390502	O
4/5/2022	HEK293T	whole cell	10X	184.21	0.849	10	Ash1	750	G9	Trial1	5229.367	6733.312	2760.07938	6324.569	911.239	1265.349	586.35945	1031.752	1.894643697	0.345465662	0.391533158	0.046067496	O
4/5/2022	HEK293T	whole cell	10X	172.38	0.839	10	Ash1	750	G9	Trial1	3781.039	4449.99	1666.60537	4102.284	985.402	1376.971	639.48829	1132.735	2.268706839	0.305931382	0.393557826	0.087626444	O
4/5/2022	HEK293T	whole cell	10X	157.17	0.78	10	Ash1	750	G9	Trial1	3303.602	3877.979	1446.73504	3580.71	973.688	1358.677	630.44746	1116.71	2.283487929	0.304554188	0.393013854	0.088459666	O
4/5/2022	HEK293T	whole cell	10X	359.97	0.696	10	Ash1	750	G9	Trial1	6780.559	8635.723	3539.513	7907.967	1144.474	1666.178	799.19525	1370.587	1.915675688	0.342973673	0.411178625	0.068204952	O
4/5/2022	HEK293T	whole cell	10X	131.82	0.869	10	Ash1	750	G9	Trial1	3357.013	3850.205	1391.6357	3575.539	1252.038	1897.513	943.24996	1529.91	2.412278587	0.293059308	0.429670265	0.136610958	O
4/5/2022	HEK293T	whole cell	10X	339.69	0.444	10	Ash1	750	G9	Trial1	5496.095	8011.816	3665.08143	7546.338	738.224	992.587	447.47654	809.746	1.499583326	0.400066679	0.377394228	-0.022672451	O
4/5/2022	HEK293T	whole cell	10X	96.33	0.857	10	Ash1	750	G9	Trial1	4045.562	4997.649	1912.94775	4950.281	905.211	1247.895	575.21648	1015.351	2.114831417	0.321044662	0.388547557	0.067502894	O
4/5/2022	HEK293T	whole cell	10X	189.28	0.815	10	Ash1	750	G9	Trial1	4603.714	5837.473	2280.43169	5879.331	945.634	1293.027	586.62749	1080.071	2.018790574	0.331258488	0.382850769	0.051592282	O
4/5/2022	HEK293T	whole cell	10X	349.83	0.818	10	Ash1	750	G9	Trial1	6727.324	10938.749	5640.42339	9120.231	1005.338	1407.449	654.27306	1159.72	1.192698408	0.456059071	0.394232767	-0.061826305	O
4/5/2022	HEK293T	whole cell	10X	341.38	0.83	10	Ash1	750	G9	Trial1	4641.53	5463.243	2108.01233	4711.683	948.782	1320.535	612.99981	1077.267	2.201851447	0.312319299	0.392500288	0.080180989	O
4/5/2022	HEK293T	whole cell	10X	324.48	0.687	10	Ash1	750	G9	Trial1	6323.875	8941.75	4077.00351	7963.646	993.844	1398.885	654.09589	1147.641	1.551108549	0.391986456	0.396917323	0.004930867	O
4/5/2022	HEK293T	whole cell	10X	611.78	0.77	10	Ash1	750	G9	Trial1	6157.301	7808.323	3157.49158	7302.431	1142.301	1670.666	804.19806	1373.939	1.95006094	0.338976048	0.413151014	0.074174965	O
4/5/2022	HEK293T	whole cell	10X	231.53	0.622	10	Ash1	750	G9	Trial1	7158.248	9541.876	4072.78425	8816.949	711.672	950.336	425.17442	778.818	1.757580947	0.36263668	0.373994598	0.011357918	O
4/5/2022	HEK293T	whole cell	10X	190.97	0.903	10	Ash1	750	G9	Trial1	3381.531	4168.274	1380.75175	5238.478	1286.327	1973.991	989.33912	1594.203	2.449050671	0.289934853	0.434747045	0.144812191	O
4/5/2022	HEK293T	whole cell	10X	243.36	0.808	10	Ash1	750	G9	Trial1	7171.965	9165.889	3793.06489	8272.014	875.799	1190.014	541.73718	968.965	1.890809993	0.345923808	0.38216815	0.036244343	O
4/5/2022	HEK293T	whole cell	10X	92.95	0.715	10	Ash1	750	G9	Trial1	3296.436	3984.491	1324.31592	4805.6	792.618	1055.782	469.86246	872.8	2.489161348	0.286601822	0.372174045	0.085572223	O
4/5/2022	HEK293T	whole cell	10X	605.02	0.604	10	Ash1	750	G9	Trial1	3347.894	3870.592	1370.82637	3817.799	3238.366	4835.799	2176.25676	4964.254	2.442245111	0.290508075	0.401922139	0.111414064	O
4/5/2022	HEK293T	whole cell	10X	131.82	0.875	10	Ash1	750	G9	Trial1	3629.026	4598.731	1724.04154	5006.872	775.872	1043.077	469.70953	853.449	2.104952761	0.322066091	0.37710059	0.055034499	O
4/5/2022	HEK293T	whole cell	10X	461.37	0.696	10	Ash1	750	G9	Trial1	6418.205	8457.96	3606.68165	7629.63	4803.212	7388.337	3631.79656	6372.832	1.779531886	0.359772811	0.430562285	0.070789474	O
4/5/2022	HEK293T	whole cell	10X	125.06	0.884	10	Ash1	750	G9	Trial1	3019.041	3462.446	1194.75336	3513.689	791.5	1055.689	469.92082	875.122	2.526915681	0.283533855	0.372532951	0.088999095	O
4/5/2022	HEK293T	whole cell	10X	128.44	0.842	10	Ash1	750	G9	Trial1	3157.618	3773.474	1330.25653	4050.947	817.118	1092.776	491.88102	883.276	2.373691035	0.296411257	0.375768822	0.079357565	O
4/5/2022	HEK293T	whole cell	10X	292.37	0.67	10	Ash1	750	G9	Trial1	6024.069	9952.329	5175.42273	8337.63	715.306	952.474	425.04972	780.59	1.163976223	0.462112286	0.372734325	-0.089377961	O
4/5/2022	HEK293T	whole cell	10X	309.27	0.508	10	Ash1	750	G9	Trial1	5872.426	7999.377	3499.28005	7303.743	1950.699	2967.694	1385.3454	2886.727	1.678181202	0.37338773	0.415265876	0.041878146	O
4/5/2022	HEK293T	whole cell	10X	187.59	0.643	10	Ash1	750	G9	Trial1	3571.64	4345.631	1613.33604	4417.504	926.811	1293.009	598.71995	1068.838	2.213822732	0.31115593	0.392466603	0.081310674	O
4/5/2022	HEK293T	whole cell	10X	211.25	0.557	10	Ash1	750	G9	Trial1	4453.072	6442.528	2891.8416	6266.096	903.2	1228.016	556.72232	1013.672	1.539874107	0.393720302	0.381336947	-0.012383355	O
4/5/2022	HEK293T	whole cell	10X	316.03	0.908	10	Ash1	750	G9	Trial1	7106.112	8707.898	3559.52644	7274.38	950.524	1303.31	596.66111	1067.743	1.996364438	0.333737775	0.385643002	0.051905227	O
4/5/2022	HEK293T	whole cell	10X	380.25	0.899	10	Ash1	750	G9	Trial1	6790.436	8137.947	3145.71134	7333.182	730.204	964.76	429.0309	782.742	2.158632902	0.316592662	0.37009833	0.053505667	O
4/5/2022	HEK293T	whole cell	10X	245.05	0.756	10	Ash1	750	G9	Trial1	3012.096	3472.448	1278.58269	3144.497	925.386	1262.31	576.27721	1029.359	2.355808524	0.29799078	0.383759292	0.085768512	O
4/5/2022	HEK293T	whole cell	10X	216.32	0.866	10	Ash1	750	G9	Trial1	3823.242	4496.547	1696.63329	4071.555	943.18	1320.555	614.42897	1085.477	2.253428612	0.307368047	0.394469332	0.087101285	O
4/5/2022	HEK293T	whole cell	10X	152.1	0.907	10	Ash1	750	G9	Trial1	4896.855	6343.033	2568.41203	6206.778	894.144	1223.5	560.08495	997.467	1.906569095	0.344048246	0.385142209	0.041093963	O
4/5/2022	HEK293T	whole cell	10X	221.39	0.944	10	Ash1	750	G9	Trial1	4940.71	6125.588	2550.10216	5036.366	849.42	1173.641	545.51701	936.481	1.937455714	0.340430664	0.391069278	0.050638614	O
4/5/2022	HEK293T	whole cell	10X	334.62	0.463	10	Ash1	750	G9	Trial1	5929.657	7160.369	2743.75171	6704.732	1353.54	2084.904	1045.05182	1697.242	2.161149268	0.316340645	0.435693898	0.119353253	O
4/5/2022	HEK293T	whole cell	10X	241.67	0.944	10	Ash1	750	G9	Trial1	5717.371	7730.497	3391.31919	6889.322	910.315	1242.315	565.64411	1022.126	1.68588407	0.372316889	0.383238334	0.010921445	O
4/5/2022	HEK293T	whole cell	10X	285.61	0.593	10	Ash1	750	G9	Trial1	4754.243	7224.586	3535.37828	6155.047	943.118	1297.74	595.45652	1065.426	1.344762179	0.426482485	0.387018316	-0.039464168	O
4/5/2022	HEK293T	whole cell	10X	155.48	0.894	10	Ash1	750	G9	Trial1	3554.261	4318.674	1614.55761	4317.674	880.435	1199.989	549.39304	968.239	2.201383821	0.31236492	0.384237142	0.071872223	O
4/5/2022	HEK293T	whole cell	10X	141.96	0.881	10	Ash1	750	G9	Trial1	3457.31	4063.322	1524.9913	3715.56	1009.19	1399.226	656.19225	1095.595	2.267101458	0.30608171	0.394019001	0.087937291	O
4/5/2022	HEK293T	whole cell	10X	185.9	0.54	10	Ash1	750	G9	Trial1	8536.646	11912.236	5497.8422	9947.218	933.145	1296.218	600.47231	1058.836	1.552726632	0.39173799	0.391539862	-0.000198128	O
4/5/2022	HEK293T	whole cell	10X	376.87	0.521	10	Ash1	750	G9	Trial1	5104.421	7662.341	3728.39308	6466.341	941.009	1286.031	588.19409	1047.906	1.369067287	0.422107048	0.384640924	-0.037466124	O
4/5/2022	HEK293T	whole cell	10X	562.77	0.765	10	Ash1	750	G9	Trial1	5573.784	7701.006	3448.06903	6835.955	1475.129	2333.616	1193.40291	1886.288	1.616494319	0.382190778	0.447213281	0.065022502	O
4/5/2022	HEK293T	whole cell	10X	275.47	0.786	10	Ash1	750	G9	Trial1	3600.853	4217.374	1592.5765	3770.239	918.436	1259.712	577.56373	1028.301	2.261023568	0.306652184	0.386072082	0.079419897	O
4/5/2022	HEK293T	whole cell	10X	267.02	0.633	10	Ash1	750	G9	Trial1	6344.044	8968.266	4154.35878	7639.81	940.171	1311.949	610.10225	1071.348	1.527081395	0.395713412	0.393544977	-0.002168435	O
4/5/2022	HEK293T	whole cell	10X	162.24	0.882	10	Ash1	750	G9	Trial1	3041.875	3594.771	1370.51011	3221.406	895.948	1233.531	567.97784	1003.688	2.219520292	0.310605279	0.387982659	0.07737738	O
4/5/2022	HEK293T	whole cell	10X	321.1	0.402	10	Ash1	750	G9	Trial1	8231.637	11820.1	5609.73724	9724.185	710.126	935.679	412.95028	770.326	1.467383702	0.405287592	0.367695665	-0.037591927	O
4/5/2022	HEK293T	whole cell	10X	343.07	0.749	10	Ash1	750	G9	Trial1	5991.177	7245.094	2808.11034	6640.315	896.586	1226.946	562.85894	994.192	2.133526206	0.319129292	0.385666444	0.066537152	O
4/5/2022	HEK293T	whole cell	10X	312.65	0.793	10	Ash1	750	G9	Trial1	7235.141	10871.275	5336.53027	8948.0	1469.054	2335.092	1200.23312	1875.054	1.35577625	0.424488531	0.449645567	0.025157036	O
4/5/2022	HEK293T	whole cell	10X	180.83	0.767	10	Ash1	750	G9	Trial1	4509.122	6541.449	3110.37349	5480.215	1528.729	2464.813	1275.15663	1997.0	1.449704357	0.408212525	0.45478197	0.046569445	O
4/5/2022	HEK293T	whole cell	10X	114.92	0.813	10	Ash1	750	G9	Trial1	3538.338	4238.971	1633.72772	3841.706	1511.603	2427.794	1250.35492	1980.471	2.165806429	0.315875282	0.452705999	0.136830717	O
4/5/2022	HEK293T	whole cell	10X	351.52	0.583	10	Ash1	750	G9	Trial1	5192.322	6620.37	2785.33332	5700.558	716.827	944.731	418.23871	771.442	1.864165399	0.349141848	0.368470923	0.019329075	O
4/5/2022	HEK293T	whole cell	10X	530.66	0.749	10	Ash1	750	G9	Trial1	4006.475	5056.423	1959.72898	5122.433	1237.478	1773.532	854.66325	1384.239	2.044402589	0.328471669	0.408511256	0.080039587	O
4/5/2022	HEK293T	whole cell	10X	569.53	0.798	10	Ash1	750	G9	Trial1	4250.356	5607.757	2428.09784	4878.792	1072.852	1559.16	750.82316	1261.712	1.750487946	0.363571853	0.411708826	0.048136973	O
4/5/2022	HEK293T	whole cell	10X	375.18	0.478	10	Ash1	750	G9	Trial1	7219.68	11220.266	5635.54653	9254.153	885.464	1209.378	553.19561	983.613	1.281096689	0.438385626	0.384521541	-0.053864085	O
4/5/2022	HEK293T	whole cell	10X	170.69	0.802	10	Ash1	750	G9	Trial1	6507.158	10879.545	5783.86508	8667.822	809.525	1084.05	487.50079	881.584	1.12505356	0.470576375	0.375860522	-0.094715853	O
4/5/2022	HEK293T	whole cell	10X	297.44	0.908	10	Ash1	750	G9	Trial1	3237.307	3815.5	1388.02719	3745.79	818.938	1095.256	492.0497	890.364	2.332308058	0.300092303	0.375327473	0.075235169	O
4/5/2022	HEK293T	whole cell	10X	567.84	0.771	10	Ash1	750	G9	Trial1	4780.848	6946.292	3331.24642	5690.506	1491.167	2401.176	1244.31861	1929.152	1.435152912	0.41065183	0.454880335	0.044228505	O
4/5/2022	HEK293T	whole cell	10X	190.97	0.59	10	Ash1	750	G9	Trial1	5811.221	10656.867	5983.642	8385.673	974.363	1367.496	639.78347	1112.106	0.971184606	0.507309157	0.396360232	-0.110948924	O
4/5/2022	HEK293T	whole cell	10X	336.31	0.5	10	Ash1	750	G9	Trial1	4146.603	5488.04	2208.45837	5694.116	1505.377	2432.588	1264.72611	1947.432	1.877600708	0.34751173	0.456562828	0.109051098	O
4/5/2022	HEK293T	whole cell	10X	155.48	0.947	10	Ash1	750	G9	Trial1	5820.054	7475.609	3021.74329	7206.511	815.141	1089.283	489.19301	884.554	1.926058385	0.34175668	0.375051947	0.033295267	O
4/5/2022	HEK293T	whole cell	10X	128.44	0.88	10	Ash1	750	G9	Trial1	4783.816	6006.237	2403.39452	5618.0	806.632	1087.171	491.72853	883.829	1.990441419	0.334398793	0.378730344	0.044331551	O
4/5/2022	HEK293T	whole cell	10X	229.84	0.46	10	Ash1	750	G9	Trial1	8292.934	13147.566	6856.59586	9977.448	854.669	1147.941	518.26092	930.029	1.209482689	0.45259463	0.377485342	-0.075109288	O
4/5/2022	HEK293T	whole cell	10X	314.34	0.889	10	Ash1	750	G9	Trial1	6849.726	10173.451	4874.44364	8782.382	1423.0	2332.677	1223.68651	1867.371	1.405232372	0.415760245	0.4623466	0.046586355	O
4/5/2022	HEK293T	whole cell	10X	248.43	0.78	10	Ash1	750	G9	Trial1	4026.469	5168.272	1944.94892	5733.129	1366.789	1986.891	967.72265	1551.422	2.070218379	0.32570973	0.414528944	0.088819214	O
4/5/2022	HEK293T	whole cell	10X	539.11	0.602	10	Ash1	750	G9	Trial1	5448.818	7001.671	2948.23733	6134.527	734.875	965.16	425.93953	788.088	1.848161254	0.351103716	0.366931598	0.015827882	O
4/5/2022	HEK293T	whole cell	10X	273.78	0.672	10	Ash1	750	G9	Trial1	5532.395	8683.031	4470.78111	6737.266	822.284	1108.389	502.57655	894.747	1.23745602	0.446936159	0.379342981	-0.067593178	O
4/5/2022	HEK293T	whole cell	10X	474.89	0.453	10	Ash1	750	G9	Trial1	5503.52	7034.061	2914.33048	6330.868	757.004	994.865	439.56022	811.014	1.888433737	0.346208392	0.367351967	0.021143575	O
4/5/2022	HEK293T	whole cell	10X	457.99	0.733	10	Ash1	750	G9	Trial1	5706.292	6427.188	2398.66809	5285.185	1358.731	2001.347	986.74066	1549.889	2.37894189	0.295950636	0.420700312	0.124749677	O
4/5/2022	HEK293T	whole cell	10X	231.53	0.844	10	Ash1	750	G9	Trial1	4745.343	6046.365	2522.26962	5310.861	830.628	1121.737	509.87317	903.321	1.881378169	0.347056145	0.380360108	0.033303963	O
4/5/2022	HEK293T	whole cell	10X	302.51	0.936	10	Ash1	750	G9	Trial1	3617.788	4143.084	1550.76572	3552.056	1196.659	1737.212	846.5973	1349.397	2.332904289	0.300038619	0.414337301	0.114298682	O
4/5/2022	HEK293T	whole cell	10X	507.0	0.67	10	Ash1	750	G9	Trial1	3594.057	4103.683	1518.08369	3582.89	1162.12	1704.063	836.86763	1322.483	2.367495958	0.296956555	0.418645727	0.121689172	O
4/5/2022	HEK293T	whole cell	10X	316.03	0.548	10	Ash1	750	G9	Trial1	7323.059	11185.952	5541.64758	9279.385	805.658	1090.123	495.52697	882.091	1.321458807	0.43076362	0.380827462	-0.049936158	O
4/5/2022	HEK293T	whole cell	10X	309.27	0.832	10	Ash1	750	G9	Trial1	6621.459	8323.596	3440.88715	7228.082	812.699	1081.312	483.39711	879.918	1.924346458	0.341956746	0.372963939	0.031007192	O
4/5/2022	HEK293T	whole cell	10X	91.26	0.93	10	Ash1	750	G9	Trial1	6608.093	10115.167	5096.30835	7981.944	1356.204	1987.444	977.51261	1532.333	1.296643089	0.435418113	0.418865172	-0.016552941	O
4/5/2022	HEK293T	whole cell	10X	258.57	0.709	10	Ash1	750	G9	Trial1	5156.353	6610.523	2673.11177	6339.706	710.013	945.242	421.78809	774.458	1.92897022	0.341416923	0.372669804	0.031252881	O
4/5/2022	HEK293T	whole cell	10X	234.91	0.765	10	Ash1	750	G9	Trial1	5881.417	7371.367	2995.23096	6626.237	813.957	1091.482	492.23822	883.403	1.963593819	0.337428157	0.376848891	0.039420734	O
4/5/2022	HEK293T	whole cell	10X	265.33	0.886	10	Ash1	750	G9	Trial1	4070.35	5079.478	2132.78981	4154.751	1393.471	2016.083	978.05264	1576.267	1.908462794	0.343824237	0.412415303	0.068591066	O
4/5/2022	HEK293T	whole cell	10X	392.08	0.718	10	Ash1	750	G9	Trial1	6501.134	8356.996	3537.0562	7233.362	1472.591	2379.931	1239.86472	1892.595	1.838006984	0.35235995	0.457100446	0.104740496	O
4/5/2022	HEK293T	whole cell	10X	263.64	0.97	10	Ash1	750	G9	Trial1	7724.231	10007.782	4292.52954	8533.737	705.128	938.705	420.53244	760.288	1.79945902	0.357211873	0.373587296	0.016375423	O
4/5/2022	HEK293T	whole cell	10X	231.53	0.867	10	Ash1	750	G9	Trial1	4080.321	5052.876	2075.41107	4288.92	710.182	945.336	422.03762	773.168	1.966030277	0.337150975	0.372752435	0.03560146	O
4/5/2022	HEK293T	whole cell	10X	273.78	0.504	10	Ash1	750	G9	Trial1	3962.407	4914.636	2002.00895	4276.586	799.259	1074.469	484.61401	874.988	1.979215428	0.335658842	0.377462573	0.041803731	O
4/5/2022	HEK293T	whole cell	10X	234.91	0.967	10	Ash1	750	G9	Trial1	4801.482	6060.518	2569.7062	4979.086	1372.389	1997.626	976.38455	1546.712	1.868494538	0.348614922	0.415699738	0.067084816	O
4/5/2022	HEK293T	whole cell	10X	251.81	0.907	10	Ash1	750	G9	Trial1	3691.275	4391.618	1729.93812	3712.127	1464.013	2381.772	1244.85157	1899.966	2.133761293	0.319105352	0.459547363	0.140442011	O
4/5/2022	HEK293T	whole cell	10X	341.38	0.841	10	Ash1	750	G9	Trial1	8170.836	11770.594	5605.13903	9657.431	1264.277	1906.495	956.43678	1473.639	1.457740112	0.406877845	0.430688902	0.023811057	O
4/5/2022	HEK293T	whole cell	10X	334.62	0.948	10	Ash1	750	G9	Trial1	6577.778	8366.732	3547.07731	7018.065	1144.591	1674.626	821.24699	1298.662	1.854421944	0.35033363	0.417759243	0.067425613	O
4/5/2022	HEK293T	whole cell	10X	157.17	0.901	10	Ash1	750	G9	Trial1	7988.591	6456.882	1703.59949	2733.312	1269.323	1861.968	917.66171	1429.29	4.689242423	0.175770327	0.419601338	0.243831011	O
4/5/2022	HEK293T	whole cell	10X	255.19	0.687	10	Ash1	750	G9	Trial1	6850.384	10628.669	5262.3683	9134.722	1077.98	1581.563	770.26987	1262.967	1.301768255	0.434448602	0.41675635	-0.017692252	O
4/5/2022	HEK293T	whole cell	10X	358.28	0.695	10	Ash1	750	G9	Trial1	4921.038	6912.042	3144.5719	6101.684	1221.566	1880.825	949.84415	1492.373	1.564930985	0.389874038	0.437431938	0.0475579	O
4/5/2022	HEK293T	whole cell	10X	179.14	0.824	10	Ash1	750	G9	Trial1	5646.792	7304.142	3097.25307	6389.943	1211.132	1817.575	910.83841	1393.877	1.823161321	0.354212844	0.429241805	0.075028962	O
4/5/2022	HEK293T	whole cell	10X	371.8	0.521	10	Ash1	750	G9	Trial1	4494.982	5384.977	2125.81675	4614.841	1250.491	1883.646	945.63372	1448.695	2.114472943	0.321081614	0.430591993	0.109510379	O
4/5/2022	HEK293T	whole cell	10X	224.77	0.773	10	Ash1	750	G9	Trial1	4946.654	7583.902	3796.5725	6134.752	1451.083	2371.241	1247.24416	1868.015	1.302926258	0.434230144	0.462228665	0.027998521	O
4/5/2022	HEK293T	whole cell	10X	466.44	0.728	10	Ash1	750	G9	Trial1	6840.344	9981.623	4830.39191	8030.783	713.442	952.975	426.81452	779.138	1.416105386	0.413889231	0.374314474	-0.039574756	O
4/5/2022	HEK293T	whole cell	10X	91.26	0.499	10	Ash1	750	G9	Trial1	4007.241	3850.722	1389.72927	1774.5	7260.704	14722.944	8671.15791	11597.963	2.883468807	0.257501746	0.544265194	0.286763447	O
4/5/2022	HEK293T	whole cell	10X	353.21	0.606	10	Ash1	750	G9	Trial1	4518.101	7227.182	3806.84402	5398.655	1418.895	2313.239	1218.73008	1802.603	1.186836386	0.457281581	0.462055843	0.004774262	O
4/5/2022	HEK293T	whole cell	10X	153.79	0.829	10	Ash1	750	G9	Trial1	3576.187	4529.604	1838.91624	4185.835	730.945	978.736	440.03663	796.308	1.944725335	0.339590246	0.375784401	0.036194155	O
4/5/2022	HEK293T	whole cell	10X	256.88	0.966	10	Ash1	750	G9	Trial1	4427.671	5501.256	2132.80913	5377.796	1412.868	2310.046	1208.39463	1857.007	2.075980892	0.325099549	0.460997161	0.135897612	O
4/5/2022	HEK293T	whole cell	10X	260.26	0.773	10	Ash1	750	G9	Trial1	4897.461	6021.52	2413.43832	5328.565	743.24	989.643	443.87381	799.221	2.029246391	0.330115108	0.373910072	0.043794964	O
4/5/2022	HEK293T	whole cell	10X	512.07	0.639	10	Ash1	750	G9	Trial1	6500.264	11714.742	6458.75407	9530.779	2124.944	2676.489	1176.95934	1964.786	1.006426925	0.498398415	0.356448757	-0.141949659	O
4/5/2022	HEK293T	whole cell	10X	136.89	0.758	10	Ash1	750	G9	Trial1	4081.173	6425.815	3323.19182	4945.271	722.161	963.778	432.66148	780.901	1.228088302	0.448815246	0.374656268	-0.074158979	O
4/5/2022	HEK293T	whole cell	10X	172.38	0.94	10	Ash1	750	G9	Trial1	4458.49	5666.971	2332.66337	5112.147	1416.922	2302.647	1197.33214	1864.98	1.911330223	0.343485597	0.458001432	0.114515835	O
4/5/2022	HEK293T	whole cell	10X	179.14	0.84	10	Ash1	750	G9	Trial1	5971.991	8234.151	3743.32264	6977.227	1174.708	1761.575	884.50345	1339.349	1.595371699	0.385301265	0.429535029	0.044233764	O
4/5/2022	HEK293T	whole cell	10X	542.49	0.771	10	Ash1	750	G9	Trial1	8836.349	11494.539	4976.12369	9658.686	714.464	963.059	435.12414	785.626	1.775749469	0.360263061	0.378504375	0.018241314	O
4/5/2022	HEK293T	whole cell	10X	206.18	0.767	10	Ash1	750	G9	Trial1	5144.902	6289.5	2575.31868	5196.754	712.861	960.607	434.05487	782.82	1.997772951	0.333580967	0.378453975	0.044873008	O
4/5/2022	HEK293T	whole cell	10X	290.68	0.843	10	Ash1	750	G9	Trial1	7384.924	11770.657	6222.66495	8599.907	1352.122	1993.756	989.71435	1512.721	1.186778343	0.457293718	0.422623191	-0.034670528	O
4/5/2022	HEK293T	whole cell	10X	397.15	0.465	10	Ash1	750	G9	Trial1	7718.749	11608.787	5858.79264	8731.881	1954.519	2877.723	1418.48285	2228.132	1.317464105	0.431506144	0.420540193	-0.010965951	O
4/5/2022	HEK293T	whole cell	10X	554.32	0.811	10	Ash1	750	G9	Trial1	5146.738	6447.549	2597.22955	5908.149	732.299	972.787	435.66502	784.229	1.981626152	0.335387453	0.373012364	0.037624911	O
4/5/2022	HEK293T	whole cell	10X	98.02	0.864	10	Ash1	750	G9	Trial1	4979.604	6191.276	2586.86954	5080.086	711.845	960.759	434.92414	781.879	1.924953664	0.341885758	0.379260415	0.037374657	O
4/5/2022	HEK293T	whole cell	10X	189.28	0.678	10	Ash1	750	G9	Trial1	6797.679	10157.589	5019.11202	8082.669	714.241	956.714	430.93147	774.92	1.354358893	0.424744079	0.37630268	-0.048441399	O
4/5/2022	HEK293T	whole cell	10X	128.44	0.575	10	Ash1	750	G9	Trial1	6343.526	9080.855	4479.43883	6522.881	2281.145	3697.184	1932.07717	2926.842	1.416143013	0.413882785	0.458574718	0.044691933	O
4/5/2022	HEK293T	whole cell	10X	267.02	0.688	10	Ash1	750	G9	Trial1	4427.335	7020.291	3706.21173	5092.588	1380.924	2020.43	996.80364	1535.456	1.194571525	0.455669815	0.419225324	-0.036444491	O
4/5/2022	HEK293T	whole cell	10X	392.08	0.822	10	Ash1	750	G9	Trial1	4085.776	4980.914	1958.55348	4509.996	1172.22	1745.922	873.27863	1322.983	2.08611919	0.324031555	0.426927018	0.102895463	O
4/5/2022	HEK293T	whole cell	10X	292.37	0.794	10	Ash1	750	G9	Trial1	6496.503	8153.075	3502.79248	6353.347	8221.85	11511.307	5393.98165	9261.815	1.854663968	0.350303928	0.396155137	0.045851209	O
4/5/2022	HEK293T	whole cell	10X	189.28	0.803	10	Ash1	750	G9	Trial1	3431.875	4187.321	1709.54107	3467.822	713.911	960.938	434.01747	781.83	2.007483213	0.332503934	0.378087556	0.045583622	O
4/5/2022	HEK293T	whole cell	10X	206.18	0.582	10	Ash1	750	G9	Trial1	8076.033	14196.935	8031.17574	9923.483	9821.319	14396.729	7005.47993	11505.0	1.005585391	0.498607541	0.416328736	-0.082278805	O
4/5/2022	HEK293T	whole cell	10X	420.81	0.694	10	Ash1	750	G9	Trial1	5055.594	7040.932	3291.2291	5632.832	717.41	964.815	437.17981	775.831	1.536080852	0.394309195	0.378645131	-0.015664064	O
4/5/2022	HEK293T	whole cell	10X	356.59	0.736	10	Ash1	750	G9	Trial1	6446.578	8993.82	4224.09597	7121.251	1193.621	1798.46	907.66773	1358.806	1.52614383	0.395860279	0.431957644	0.036097366	O
4/5/2022	HEK293T	whole cell	10X	295.75	0.7	10	Ash1	750	G9	Trial1	4637.343	5536.56	2248.57993	4369.412	1301.309	1925.674	956.6694	1470.057	2.062342965	0.326547357	0.423684035	0.097136679	O
4/5/2022	HEK293T	whole cell	10X	187.59	0.795	10	Ash1	750	G9	Trial1	3433.946	4069.604	1633.14641	3244.559	8857.414	14396.189	7692.88958	10573.0	2.102656552	0.322304446	0.464818639	0.142514193	O
4/5/2022	HEK293T	whole cell	10X	408.98	0.487	10	Ash1	750	G9	Trial1	7031.657	12917.814	7450.46061	9160.922	1085.645	1654.376	833.82449	1290.314	0.943788226	0.514459336	0.434403617	-0.080055719	O
4/5/2022	HEK293T	whole cell	10X	170.69	0.841	10	Ash1	750	G9	Trial1	3491.673	4202.891	1691.26049	3479.178	1056.554	1577.099	789.25325	1199.327	2.064538858	0.326313369	0.427592453	0.101279084	O
4/5/2022	HEK293T	whole cell	10X	456.3	0.875	10	Ash1	750	G9	Trial1	3135.533	4007.448	1700.57045	3394.974	986.744	1453.2	714.9895	1132.822	1.843812469	0.351640627	0.420153626	0.068512999	O
4/5/2022	HEK293T	whole cell	10X	417.43	0.512	10	Ash1	750	G9	Trial1	4962.903	6667.992	2968.21656	5628.615	3314.008	4438.931	1937.5483	3920.834	1.672015131	0.374249378	0.368947449	-0.005301929	O
4/5/2022	HEK293T	whole cell	10X	613.47	0.568	10	Ash1	750	G9	Trial1	6421.104	9746.446	4996.89409	7086.141	8115.562	13341.862	7210.89229	9630.115	1.285019031	0.437633117	0.47048666	0.032853543	O
4/5/2022	HEK293T	whole cell	10X	116.61	0.423	10	Ash1	750	G9	Trial1	7206.319	13824.913	8258.62679	9194.406	1929.507	3921.971	2355.8276	2860.551	0.872580779	0.534022356	0.54974181	0.015719454	O
4/5/2022	HEK293T	whole cell	10X	192.66	0.891	10	Ash1	750	G9	Trial1	3982.482	4687.219	1857.98852	3781.658	16486.992	25770.131	13472.737	18733.096	2.143437356	0.318123088	0.449694889	0.1315718	O
4/5/2022	HEK293T	whole cell	10X	324.48	0.715	10	Ash1	750	G9	Trial1	7231.115	8847.469	3789.72847	6448.682	1077.922	1601.516	796.86371	1228.177	1.908082613	0.343869186	0.425042556	0.08117337	O
4/5/2022	HEK293T	whole cell	10X	194.35	0.764	10	Ash1	750	G9	Trial1	5607.435	9280.287	5034.86404	6702.539	705.4	943.156	425.25747	758.087	1.113721236	0.473099283	0.376115208	-0.096984074	O
4/5/2022	HEK293T	whole cell	10X	86.19	0.584	10	Ash1	750	G9	Trial1	4946.804	4223.686	1158.8223	2331.882	1243.882	1821.784	902.33085	1369.451	4.268820163	0.189795812	0.420429339	0.230633527	O
4/5/2022	HEK293T	whole cell	10X	275.47	0.957	10	Ash1	750	G9	Trial1	7502.908	9757.92	4264.67165	7982.669	767.718	1019.031	459.29648	804.442	1.759316687	0.362408565	0.374320342	0.011911778	O
4/5/2022	HEK293T	whole cell	10X	417.43	0.637	10	Ash1	750	G9	Trial1	6297.656	8870.745	3981.08955	8167.883	773.348	1023.757	458.79867	816.231	1.581892575	0.387312784	0.372357189	-0.014955595	O
4/5/2022	HEK293T	whole cell	10X	126.75	0.848	10	Ash1	750	G9	Trial1	5118.333	6817.933	3030.31811	5657.36	3971.04	5284.96	2402.92	4091.52	1.689041485	0.371879722	0.376990129	0.005110407	O
4/5/2022	HEK293T	whole cell	10X	251.81	0.772	10	Ash1	750	G9	Trial1	4772.315	5706.154	2296.08262	4635.497	1091.47	1602.49	791.28522	1224.872	2.078459616	0.324837784	0.420280455	0.095442671	O
4/5/2022	HEK293T	whole cell	10X	136.89	0.894	10	Ash1	750	G9	Trial1	4086.062	5264.099	2271.68119	4351.605	945.296	1416.506	708.42496	1089.864	1.798695177	0.357309366	0.428382404	0.071073038	O
4/5/2022	HEK293T	whole cell	10X	236.6	0.675	10	Ash1	750	G9	Trial1	5859.3	8067.036	3743.41801	6411.521	1093.836	1627.786	811.52192	1244.9	1.565227283	0.389829005	0.425915736	0.03608673	O
4/5/2022	HEK293T	whole cell	10X	265.33	0.919	10	Ash1	750	G9	Trial1	6186.956	8307.573	3815.5723	6383.758	1080.089	1629.166	822.97646	1230.223	1.621501446	0.381460785	0.432447794	0.050987009	O
4/5/2022	HEK293T	whole cell	10X	170.69	0.819	10	Ash1	750	G9	Trial1	3032.297	3585.644	1434.3816	2863.921	1105.267	1640.396	814.70783	1262.614	2.114009968	0.321129351	0.424332558	0.103203207	O
4/5/2022	HEK293T	whole cell	10X	439.4	0.78	10	Ash1	750	G9	Trial1	6360.827	13806.484	8601.79167	9649.758	956.831	1455.1	737.37635	1108.438	0.739476989	0.574885443	0.435233828	-0.139651616	O
4/5/2022	HEK293T	whole cell	10X	380.25	0.436	10	Ash1	750	G9	Trial1	5629.12	9197.271	4934.23718	6734.738	1080.124	1619.262	813.80555	1226.267	1.140828824	0.467108808	0.429691564	-0.037417244	O
4/5/2022	HEK293T	whole cell	10X	234.91	0.791	10	Ash1	750	G9	Trial1	3372.0	4537.266	2085.25781	3499.201	919.396	1350.281	666.79268	1032.676	1.617066237	0.382107257	0.420374126	0.038266869	O
4/5/2022	HEK293T	whole cell	10X	239.98	0.751	10	Ash1	750	G9	Trial1	3843.12	4690.986	1944.76873	3733.493	1164.239	1743.803	878.1039	1308.697	1.976132144	0.336006586	0.4299493	0.093942714	O
4/5/2022	HEK293T	whole cell	10X	174.07	0.852	10	Ash1	750	G9	Trial1	3403.058	4201.204	1709.20395	3623.049	1093.437	1617.922	804.78532	1229.553	1.99101927	0.334334188	0.423967894	0.089633706	O
4/5/2022	HEK293T	whole cell	10X	119.99	0.818	10	Ash1	750	G9	Trial1	3384.099	4091.338	1674.3514	3281.127	1094.113	1615.451	802.74359	1225.408	2.021140246	0.331000854	0.423196774	0.092195921	O
4/5/2022	HEK293T	whole cell	10X	270.4	0.841	10	Ash1	750	G9	Trial1	4476.231	7358.575	3954.49385	5429.888	967.356	1465.387	742.77271	1104.819	1.131935254	0.469057397	0.434337314	-0.034720083	O
4/5/2022	HEK293T	whole cell	10X	157.17	0.915	10	Ash1	750	G9	Trial1	5513.505	7004.796	3053.8026	5414.925	1406.376	1912.871	893.2993	1443.118	1.805455598	0.356448343	0.388445838	0.031997495	O
4/5/2022	HEK293T	whole cell	10X	84.5	0.894	10	Ash1	750	G9	Trial1	3340.12	4067.04	1686.0404	3214.4	6379.0	9542.52	4762.2278	7365.38	1.981043871	0.335452963	0.42744192	0.091988957	O
4/5/2022	HEK293T	whole cell	10X	248.43	0.79	10	Ash1	750	G9	Trial1	6278.456	8795.082	4136.70802	7004.17	1405.884	2011.401	984.35858	1483.81	1.51774212	0.397181265	0.411823715	0.01464245	O
4/5/2022	HEK293T	whole cell	10X	371.8	0.575	10	Ash1	750	G9	Trial1	5407.709	7066.459	3117.54765	5699.082	1074.482	1610.336	810.29991	1213.477	1.734603479	0.36568373	0.429917067	0.064233337	O
4/5/2022	HEK293T	whole cell	10X	152.1	0.747	10	Ash1	750	G9	Trial1	4288.855	5218.956	2181.50558	4022.933	24823.566	47161.711	27412.99584	34695.922	1.96600689	0.337153634	0.524785608	0.187631974	O
4/5/2022	HEK293T	whole cell	10X	405.6	0.602	10	Ash1	750	G9	Trial1	3252.25	4187.442	1752.78603	3741.913	1835.371	2511.925	1204.2154	1762.963	1.855474624	0.350204478	0.396177388	0.04597291	O
4/5/2022	HEK293T	whole cell	10X	165.62	0.725	10	Ash1	750	G9	Trial1	4231.867	5241.663	2231.0669	4040.561	10304.806	19692.918	11710.68357	13266.775	1.896790724	0.345209611	0.531929282	0.186719671	O
4/5/2022	HEK293T	whole cell	10X	174.07	0.713	10	Ash1	750	G9	Trial1	3192.466	3872.563	1602.1223	3044.388	1020.233	1538.651	774.18674	1177.583	1.992648127	0.334152215	0.431441275	0.09728906	O
4/5/2022	HEK293T	whole cell	10X	408.98	0.749	10	Ash1	750	G9	Trial1	5382.921	7335.88	3574.2012	4782.793	1527.736	2117.264	1001.8752	1608.888	1.50604868	0.399034547	0.396058967	-0.00297558	O
4/5/2022	HEK293T	whole cell	10X	174.07	0.569	10	Ash1	750	G9	Trial1	4774.99	6277.185	2726.56267	5367.777	1080.816	1650.563	845.2849	1223.398	1.751285621	0.363466444	0.438858058	0.075391614	O
4/5/2022	HEK293T	whole cell	10X	380.25	0.698	10	Ash1	750	G9	Trial1	7538.222	11364.28	5917.01023	7642.169	2001.551	2658.049	1193.19995	2126.458	1.273991713	0.43975534	0.373487627	-0.066267714	O
4/5/2022	HEK293T	whole cell	10X	336.31	0.875	10	Ash1	750	G9	Trial1	4153.03	6712.995	3616.83539	4710.809	8487.814	17335.201	10664.6704	11431.522	1.148249658	0.465495245	0.556829609	0.091334364	O
4/5/2022	HEK293T	whole cell	10X	109.85	0.825	10	Ash1	750	G9	Trial1	3165.862	4042.539	1638.80003	3820.169	1303.769	1882.185	928.09595	1384.692	1.931817148	0.341085392	0.415838759	0.074753367	O
4/5/2022	HEK293T	whole cell	10X	392.08	0.614	10	Ash1	750	G9	Trial1	7209.263	10220.306	4925.24228	7758.707	930.172	1430.328	732.16876	1079.832	1.463737739	0.405887357	0.440444449	0.034557092	O
4/5/2022	HEK293T	whole cell	10X	135.2	0.659	10	Ash1	750	G9	Trial1	10405.975	14855.6	7473.18203	9827.638	915.7	1409.875	722.33472	1064.312	1.39244233	0.417982907	0.44097644	0.022993533	O
4/5/2022	HEK293T	whole cell	10X	157.17	0.869	10	Ash1	750	G9	Trial1	3359.677	4248.291	1851.9518	3240.581	3270.355	6501.183	3934.64472	4385.527	1.814127668	0.355349905	0.546099219	0.190749314	O
4/5/2022	HEK293T	whole cell	10X	148.72	0.799	10	Ash1	750	G9	Trial1	5553.08	6218.682	2228.8396	5509.0	1506.705	2153.955	1047.21698	1622.023	2.49146686	0.286412571	0.410042667	0.123630096	O
4/5/2022	HEK293T	whole cell	10X	145.34	0.682	10	Ash1	750	G9	Trial1	4441.116	4177.163	1617.5639	1083.198	1093.128	1634.14	825.66876	1205.86	2.745558305	0.266982895	0.43030548	0.163322584	O
4/5/2022	HEK293T	whole cell	10X	346.45	0.566	10	Ash1	750	G9	Trial1	7838.863	11367.795	5556.22243	8720.922	922.907	1407.537	716.61819	1061.99	1.410825988	0.414795595	0.437088856	0.022293261	O
4/5/2022	HEK293T	whole cell	10X	577.98	0.584	10	Ash1	750	G9	Trial1	6447.357	9970.851	5221.72468	7010.669	919.757	1417.211	726.6581	1068.851	1.234717913	0.447483771	0.441357772	-0.006126	O
4/5/2022	HEK293T	whole cell	10X	123.37	0.47	10	Ash1	750	G9	Trial1	7260.055	13112.246	7553.56052	9004.507	920.904	1404.0	714.3856	1060.712	0.961143421	0.509906613	0.43685571	-0.073050903	O
4/5/2022	HEK293T	whole cell	10X	223.08	0.614	10	Ash1	750	G9	Trial1	6712.917	10372.522	5372.82356	7588.697	915.477	1391.674	706.45724	1052.705	1.249420705	0.444558903	0.435564663	-0.00899424	O
4/5/2022	HEK293T	whole cell	10X	184.21	0.866	10	Ash1	750	G9	Trial1	4409.45	5705.486	2524.99435	4439.385	1980.798	2529.927	1130.9555	1837.624	1.746320739	0.364123529	0.363446366	-0.000677164	O
4/5/2022	HEK293T	whole cell	10X	402.22	0.799	10	Ash1	750	G9	Trial1	10940.033	16406.631	8993.9476	8497.189	1739.319	2534.097	1231.77419	2002.546	1.216377222	0.451186734	0.414586185	-0.036600549	O
4/5/2022	HEK293T	whole cell	10X	233.22	0.824	10	Ash1	750	G9	Trial1	3615.188	4501.102	1907.34991	3566.855	918.37	1391.761	703.97317	1058.167	1.895398417	0.345375612	0.433923712	0.0885481	O
4/5/2022	HEK293T	whole cell	10X	207.87	0.788	10	Ash1	750	G9	Trial1	5182.236	6021.902	2516.39973	3994.301	927.439	1423.244	728.15262	1071.309	2.059385056	0.326863073	0.439814149	0.112951077	O
4/5/2022	HEK293T	whole cell	10X	236.6	0.912	10	Ash1	750	G9	Trial1	5410.286	7258.271	3239.93508	6057.286	917.121	1397.721	709.23436	1065.329	1.669874817	0.374549396	0.436088187	0.061538791	O
4/5/2022	HEK293T	whole cell	10X	185.9	0.939	10	Ash1	750	G9	Trial1	5894.927	7315.864	3090.70314	5793.945	18418.863	31008.746	16676.33832	24054.791	1.907309351	0.343960645	0.475174317	0.131213672	O
4/5/2022	HEK293T	whole cell	10X	287.3	0.808	10	Ash1	750	H9	Trial1	6223.224	8559.224	3891.24879	7208.771	2030.735	3290.859	1714.91638	2629.753	1.599287102	0.384720872	0.457841963	0.073121091	O
4/5/2022	HEK293T	whole cell	10X	314.34	0.498	10	Ash1	750	H9	Trial1	7681.693	12117.736	6263.30904	9384.893	29589.785	56582.531	32900.57312	42101.957	1.226459201	0.449143645	0.526490392	0.077346747	O
4/5/2022	HEK293T	whole cell	10X	626.99	0.87	10	Ash1	750	H9	Trial1	5366.043	6325.064	2384.33105	5772.264	5178.351	7416.814	3591.29551	5689.434	2.250544445	0.307640771	0.409514284	0.101873513	O
4/5/2022	HEK293T	whole cell	10X	319.41	0.517	10	Ash1	750	H9	Trial1	6375.201	11210.688	6024.06792	9514.545	6286.46	13721.434	8246.51166	11279.466	1.058288367	0.485840573	0.567434648	0.081594075	O
4/5/2022	HEK293T	whole cell	10X	140.27	0.831	10	Ash1	750	H9	Trial1	3527.06	4070.361	1467.39937	3861.157	3382.229	4068.88	1557.80337	3781.554	2.403612862	0.293805447	0.315342745	0.021537298	O
4/5/2022	HEK293T	whole cell	10X	182.52	0.552	10	Ash1	750	H9	Trial1	3618.852	4170.565	1537.46265	3763.741	2571.185	3122.25	1228.51774	2794.759	2.353782058	0.298170836	0.323319434	0.025148598	O
4/5/2022	HEK293T	whole cell	10X	148.72	0.925	10	Ash1	750	H9	Trial1	4794.148	5744.614	2167.89389	5451.693	5721.875	9942.363	5320.23153	8365.988	2.211431114	0.311387654	0.481813096	0.170425442	O
4/5/2022	HEK293T	whole cell	10X	405.6	0.733	10	Ash1	750	H9	Trial1	4951.058	5715.883	2267.67503	4337.617	14395.55	27021.559	15603.38248	19939.658	2.183319009	0.314137539	0.520131258	0.205993719	O
4/5/2022	HEK293T	whole cell	10X	224.77	0.555	10	Ash1	750	H9	Trial1	5060.564	6298.03	2449.39397	6139.669	4435.038	6246.752	2787.46175	5835.369	2.066047382	0.32615282	0.385941412	0.059788592	O
4/5/2022	HEK293T	whole cell	10X	310.96	0.67	10	Ash1	750	H9	Trial1	6457.723	9070.125	4094.77429	8172.408	5618.565	9292.06	4799.30723	7973.228	1.577064459	0.388038412	0.460680178	0.072641766	O
4/5/2022	HEK293T	whole cell	10X	192.66	0.803	10	Ash1	750	H9	Trial1	5474.86	6820.5	2781.34246	5986.746	4828.342	6319.246	2729.24142	5426.228	1.96842355	0.336879149	0.361126205	0.024247056	O
4/5/2022	HEK293T	whole cell	10X	285.61	0.852	10	Ash1	750	H9	Trial1	3752.562	4820.935	1856.80144	5133.03	3552.858	5139.615	2254.51442	5274.136	2.020981845	0.331018209	0.388215919	0.05719771	O
4/5/2022	HEK293T	whole cell	10X	228.15	0.729	10	Ash1	750	H9	Trial1	6655.208	9832.733	4605.21767	8948.711	7924.355	14841.422	8275.86033	12450.808	1.445145154	0.408973675	0.510848786	0.101875111	O
4/5/2022	HEK293T	whole cell	10X	363.35	0.643	10	Ash1	750	H9	Trial1	4994.107	5886.809	2250.45637	5207.768	6987.549	10366.963	4955.29768	8990.865	2.219152998	0.310640718	0.414917633	0.104276915	O
4/5/2022	HEK293T	whole cell	10X	258.57	0.457	10	Ash1	750	H9	Trial1	5808.274	9444.667	5024.91902	7059.804	9871.823	13495.059	6168.78659	11022.138	1.155894051	0.463844686	0.384573077	-0.079271609	O
4/5/2022	HEK293T	whole cell	10X	405.6	0.773	10	Ash1	750	H9	Trial1	4793.288	10006.321	5938.86888	8036.892	5564.612	14863.263	9577.03441	12299.917	0.807104534	0.553371419	0.632496239	0.07912482	O
4/5/2022	HEK293T	whole cell	10X	446.16	0.637	10	Ash1	750	H9	Trial1	4608.038	5762.542	2284.65019	5450.693	4491.428	6436.015	2950.58447	5815.651	2.016955602	0.331459966	0.39647669	0.065016724	O
4/5/2022	HEK293T	whole cell	10X	141.96	0.426	10	Ash1	750	H9	Trial1	6111.536	10941.631	5979.34802	9069.31	4938.536	10945.071	6626.54766	8953.154	1.022107424	0.494533568	0.572978792	0.078445223	O
4/5/2022	HEK293T	whole cell	10X	175.76	0.86	10	Ash1	750	H9	Trial1	3923.914	3324.567	829.3736	2186.942	6065.375	7145.221	2873.90739	5561.394	4.731177843	0.174484203	0.321491957	0.147007754	O
4/5/2022	HEK293T	whole cell	10X	368.42	0.719	10	Ash1	750	H9	Trial1	5150.151	5938.72	2155.83393	5543.716	4833.927	5998.583	2406.96984	5419.115	2.388936795	0.295077796	0.332413221	0.037335425	O
4/5/2022	HEK293T	whole cell	10X	495.17	0.752	10	Ash1	750	H9	Trial1	8753.949	11251.352	4938.01274	8809.191	7236.648	9750.205	4464.6381	7632.334	1.772767601	0.360650492	0.381551059	0.020900567	O
4/5/2022	HEK293T	whole cell	10X	459.68	0.761	10	Ash1	750	H9	Trial1	7573.298	9874.235	4237.28413	8542.647	6104.158	9092.033	4417.50668	7575.382	1.787300018	0.358770134	0.419848647	0.061078513	O
4/5/2022	HEK293T	whole cell	10X	243.36	0.627	10	Ash1	750	H9	Trial1	6524.375	9254.431	4161.79842	8603.757	6987.201	10706.417	5115.78797	9933.75	1.567681647	0.38945638	0.422687981	0.0332316	O
4/5/2022	HEK293T	whole cell	10X	326.17	0.523	10	Ash1	750	H9	Trial1	8422.798	10263.306	4099.06468	8948.202	4289.15	5488.984	2368.72723	4457.933	2.054809733	0.32735263	0.355778148	0.028425518	O
4/5/2022	HEK293T	whole cell	10X	329.55	0.805	10	Ash1	750	H9	Trial1	6674.851	8069.718	3104.69287	7512.39	5797.441	7383.375	3041.38706	6680.759	2.149923126	0.317468065	0.344093927	0.026625862	O
4/5/2022	HEK293T	whole cell	10X	329.55	0.656	10	Ash1	750	H9	Trial1	6458.923	11150.995	5988.21644	9155.523	6153.677	12937.508	7638.54688	10723.749	1.078605469	0.481091778	0.553829966	0.072738188	O
4/5/2022	HEK293T	whole cell	10X	275.47	0.8	10	Ash1	750	H9	Trial1	3274.54	3818.945	1421.33421	3484.761	4163.816	5493.356	2375.27604	4796.092	2.303849423	0.302677232	0.363242485	0.060565252	O
4/5/2022	HEK293T	whole cell	10X	397.15	0.594	10	Ash1	750	H9	Trial1	6151.702	8300.646	3469.70641	8265.987	5594.375	8180.702	3752.58616	7700.511	1.772974792	0.360623545	0.401476597	0.040853052	O
4/5/2022	HEK293T	whole cell	10X	387.01	0.905	10	Ash1	750	H9	Trial1	6651.38	11442.76	6240.65339	8825.659	4733.397	8389.777	4661.84165	6417.026	1.065814681	0.484070526	0.496191935	0.012121409	O
4/5/2022	HEK293T	whole cell	10X	380.25	0.781	10	Ash1	750	H9	Trial1	5662.364	8328.36	3954.33934	7226.146	1342.493	2048.827	1024.00578	1648.947	1.431936795	0.411194897	0.432709194	0.021514297	O
4/5/2022	HEK293T	whole cell	10X	241.67	0.844	10	Ash1	750	H9	Trial1	5144.909	7050.552	3145.82072	6199.629	3409.783	4438.007	1855.59674	4080.133	1.635474319	0.37943834	0.352414609	-0.027023731	O
4/5/2022	HEK293T	whole cell	10X	236.6	0.751	10	Ash1	750	H9	Trial1	6895.8	9737.964	4342.90799	9159.379	6270.3	10313.05	5220.65217	9311.257	1.587830094	0.386424133	0.454327204	0.067903071	O
4/5/2022	HEK293T	whole cell	10X	392.08	0.589	10	Ash1	750	H9	Trial1	6993.047	9450.306	4020.38234	9071.625	6294.858	9933.854	4869.08276	9097.35	1.739398497	0.36504364	0.43614373	0.071100089	O
4/5/2022	HEK293T	whole cell	10X	615.16	0.741	10	Ash1	750	H9	Trial1	5460.92	11411.58	6991.4024	8031.0	14642.33	27031.258	15202.11864	21414.234	0.781090787	0.561453693	0.509378438	-0.052075255	O
4/5/2022	HEK293T	whole cell	10X	267.02	0.497	10	Ash1	750	H9	Trial1	8388.222	11738.905	5423.16981	9841.987	7361.5	11279.76	5610.62749	9302.829	1.546737848	0.392659182	0.432514057	0.039854875	O
4/5/2022	HEK293T	whole cell	10X	285.61	0.882	10	Ash1	750	H9	Trial1	5679.829	11181.953	6515.1292	8718.497	5511.367	14355.349	9395.25912	10731.923	0.871790693	0.534247768	0.630274017	0.096026249	O
4/5/2022	HEK293T	whole cell	10X	180.83	0.622	10	Ash1	750	H9	Trial1	3075.776	3802.607	1484.78252	3619.28	2801.467	3919.851	1746.30563	3625.094	2.071533008	0.325570325	0.383991411	0.058421086	O
4/5/2022	HEK293T	whole cell	10X	170.69	0.682	10	Ash1	750	H9	Trial1	6112.782	6980.089	2596.44861	6020.347	5236.505	6072.505	2294.21689	5278.634	2.354285764	0.29812606	0.304647672	0.006521611	O
4/5/2022	HEK293T	whole cell	10X	314.34	0.868	10	Ash1	750	H9	Trial1	7601.919	10870.451	4965.08893	9875.5	6645.344	11380.403	5979.9847	9886.242	1.531074087	0.395089186	0.473649823	0.078560637	O
4/5/2022	HEK293T	whole cell	10X	141.96	0.649	10	Ash1	750	H9	Trial1	6257.024	8857.512	4093.80145	7618.357	3264.833	4950.905	2420.60741	4210.19	1.528414134	0.395504829	0.42575548	0.030250651	O
4/5/2022	HEK293T	whole cell	10X	559.39	0.597	10	Ash1	750	H9	Trial1	5892.109	8329.776	3791.02826	7452.263	5687.377	9720.834	5122.89775	8334.876	1.5542245	0.391508264	0.47389154	0.082383276	O
4/5/2022	HEK293T	whole cell	10X	202.8	0.713	10	Ash1	750	H9	Trial1	8985.825	10459.667	4094.95725	8432.75	15461.95	28437.65	16232.74148	21105.658	2.194363568	0.313051404	0.512159631	0.199108226	O
4/5/2022	HEK293T	whole cell	10X	324.48	0.869	10	Ash1	750	H9	Trial1	5143.193	6521.266	2684.06865	5848.974	4872.854	6499.094	2825.00358	5744.62	1.916192792	0.342912856	0.366985691	0.024072834	O
4/5/2022	HEK293T	whole cell	10X	258.57	0.916	10	Ash1	750	H9	Trial1	5769.634	7427.34	3053.27054	6927.176	5938.281	8544.059	3923.06186	7756.359	1.889656984	0.346061836	0.397822276	0.05176044	O
4/5/2022	HEK293T	whole cell	10X	363.35	0.828	10	Ash1	750	H9	Trial1	6531.465	8839.051	3851.84156	8029.121	6078.251	9164.074	4405.77932	8088.535	1.695673329	0.370964831	0.420237178	0.049272348	O
4/5/2022	HEK293T	whole cell	10X	223.08	0.841	10	Ash1	750	H9	Trial1	5775.871	7186.659	2919.45543	6347.326	5245.841	6661.447	2775.90968	5817.061	1.97840698	0.335749952	0.346047863	0.010297911	O
4/5/2022	HEK293T	whole cell	10X	204.49	0.788	10	Ash1	750	H9	Trial1	4948.223	5908.008	2218.95473	5613.132	4656.579	5848.868	2335.2813	5503.157	2.229979248	0.309599512	0.333999994	0.024400482	O
4/5/2022	HEK293T	whole cell	10X	408.98	0.582	10	Ash1	750	H9	Trial1	3119.917	3563.467	1277.75268	3327.149	3126.153	3667.066	1366.97397	3385.426	2.441722134	0.290552218	0.304236666	0.013684448	O
4/5/2022	HEK293T	whole cell	10X	84.5	0.874	10	Ash1	750	H9	Trial1	6901.28	10346.68	4934.002	9236.84	7860.34	14509.6	8035.8	12146.42	1.398718525	0.416889264	0.50551895	0.088629686	O
4/5/2022	HEK293T	whole cell	10X	471.51	0.648	10	Ash1	750	H9	Trial1	7177.803	10288.309	4836.78899	8669.918	8135.061	11877.642	5693.11586	9857.599	1.484001683	0.402576217	0.41170401	0.009127793	O
4/5/2022	HEK293T	whole cell	10X	601.64	0.641	10	Ash1	750	H9	Trial1	5688.59	8482.017	4107.01865	7158.135	4383.859	7068.966	3628.9483	5876.697	1.385089888	0.41927141	0.452893495	0.033622085	O
4/5/2022	HEK293T	whole cell	10X	196.04	0.814	10	Ash1	750	H9	Trial1	5591.0	6811.845	2654.31927	6285.767	5275.345	6921.215	2935.09764	6264.129	2.106378107	0.321918313	0.357483484	0.035565171	O
4/5/2022	HEK293T	whole cell	10X	243.36	0.806	10	Ash1	750	H9	Trial1	7289.562	11768.069	6160.6584	9178.646	5541.097	8798.576	4600.62076	6637.757	1.183243986	0.458034011	0.453633287	-0.004400724	O
4/5/2022	HEK293T	whole cell	10X	169.0	0.719	10	Ash1	750	H9	Trial1	6146.75	10842.16	5776.428	9515.55	4053.57	9108.06	5473.7273	7820.74	1.064109169	0.484470499	0.574530964	0.090060464	O
4/5/2022	HEK293T	whole cell	10X	632.06	0.825	10	Ash1	750	H9	Trial1	5199.58	7043.623	3229.83611	5568.471	8484.099	13030.254	6607.93748	10135.495	1.609858774	0.383162495	0.437842665	0.05468017	O
4/5/2022	HEK293T	whole cell	10X	572.91	0.852	10	Ash1	750	H9	Trial1	6201.481	10252.369	5327.75272	8620.165	5550.071	10089.469	5544.6481	8438.333	1.163995652	0.462108137	0.499755609	0.037647472	O
4/5/2022	HEK293T	whole cell	10X	456.3	0.506	10	Ash1	750	H9	Trial1	7746.822	11260.312	5364.50216	9421.022	4695.33	6763.17	3180.25992	5759.922	1.444089641	0.409150296	0.40381228	-0.005338016	O
4/5/2022	HEK293T	whole cell	10X	194.35	0.82	10	Ash1	750	H9	Trial1	5007.461	8811.608	4866.38897	6796.13	3396.27	5661.295	3034.01684	4353.974	1.028989058	0.49285628	0.471832271	-0.02102401	O
4/5/2022	HEK293T	whole cell	10X	643.89	0.792	10	Ash1	750	H9	Trial1	5304.564	7772.893	3628.99002	7013.074	4889.648	8414.816	4446.349	7247.124	1.461719093	0.406220191	0.476258615	0.070038424	O
4/5/2022	HEK293T	whole cell	10X	586.43	0.681	10	Ash1	750	H9	Trial1	6708.026	8022.47	3122.93943	7075.141	7416.608	9319.896	3865.86053	8017.017	2.147984663	0.317663555	0.342643148	0.024979592	O
4/5/2022	HEK293T	whole cell	10X	196.04	0.593	10	Ash1	750	H9	Trial1	3050.172	3485.638	1235.96361	3332.017	2841.216	3351.957	1248.14319	3147.207	2.467849357	0.28836316	0.305217305	0.016854144	O
4/5/2022	HEK293T	whole cell	10X	277.16	0.834	10	Ash1	750	H9	Trial1	7872.03	9579.427	3795.59928	8482.378	7407.195	9800.769	4250.82748	8548.043	2.073988696	0.32531024	0.364626804	0.039316564	O
4/5/2022	HEK293T	whole cell	10X	192.66	0.774	10	Ash1	750	H9	Trial1	5371.535	6211.07	2332.92651	5427.526	8949.588	11055.114	4571.90736	9157.5	2.302487874	0.30280202	0.338121431	0.035319411	O
4/5/2022	HEK293T	whole cell	10X	611.78	0.694	10	Ash1	750	H9	Trial1	5829.017	7836.939	3443.63046	6862.787	5673.591	8919.503	4492.03887	7476.11	1.692695273	0.371375109	0.441884952	0.070509843	O
4/5/2022	HEK293T	whole cell	10X	434.33	0.631	10	Ash1	750	H9	Trial1	6141.14	7738.86	3253.25651	6477.891	18250.852	26365.949	12647.81916	21290.412	1.887690067	0.346297552	0.409332139	0.063034587	O
4/5/2022	HEK293T	whole cell	10X	299.13	0.868	10	Ash1	750	H9	Trial1	6648.096	10524.226	5396.17239	8445.067	4701.266	7909.554	4244.0501	6178.068	1.232002153	0.448028242	0.474443838	0.026415596	O
4/5/2022	HEK293T	whole cell	10X	498.55	0.686	10	Ash1	750	H9	Trial1	4179.834	5071.752	1965.05346	4691.508	4245.756	5585.478	2382.29239	5015.447	2.127084115	0.319786729	0.35942592	0.039639191	O
4/5/2022	HEK293T	whole cell	10X	174.07	0.74	10	Ash1	750	H9	Trial1	4469.243	4110.728	1252.9599	2574.049	4523.282	4383.02	1510.25437	2502.243	3.566948152	0.218964605	0.25030998	0.031345375	O
4/5/2022	HEK293T	whole cell	10X	125.06	0.828	10	Ash1	750	H9	Trial1	3499.338	4148.743	1567.6186	3823.554	3516.203	4212.743	1611.85528	3880.527	2.232263639	0.309380704	0.31432078	0.004940076	O
4/5/2022	HEK293T	whole cell	10X	310.96	0.581	10	Ash1	750	H9	Trial1	4638.375	5536.793	2078.04953	5265.288	4291.712	5335.913	2113.32135	4989.391	2.232081061	0.309398181	0.329946971	0.02054879	O
4/5/2022	HEK293T	whole cell	10X	334.62	0.907	10	Ash1	750	H9	Trial1	5139.51	6011.828	2248.92457	5468.227	5064.752	6089.167	2362.5776	5485.636	2.285318978	0.304384447	0.318092468	0.013708021	O
4/5/2022	HEK293T	whole cell	10X	392.08	0.587	10	Ash1	750	H9	Trial1	6968.802	9448.638	4273.54477	7798.043	6631.918	10038.021	4991.43827	8061.401	1.630684215	0.380129243	0.429431754	0.049302511	O
4/5/2022	HEK293T	whole cell	10X	272.09	0.84	10	Ash1	750	H9	Trial1	7096.056	9266.311	3887.60794	8514.702	6673.205	9235.354	4110.77019	8356.764	1.825301345	0.353944545	0.381192475	0.027247929	O
4/5/2022	HEK293T	whole cell	10X	169.0	0.977	10	Ash1	750	H9	Trial1	5471.74	6480.28	2474.5357	5819.59	5469.35	6560.05	2534.319	5931.45	2.211218856	0.311408236	0.316644654	0.005236418	O
4/5/2022	HEK293T	whole cell	10X	439.4	0.748	10	Ash1	750	H9	Trial1	4758.461	7190.512	3666.13669	5275.742	3775.912	6022.369	3183.82749	4406.885	1.297949695	0.435170536	0.457463601	0.022293065	O
4/5/2022	HEK293T	whole cell	10X	518.83	0.863	10	Ash1	750	H9	Trial1	6024.173	10286.495	5498.29967	8396.756	5110.033	10530.713	6259.04587	8228.156	1.095642901	0.477180535	0.550532364	0.07335183	O
4/5/2022	HEK293T	whole cell	10X	226.46	0.967	10	Ash1	750	H9	Trial1	4996.298	6323.172	2596.75353	5675.687	4548.127	6261.06	2807.52489	5489.62	1.924055534	0.341990769	0.381682675	0.039691906	O
4/5/2022	HEK293T	whole cell	10X	207.87	0.643	10	Ash1	750	H9	Trial1	3002.049	3564.098	1348.42959	3287.276	2876.927	3333.268	1221.47858	3089.569	2.226329815	0.309949713	0.298037507	-0.011912206	O
4/5/2022	HEK293T	whole cell	10X	292.37	0.86	10	Ash1	750	H9	Trial1	4675.023	5418.226	1980.01818	5054.977	4390.74	5191.543	1953.00541	4797.081	2.361101048	0.297521552	0.307863145	0.010341593	O
4/5/2022	HEK293T	whole cell	10X	317.72	0.853	10	Ash1	750	H9	Trial1	3827.798	4698.404	1822.17701	4460.495	4039.0	5055.441	2006.4285	4780.75	2.100672975	0.322510632	0.331891858	0.009381227	O
4/5/2022	HEK293T	whole cell	10X	343.07	0.807	10	Ash1	750	H9	Trial1	3499.217	4349.389	1692.84857	4220.818	3527.104	4660.547	1950.64164	4423.896	2.067058485	0.326045299	0.356102997	0.030057698	O
4/5/2022	HEK293T	whole cell	10X	427.57	0.655	10	Ash1	750	H9	Trial1	3724.715	4128.356	1473.44582	3583.217	3735.462	4259.324	1576.06801	3702.427	2.527894103	0.28345522	0.296725803	0.013270583	O
4/5/2022	HEK293T	whole cell	10X	211.25	0.666	10	Ash1	750	H9	Trial1	4396.016	5598.36	2292.58288	5136.256	4258.616	5944.504	2673.04424	5338.912	1.917494909	0.34275981	0.385628283	0.042868474	O
4/5/2022	HEK293T	whole cell	10X	471.51	0.439	10	Ash1	750	H9	Trial1	7099.291	9233.724	3926.47748	8129.591	6901.355	9707.932	4466.49165	8335.38	1.808055958	0.356118259	0.392905692	0.036787432	O
4/5/2022	HEK293T	whole cell	10X	312.65	0.686	10	Ash1	750	H9	Trial1	3602.335	4552.903	1857.68162	4136.757	3166.054	4099.811	1721.03412	3688.254	1.939156291	0.340233693	0.35215942	0.011925727	O
4/5/2022	HEK293T	whole cell	10X	233.22	0.89	10	Ash1	750	H9	Trial1	6785.268	8208.667	3198.52669	7441.833	7191.993	9355.913	3973.57966	8266.195	2.12137295	0.320371842	0.35587782	0.035505979	O
4/5/2022	HEK293T	whole cell	10X	429.26	0.692	10	Ash1	750	H9	Trial1	3665.811	3980.461	1084.42603	5016.606	3487.181	3938.28	1121.94997	5095.39	3.380415905	0.228288825	0.243418982	0.015130157	O
4/5/2022	HEK293T	whole cell	10X	430.95	0.638	10	Ash1	750	H9	Trial1	6694.361	9587.271	4370.10891	8785.004	5248.921	7853.557	3716.3431	7133.083	1.531852212	0.394967761	0.414526896	0.019559135	O
4/5/2022	HEK293T	whole cell	10X	202.8	0.751	10	Ash1	750	H9	Trial1	5661.883	7633.875	3323.82178	6890.817	5330.683	8094.725	3924.60824	7078.183	1.703425567	0.369901066	0.42403941	0.054138344	O
4/5/2022	HEK293T	whole cell	10X	285.61	0.528	10	Ash1	750	H9	Trial1	3750.911	3868.053	1343.24151	2825.414	3398.532	3956.426	1610.74156	2865.592	2.792432315	0.263683018	0.321551926	0.057868907	O
4/5/2022	HEK293T	whole cell	10X	175.76	0.861	10	Ash1	750	H9	Trial1	3846.923	4510.442	1709.18869	4012.548	3814.414	4583.789	1788.9081	4069.692	2.250730433	0.30762317	0.319258481	0.011635311	O
4/5/2022	HEK293T	whole cell	10X	199.42	0.638	10	Ash1	750	H9	Trial1	5515.568	7600.72	3507.33306	6158.61	5637.508	8601.602	4325.11863	6782.127	1.572581761	0.388714565	0.434134369	0.045419805	O
4/5/2022	HEK293T	whole cell	10X	294.06	0.714	10	Ash1	750	H9	Trial1	4265.178	6667.592	3276.02022	5952.776	4211.081	8244.563	4677.70086	7026.259	1.301938851	0.434416405	0.526247683	0.091831278	O
4/5/2022	HEK293T	whole cell	10X	239.98	0.691	10	Ash1	750	H9	Trial1	7222.409	11939.69	6412.22162	8945.219	6193.697	11379.415	6503.77013	8384.134	1.126350496	0.470289354	0.512210039	0.041920685	O
4/5/2022	HEK293T	whole cell	10X	527.28	0.908	10	Ash1	750	H9	Trial1	4774.609	5349.455	1904.26629	4813.926	4616.984	5373.365	2013.2174	4806.032	2.507322125	0.285117809	0.303643476	0.018525667	O
4/5/2022	HEK293T	whole cell	10X	358.28	0.795	10	Ash1	750	H9	Trial1	5198.066	7805.948	3766.88671	6758.349	4470.458	7229.245	3708.39111	6060.585	1.379936908	0.420179206	0.45341234	0.033233134	O
4/5/2022	HEK293T	whole cell	10X	346.45	0.787	10	Ash1	750	H9	Trial1	4856.41	5391.371	2248.47291	2994.741	4326.99	5364.283	2513.48866	2934.156	2.159870363	0.316468679	0.367443389	0.05097471	O
4/5/2022	HEK293T	whole cell	10X	567.84	0.529	10	Ash1	750	H9	Trial1	6907.387	11635.107	6095.03755	9890.286	6204.196	13039.86	7767.12279	10444.807	1.133280467	0.468761616	0.555933402	0.087171786	O
4/5/2022	HEK293T	whole cell	10X	218.01	0.825	10	Ash1	750	H9	Trial1	6112.977	7234.744	2800.7825	6284.651	5891.907	7188.488	2891.1325	6182.341	2.182596114	0.314208892	0.329172207	0.014963315	O
4/5/2022	HEK293T	whole cell	10X	265.33	0.834	10	Ash1	750	H9	Trial1	6532.044	9173.566	4234.40526	7774.618	6031.751	9563.484	4871.18535	7870.898	1.542611913	0.393296356	0.446777381	0.053481025	O
4/5/2022	HEK293T	whole cell	10X	424.19	0.908	10	Ash1	750	H9	Trial1	7668.585	10038.442	4275.14615	8941.82	7277.386	10258.749	4711.90786	8893.824	1.793759729	0.357940588	0.393009623	0.035069035	O
4/5/2022	HEK293T	whole cell	10X	398.84	0.613	10	Ash1	750	H9	Trial1	3286.919	4636.068	2125.35669	4045.496	2822.403	3962.165	1807.59124	3466.843	1.546525821	0.392691875	0.390408961	-0.002282914	O
4/5/2022	HEK293T	whole cell	10X	155.48	0.789	10	Ash1	750	H9	Trial1	3584.533	3942.174	1431.62677	3214.446	3065.576	3645.25	1452.82222	2987.75	2.503818087	0.285402945	0.321534789	0.036131845	O
4/5/2022	HEK293T	whole cell	10X	566.15	0.8	10	Ash1	750	H9	Trial1	3095.487	3563.967	1302.98913	3265.104	3062.773	3522.579	1287.21215	3221.564	2.375681369	0.29623649	0.295911849	-0.000324641	O
4/5/2022	HEK293T	whole cell	10X	290.68	0.819	10	Ash1	750	H9	Trial1	4181.099	5636.762	2424.19647	5245.174	3793.814	6171.099	3130.49132	5420.454	1.724736032	0.367008029	0.452101861	0.085093832	O
4/5/2022	HEK293T	whole cell	10X	574.6	0.659	10	Ash1	750	H9	Trial1	3094.965	4354.482	2066.7189	3407.535	2768.323	4592.9	2459.90145	3504.144	1.497525861	0.400396254	0.470504179	0.070107924	O
4/5/2022	HEK293T	whole cell	10X	260.26	0.699	10	Ash1	750	H9	Trial1	5001.247	6840.916	3035.27226	6078.857	4562.52	6917.065	3377.04362	5904.662	1.64770952	0.377684936	0.425343732	0.047658796	O
4/5/2022	HEK293T	whole cell	10X	103.09	0.833	10	Ash1	750	H9	Trial1	7051.754	10667.606	5280.92964	8680.246	6162.738	10468.853	5644.33092	8201.426	1.335324362	0.428206041	0.47804675	0.049840708	O
4/5/2022	HEK293T	whole cell	10X	378.56	0.627	10	Ash1	750	H9	Trial1	5566.821	8795.38	4420.54836	7496.929	5396.442	9476.433	5107.71532	7940.018	1.259305531	0.442613886	0.486256552	0.043642666	O
4/5/2022	HEK293T	whole cell	10X	512.07	0.82	10	Ash1	750	H9	Trial1	7731.564	11499.086	5561.239	9684.832	6320.627	12191.815	7015.97015	9610.066	1.390259257	0.418364659	0.526068987	0.107704327	O
4/5/2022	HEK293T	whole cell	10X	261.95	0.74	10	Ash1	750	H9	Trial1	7646.355	10945.188	5075.76746	9562.381	7733.291	12503.968	6382.52373	10646.316	1.506443126	0.39897175	0.452154116	0.053182366	O
4/5/2022	HEK293T	whole cell	10X	532.35	0.558	10	Ash1	750	H9	Trial1	6987.298	10239.863	4933.68457	8436.371	6213.359	9843.673	5042.77078	7935.905	1.416243357	0.413865597	0.448002189	0.034136592	O
4/5/2022	HEK293T	whole cell	10X	322.79	0.779	10	Ash1	750	H9	Trial1	7139.707	11094.508	5460.73577	9735.408	1098.277	1537.089	716.14426	1257.147	1.307462456	0.433376499	0.394695695	-0.038680804	O
4/5/2022	HEK293T	whole cell	10X	449.54	0.8	10	Ash1	750	H9	Trial1	3585.94	4435.354	1847.42304	3617.804	3795.541	5022.056	2257.40006	3963.259	1.941049734	0.340014651	0.37294268	0.032928028	O
4/5/2022	HEK293T	whole cell	10X	182.52	0.816	10	Ash1	750	H9	Trial1	3651.472	4174.056	1523.44522	3764.898	3656.546	4146.694	1494.58492	3758.63	2.396851526	0.294390259	0.290146949	-0.00424331	O
4/5/2022	HEK293T	whole cell	10X	407.29	0.801	10	Ash1	750	H9	Trial1	3746.208	6218.564	3208.64107	5391.751	2374.851	4057.154	2175.10095	3280.958	1.167537259	0.461353084	0.478049213	0.016696129	O
4/5/2022	HEK293T	whole cell	10X	447.85	0.499	10	Ash1	750	H9	Trial1	5813.698	8090.585	3638.37189	7215.543	5548.298	8434.026	4098.8919	7339.664	1.597884487	0.384928585	0.424879363	0.039950778	O
4/5/2022	HEK293T	whole cell	10X	300.82	0.447	10	Ash1	750	H9	Trial1	4335.663	6675.826	3403.94186	5126.225	2825.287	4116.646	2017.92277	3164.848	1.273718288	0.439808223	0.41664988	-0.023158343	O
4/5/2022	HEK293T	whole cell	10X	221.39	0.78	10	Ash1	750	H9	Trial1	6605.58	11439.42	6215.85572	9066.352	5058.031	8691.062	4691.43862	6941.405	1.062698412	0.484801847	0.481199368	-0.003602479	O
4/5/2022	HEK293T	whole cell	10X	202.8	0.475	10	Ash1	750	H9	Trial1	3045.992	3038.117	1055.85526	1936.242	3429.367	3408.492	1207.57722	2017.633	2.884857532	0.257409697	0.26042522	0.003015523	O
4/5/2022	HEK293T	whole cell	10X	211.25	0.775	10	Ash1	750	H9	Trial1	3039.0	3510.888	1280.25864	3262.944	2963.264	3395.272	1224.602	3158.632	2.373739106	0.296407033	0.292416711	-0.003990323	O
4/5/2022	HEK293T	whole cell	10X	224.77	0.572	10	Ash1	750	H9	Trial1	5664.857	6091.819	2192.60489	4720.21	4409.466	5183.767	1997.89139	4467.677	2.583619614	0.279047474	0.311812073	0.032764599	O
4/5/2022	HEK293T	whole cell	10X	246.74	0.873	10	Ash1	750	H9	Trial1	5344.945	6647.041	2659.39749	6078.014	4993.315	6715.815	2924.45719	6025.794	2.009833062	0.33224434	0.36935354	0.0371092	O
4/5/2022	HEK293T	whole cell	10X	185.9	0.689	10	Ash1	750	H9	Trial1	6519.2	13309.764	8126.54484	9094.964	5647.836	12661.728	8025.4795	8646.818	0.802210549	0.554874124	0.586944659	0.032070535	O
4/5/2022	HEK293T	whole cell	10X	299.13	0.899	10	Ash1	750	H9	Trial1	8472.367	10906.864	4587.83891	9624.582	8256.401	12027.091	5715.4399	10188.203	1.846701065	0.351283811	0.409068493	0.057784681	O
4/5/2022	HEK293T	whole cell	10X	169.0	0.761	10	Ash1	750	H9	Trial1	4392.17	6021.75	2459.2039	6498.4	4216.16	6676.5	3138.2882	6861.3	1.786012945	0.358935877	0.426719737	0.06778386	O
4/5/2022	HEK293T	whole cell	10X	141.96	0.695	10	Ash1	750	H9	Trial1	3879.917	4973.012	1871.58588	5500.369	3742.155	5042.75	2029.42697	5420.952	2.073063834	0.325408144	0.35162404	0.026215896	O
4/5/2022	HEK293T	whole cell	10X	363.35	0.578	10	Ash1	750	H9	Trial1	3968.149	5781.125	2725.64471	5012.428	3847.409	6129.935	3105.16423	5187.6	1.455857025	0.407189828	0.446620859	0.039431031	O
4/5/2022	HEK293T	whole cell	10X	223.08	0.738	10	Ash1	750	H9	Trial1	7555.227	9889.742	4252.56989	8594.22	7339.129	9631.583	4148.2772	8387.197	1.77662618	0.360149309	0.361115219	0.00096591	O
4/5/2022	HEK293T	whole cell	10X	86.19	0.689	10	Ash1	750	H9	Trial1	8350.098	10766.353	5058.04399	6751.353	7387.059	11421.098	6191.1307	6920.137	1.650855156	0.377236756	0.455961423	0.078724667	O
4/5/2022	HEK293T	whole cell	10X	537.42	0.931	10	Ash1	750	H9	Trial1	6634.902	8674.585	3667.47671	7845.317	6045.447	9111.516	4407.36408	7895.079	1.809119055	0.355983488	0.421643905	0.065660417	O
4/5/2022	HEK293T	whole cell	10X	152.1	0.833	10	Ash1	750	H9	Trial1	5369.667	8965.688	4691.34658	7517.989	3885.167	7087.311	3937.3614	5741.111	1.144589705	0.466289658	0.503336159	0.037046501	O
4/5/2022	HEK293T	whole cell	10X	175.76	0.771	10	Ash1	750	H9	Trial1	3654.769	4367.135	1690.10132	3894.769	3731.211	4682.154	1923.17694	4112.817	2.162455562	0.316209977	0.340121152	0.023911175	O
4/5/2022	HEK293T	whole cell	10X	218.01	0.785	10	Ash1	750	H9	Trial1	5753.488	7943.078	3541.11632	7119.016	4738.907	7962.504	4164.43015	6770.806	1.624766735	0.380986237	0.467738117	0.08675188	O
4/5/2022	HEK293T	whole cell	10X	272.09	0.616	10	Ash1	750	H9	Trial1	3891.36	4643.528	1780.05903	4216.043	3778.87	4626.633	1838.1629	4135.1	2.186084806	0.313864841	0.327248021	0.01338318	O
4/5/2022	HEK293T	whole cell	10X	351.52	0.631	10	Ash1	750	H9	Trial1	4648.414	5437.688	2159.13492	4288.914	4052.952	4633.515	1764.61685	3793.861	2.152905757	0.317167742	0.303325478	-0.013842264	O
4/5/2022	HEK293T	whole cell	10X	425.88	0.611	10	Ash1	750	H9	Trial1	4996.444	7283.286	3432.44351	6330.143	4401.548	7540.48	4014.48217	6279.881	1.455652216	0.407223789	0.477004251	0.069780462	O
4/5/2022	HEK293T	whole cell	10X	316.03	0.546	10	Ash1	750	H9	Trial1	5895.529	9645.385	5004.13701	7982.198	5453.781	10231.749	5788.6006	8171.813	1.178131012	0.459109206	0.514890955	0.055781749	O
4/5/2022	HEK293T	whole cell	10X	447.85	0.486	10	Ash1	750	H9	Trial1	4580.743	5954.86	2500.9923	5400.389	4230.981	5738.532	2524.76177	5112.37	1.831570213	0.353160941	0.373720826	0.020559886	O
4/5/2022	HEK293T	whole cell	10X	216.32	0.642	10	Ash1	750	H9	Trial1	5050.148	7129.438	3289.89768	6120.852	4655.5	7004.516	3420.15788	5878.648	1.535047133	0.394469983	0.423514459	0.029044476	O
4/5/2022	HEK293T	whole cell	10X	505.31	0.636	10	Ash1	750	H9	Trial1	7594.609	10956.578	5106.42291	9605.328	7049.104	11375.615	5797.19427	9696.819	1.487265966	0.402047877	0.451273522	0.049225646	O
4/5/2022	HEK293T	whole cell	10X	343.07	0.854	10	Ash1	750	H9	Trial1	3258.32	3784.483	1382.82811	3551.291	3411.901	3977.714	1459.00217	3738.97	2.35627261	0.297949576	0.299534218	0.001584642	O
4/5/2022	HEK293T	whole cell	10X	278.85	0.935	10	Ash1	750	H9	Trial1	6530.03	8704.728	3964.18281	6734.891	6826.236	10696.812	5568.83651	7947.739	1.647257534	0.377749421	0.449278252	0.071528831	O
4/5/2022	HEK293T	whole cell	10X	557.7	0.449	10	Ash1	750	H9	Trial1	5830.285	7655.349	3362.89397	6328.442	5365.455	7145.697	3182.07555	5894.37	1.733710623	0.365803166	0.372280103	0.006476937	O
4/5/2022	HEK293T	whole cell	10X	324.48	0.873	10	Ash1	750	H9	Trial1	4672.12	6215.573	2631.07636	5833.016	4550.062	6300.068	2776.37603	5853.469	1.775744737	0.360263675	0.378953049	0.018689374	O
4/5/2022	HEK293T	whole cell	10X	202.8	0.573	10	Ash1	750	H9	Trial1	6680.567	10637.134	5359.24449	9143.1	6956.283	12952.566	7233.50855	10695.934	1.246550146	0.445126944	0.509768486	0.064641542	O
4/5/2022	HEK293T	whole cell	10X	167.31	0.855	10	Ash1	750	H9	Trial1	5419.556	9242.777	4920.79497	7629.565	6411.172	12378.849	6998.81516	10432.172	1.101357816	0.47588278	0.521910653	0.046027873	O
4/5/2022	HEK293T	whole cell	10X	559.39	0.795	10	Ash1	750	H9	Trial1	3808.112	4747.625	1920.22527	4258.423	3678.538	4727.9	1981.23987	4194.921	1.983158986	0.335215121	0.350056118	0.014840997	O
4/5/2022	HEK293T	whole cell	10X	245.05	0.555	10	Ash1	750	H9	Trial1	6035.607	10703.511	5955.38195	8153.986	3526.986	5689.379	2974.97618	4447.896	1.013471017	0.496654778	0.457550521	-0.039104257	O
4/5/2022	HEK293T	whole cell	10X	292.37	0.557	10	Ash1	750	H9	Trial1	4714.37	6261.451	2540.00155	6435.965	4450.341	6518.092	2929.33037	6474.11	1.856050048	0.35013392	0.39694591	0.04681199	O
4/5/2022	HEK293T	whole cell	10X	343.07	0.703	10	Ash1	750	H9	Trial1	4041.301	7120.557	3877.22151	5797.084	3621.576	7020.754	4047.12937	5548.365	1.042318833	0.489639514	0.527746102	0.038106589	O
4/5/2022	HEK293T	whole cell	10X	331.24	0.683	10	Ash1	750	H9	Trial1	3321.725	4297.413	1838.359	3676.525	3453.082	4898.49	2288.58001	4104.087	1.806896803	0.356265324	0.398591907	0.042326583	O
4/5/2022	HEK293T	whole cell	10X	160.55	0.538	10	Ash1	750	H9	Trial1	3849.084	6707.958	3633.86354	5442.526	2384.147	4019.663	2135.39114	3266.705	1.059226346	0.485619272	0.472479947	-0.013139326	O
4/5/2022	HEK293T	whole cell	10X	157.17	0.962	10	Ash1	750	H9	Trial1	7004.753	11813.538	6212.34538	9940.387	4637.764	7938.538	4222.57792	6620.764	1.127553697	0.47002339	0.476570538	0.006547149	O
4/5/2022	HEK293T	whole cell	10X	349.83	0.653	10	Ash1	750	H9	Trial1	6018.333	10194.348	5398.12546	8455.295	5585.729	11178.42	6494.87553	9068.99	1.114893132	0.472837131	0.537628354	0.064791223	O
4/5/2022	HEK293T	whole cell	10X	182.52	0.807	10	Ash1	750	H9	Trial1	3187.259	3736.546	1410.32734	3352.481	3191.806	3651.083	1335.61193	3283.231	2.259942717	0.306753856	0.295005222	-0.011748635	O
4/5/2022	HEK293T	whole cell	10X	343.07	0.734	10	Ash1	750	H9	Trial1	5238.32	7487.261	3553.52384	6091.724	4905.207	7874.759	4093.56998	6218.049	1.474119842	0.40418414	0.454902926	0.050718786	O
4/5/2022	HEK293T	whole cell	10X	611.78	0.862	10	Ash1	750	H9	Trial1	5788.815	8689.964	4222.42919	7365.594	6919.627	10846.556	5484.47453	8919.364	1.370967929	0.421768674	0.442150084	0.020381409	O
4/5/2022	HEK293T	whole cell	10X	304.2	0.69	10	Ash1	750	H9	Trial1	6024.289	8891.239	4256.2911	7589.867	5546.717	10068.267	5594.93035	8071.456	1.415384629	0.414012736	0.502163654	0.088150918	O
4/5/2022	HEK293T	whole cell	10X	197.73	0.67	10	Ash1	750	H9	Trial1	6061.359	11923.914	6983.17159	9095.906	5369.248	13185.633	8481.57405	9780.829	0.86799514	0.535333299	0.612351673	0.077018374	O
4/5/2022	HEK293T	whole cell	10X	174.07	0.744	10	Ash1	750	H9	Trial1	4143.767	6233.748	3053.20576	5180.767	4709.437	8147.126	4418.89326	6485.427	1.357185636	0.424234725	0.484085603	0.059850878	O
4/5/2022	HEK293T	whole cell	10X	253.5	0.684	10	Ash1	750	H9	Trial1	4037.067	5023.74	1996.15343	4673.374	4037.927	5099.287	2062.71382	4718.273	2.022423196	0.330860351	0.338114287	0.007253936	O
4/5/2022	HEK293T	whole cell	10X	400.53	0.77	10	Ash1	750	H9	Trial1	6074.144	7206.912	2735.45963	6590.295	6019.987	7781.029	3280.171	6896.131	2.220520432	0.31050882	0.352700567	0.042191747	O
4/5/2022	HEK293T	whole cell	10X	165.62	0.344	10	Ash1	750	H9	Trial1	4667.725	9693.653	5859.16685	7161.01	3716.214	8599.225	5482.14406	6039.408	0.796653367	0.556590391	0.595991592	0.039401201	O
4/5/2022	HEK293T	whole cell	10X	473.2	0.775	10	Ash1	750	H9	Trial1	6328.029	9165.828	4316.64204	7870.161	4763.229	6812.393	3177.26038	5845.375	1.465961027	0.405521413	0.400134076	-0.005387337	O
4/5/2022	HEK293T	whole cell	10X	141.96	0.827	10	Ash1	750	H9	Trial1	3874.726	4757.155	1915.85772	4145.75	3817.572	4926.238	2103.83918	4205.714	2.022449767	0.330857442	0.355293547	0.024436104	O
4/5/2022	HEK293T	whole cell	10X	640.51	0.621	10	Ash1	750	H9	Trial1	5723.586	8095.137	3870.84315	6267.333	5857.082	8845.349	4470.54293	6687.119	1.478640642	0.403446947	0.432872317	0.02942537	O
4/5/2022	HEK293T	whole cell	10X	263.64	0.656	10	Ash1	750	H9	Trial1	8272.417	10667.513	4579.80023	8964.904	7623.263	10901.436	5163.68195	8933.814	1.806283371	0.356343201	0.403824523	0.047481322	O
4/5/2022	HEK293T	whole cell	10X	272.09	0.952	10	Ash1	750	H9	Trial1	4427.13	5479.025	2179.0703	5018.82	4264.578	5493.149	2289.97736	4962.87	2.031660016	0.32985229	0.349371885	0.019519594	O
4/5/2022	HEK293T	whole cell	10X	329.55	0.661	10	Ash1	750	H9	Trial1	7243.826	12854.041	7221.54553	9438.251	8267.118	16416.549	9760.73498	11969.692	1.003085277	0.499229869	0.54142526	0.042195391	O
4/5/2022	HEK293T	whole cell	10X	89.57	0.689	10	Ash1	750	H9	Trial1	4499.736	6270.038	2887.60268	5250.396	5358.321	9087.792	4865.99401	7273.094	1.558294717	0.390885379	0.475923718	0.085038339	O
4/5/2022	HEK293T	whole cell	10X	322.79	0.83	10	Ash1	750	H9	Trial1	4365.984	5366.508	2105.42828	4984.78	4341.791	5287.351	2047.72717	4939.34	2.073679755	0.325342937	0.320482252	-0.004860686	O
4/5/2022	HEK293T	whole cell	10X	415.74	0.818	10	Ash1	750	H9	Trial1	5627.785	7080.053	2987.78015	5839.72	5721.634	7105.045	2950.09451	5907.813	1.883600773	0.346788643	0.340196825	-0.006591818	O
4/5/2022	HEK293T	whole cell	10X	549.25	0.515	10	Ash1	750	H9	Trial1	5349.24	6824.954	2807.88903	6220.883	5259.785	7316.064	3295.38492	6489.437	1.905075287	0.344225158	0.385192223	0.040967065	O
4/5/2022	HEK293T	whole cell	10X	253.5	0.593	10	Ash1	750	H9	Trial1	4536.2	6224.793	2849.45753	5111.313	3816.52	5612.793	2736.5954	4491.8	1.591952136	0.385809594	0.417602199	0.031792605	O
4/5/2022	HEK293T	whole cell	10X	370.11	0.492	10	Ash1	750	H9	Trial1	6083.498	9604.411	4799.2252	8320.694	5428.169	10076.498	5616.63587	8331.224	1.267600028	0.440994879	0.508531924	0.067537045	O
4/5/2022	HEK293T	whole cell	10X	473.2	0.589	10	Ash1	750	H9	Trial1	7409.236	10636.032	4989.91508	9048.536	6195.943	10825.828	5882.70821	8733.0	1.484842103	0.402440058	0.487033536	0.084593478	O
4/5/2022	HEK293T	whole cell	10X	599.95	0.938	10	Ash1	750	H9	Trial1	4364.051	6413.211	2993.81056	5823.439	4098.38	6770.47	3471.56875	5930.315	1.457691097	0.406885959	0.458598712	0.051712753	O
4/5/2022	HEK293T	whole cell	10X	150.41	0.805	10	Ash1	750	H9	Trial1	3988.393	5968.528	2949.5218	4763.989	3591.663	5865.618	3091.89627	4579.686	1.352216824	0.425130876	0.462612232	0.037481355	O
4/5/2022	HEK293T	whole cell	10X	299.13	0.652	10	Ash1	750	H9	Trial1	3033.169	3735.35	1369.20018	3992.475	2918.604	3569.48	1298.53311	3810.983	2.215285277	0.311014393	0.307918163	-0.003096231	O
4/5/2022	HEK293T	whole cell	10X	94.64	0.5	10	Ash1	750	H9	Trial1	6998.875	11596.589	6080.25124	9510.179	7330.482	16013.518	9790.1378	12306.446	1.151083191	0.464882067	0.571833141	0.106951074	O
4/5/2022	HEK293T	whole cell	10X	312.65	0.704	10	Ash1	750	H9	Trial1	4789.503	7890.557	4309.15588	5489.287	5556.794	11600.433	7163.75105	7850.427	1.11147128	0.473603411	0.563163844	0.089560433	O
4/5/2022	HEK293T	whole cell	10X	376.87	0.57	10	Ash1	750	H9	Trial1	3706.502	4693.928	1918.73826	4267.072	3520.224	4894.758	2204.40603	4340.175	1.931739246	0.341094455	0.385073973	0.043979518	O
4/5/2022	HEK293T	whole cell	10X	402.22	0.644	10	Ash1	750	H9	Trial1	5453.16	6549.681	2529.05731	5949.731	5241.0	6888.987	2956.10735	6079.735	2.156202621	0.316836439	0.360628112	0.043791673	O
4/5/2022	HEK293T	whole cell	10X	277.16	0.89	10	Ash1	750	H9	Trial1	4578.61	6789.616	3319.08472	5494.042	3387.323	5327.841	2731.42481	4216.5	1.379479702	0.420259941	0.44640258	0.026142639	O
4/5/2022	HEK293T	whole cell	10X	287.3	0.663	10	Ash1	750	H9	Trial1	6181.594	7881.023	3341.6369	6648.112	6155.477	8145.547	3591.99026	6795.547	1.849870044	0.350893193	0.368504983	0.01761179	O
4/5/2022	HEK293T	whole cell	10X	422.5	0.646	10	Ash1	750	H9	Trial1	5619.296	8544.528	4193.58532	7224.82	4945.768	7186.652	3394.89388	6160.532	1.339974168	0.427355145	0.407029314	-0.020325831	O
4/5/2022	HEK293T	whole cell	10X	140.27	0.927	10	Ash1	750	H9	Trial1	7018.397	5581.843	1326.83276	2817.157	6798.446	5577.47	1455.71731	2729.349	5.28958676	0.158992957	0.176361583	0.017368626	O
4/5/2022	HEK293T	whole cell	10X	299.13	0.581	10	Ash1	750	H9	Trial1	7784.729	11453.503	5485.95665	9692.842	3843.48	5754.994	2811.93612	4768.492	1.41902853	0.413389089	0.422503427	0.009114338	O
4/5/2022	HEK293T	whole cell	10X	270.4	0.999	10	Ash1	750	H9	Trial1	3849.725	4529.938	1704.21628	4133.513	3985.106	4628.938	1713.85743	4226.181	2.25894157	0.306848091	0.300731431	-0.00611666	O
4/5/2022	HEK293T	whole cell	10X	381.94	0.76	10	Ash1	750	H9	Trial1	4193.478	5355.54	2071.18584	5588.478	4021.084	5456.818	2267.84622	5567.354	2.024674908	0.330614043	0.36060922	0.029995177	O
4/5/2022	HEK293T	whole cell	10X	398.84	0.906	10	Ash1	750	H9	Trial1	4754.72	8718.529	4916.14406	6749.386	3169.839	6374.364	3789.49846	4762.373	0.967164498	0.508345896	0.544520004	0.036174107	O
4/5/2022	HEK293T	whole cell	10X	616.85	0.62	10	Ash1	750	H9	Trial1	5806.26	7569.932	3266.46136	6453.436	5634.866	7549.63	3351.55066	6376.844	1.777538247	0.360031046	0.372957407	0.012926362	O
4/5/2022	HEK293T	whole cell	10X	204.49	0.827	10	Ash1	750	H9	Trial1	4822.604	6482.76	2705.91379	6425.611	4534.57	6414.05	2816.84789	6283.579	1.782245989	0.35942185	0.383170693	0.023748844	O
4/5/2022	HEK293T	whole cell	10X	109.85	0.783	10	Ash1	750	H9	Trial1	5796.185	11838.938	7079.26006	8882.631	4134.831	9793.462	6230.15179	7220.262	0.818755767	0.549826435	0.601076906	0.051250471	O
4/5/2022	HEK293T	whole cell	10X	528.97	0.82	10	Ash1	750	H9	Trial1	4974.399	6306.482	2603.40269	5613.936	4844.112	6739.352	3066.50951	5818.227	1.910729761	0.343556456	0.387644575	0.044088119	O
4/5/2022	HEK293T	whole cell	10X	258.57	0.732	10	Ash1	750	H9	Trial1	3900.033	4686.83	1837.0374	4119.869	4163.791	5248.431	2182.25671	4522.974	2.123001415	0.320204786	0.343876505	0.023671719	O
4/5/2022	HEK293T	whole cell	10X	111.54	0.853	10	Ash1	750	H9	Trial1	3775.167	7761.349	4612.21376	6043.667	3609.773	7675.818	4628.40462	5969.651	0.818515185	0.549899175	0.561823844	0.011924669	O
4/5/2022	HEK293T	whole cell	10X	544.18	0.541	10	Ash1	750	H9	Trial1	5503.373	6784.652	2811.59883	5559.292	5465.165	6900.801	2942.27755	5589.4	1.957382021	0.338136904	0.349961065	0.011824161	O
4/5/2022	HEK293T	whole cell	10X	430.95	0.699	10	Ash1	750	H9	Trial1	3346.69	4059.671	1641.46696	3391.886	3335.31	4114.933	1699.36259	3409.769	2.038840916	0.329072837	0.337531897	0.00845906	O
4/5/2022	HEK293T	whole cell	10X	594.88	0.644	10	Ash1	750	H9	Trial1	4281.097	6917.628	3597.17253	5534.074	3744.335	6395.858	3452.89405	5044.56	1.190128348	0.456594245	0.479753253	0.023159008	O
4/5/2022	HEK293T	whole cell	10X	412.36	0.706	10	Ash1	750	H9	Trial1	6509.131	10903.078	5692.92125	9264.828	7193.442	13641.278	7682.53084	11295.91	1.143372746	0.466554407	0.516438886	0.049884479	O
4/5/2022	HEK293T	whole cell	10X	620.23	0.784	10	Ash1	750	H9	Trial1	5456.619	8096.728	3865.44413	7048.82	4946.147	8782.842	4776.62419	7288.21	1.411640892	0.414655434	0.491282176	0.076626743	O
4/5/2022	HEK293T	whole cell	10X	321.1	0.889	10	Ash1	750	H9	Trial1	7120.553	9061.853	3736.21889	8167.058	7027.953	9215.932	3930.92089	8211.558	1.905817943	0.344137183	0.35869752	0.014560338	O
4/5/2022	HEK293T	whole cell	10X	341.38	0.418	10	Ash1	750	H9	Trial1	5767.456	11624.663	6837.49088	9107.476	4978.757	11603.545	7259.45423	8975.524	0.843504745	0.542445037	0.593179354	0.050734317	O
4/5/2022	HEK293T	whole cell	10X	138.58	0.788	10	Ash1	750	H9	Trial1	4888.292	6043.476	2421.84327	5425.463	4865.098	6172.463	2554.8047	5469.244	2.01841798	0.331299378	0.344317817	0.013018439	O
4/5/2022	HEK293T	whole cell	10X	261.95	0.902	10	Ash1	750	H9	Trial1	3259.497	3837.936	1476.57247	3335.948	3352.658	3956.045	1523.86559	3448.793	2.207475127	0.311771708	0.31249015	0.000718442	O
4/5/2022	HEK293T	whole cell	10X	169.0	0.767	10	Ash1	750	H9	Trial1	3400.95	4139.31	1639.6642	3669.17	3582.3	4410.9	1766.9148	3922.98	2.0741747	0.325290557	0.330312927	0.005022371	O
4/5/2022	HEK293T	whole cell	10X	461.37	0.9	10	Ash1	750	H9	Trial1	3176.824	4334.81	1931.36359	3788.051	3435.267	4982.136	2352.86643	4255.674	1.644860666	0.378091751	0.406498305	0.028406554	O
4/5/2022	HEK293T	whole cell	10X	550.94	0.495	10	Ash1	750	H9	Trial1	3300.712	3971.067	1572.89094	3414.73	3490.567	4147.914	1614.90719	3594.77	2.09850023	0.322736784	0.316308952	-0.006427832	O
4/5/2022	HEK293T	whole cell	10X	123.37	0.694	10	Ash1	750	H9	Trial1	6094.794	11353.85	6486.27506	8617.548	3650.288	6722.315	3840.17929	4986.753	0.939644703	0.515558338	0.51267553	-0.002882808	O
4/5/2022	HEK293T	whole cell	10X	378.56	0.691	10	Ash1	750	H9	Trial1	5017.946	7137.228	3309.82481	6146.799	5557.629	8135.652	3876.97037	6911.254	1.516076012	0.397444272	0.410931108	0.013486835	O
4/5/2022	HEK293T	whole cell	10X	420.81	0.907	10	Ash1	750	H9	Trial1	5166.141	9963.337	5866.35496	7152.249	4234.325	7834.538	4521.17832	5627.197	0.880639006	0.531734159	0.516381315	-0.015352844	O
4/5/2022	HEK293T	whole cell	10X	236.6	0.636	10	Ash1	750	H9	Trial1	4190.764	5228.25	2126.87641	4632.993	4197.914	5326.664	2211.29259	4686.721	1.970384353	0.336656769	0.345018148	0.008361379	O
4/5/2022	HEK293T	whole cell	10X	314.34	0.519	10	Ash1	750	H9	Trial1	3658.344	4570.258	1904.69284	3824.436	3520.72	4447.796	1876.87564	3710.204	1.920700243	0.342383647	0.347724388	0.005340741	O
4/5/2022	HEK293T	whole cell	10X	618.54	0.572	10	Ash1	750	H9	Trial1	3212.637	3919.298	1572.12609	3391.97	3276.995	4052.844	1653.09701	3489.156	2.043498305	0.328569265	0.335307537	0.006738273	O
4/5/2022	HEK293T	whole cell	10X	358.28	0.699	10	Ash1	750	H9	Trial1	6603.255	9327.302	4327.80197	7893.552	6319.278	10147.712	5219.86712	8308.566	1.525775681	0.395917978	0.452361684	0.056443706	O
4/5/2022	HEK293T	whole cell	10X	488.41	0.765	10	Ash1	750	H9	Trial1	7241.872	8862.384	3562.86574	7691.19	7199.879	9188.976	3879.00838	7863.325	2.032597501	0.329750321	0.350126168	0.020375846	O
4/5/2022	HEK293T	whole cell	10X	339.69	0.54	10	Ash1	750	H9	Trial1	4812.114	6384.204	2813.02701	5372.403	4480.945	6641.707	3238.17256	5413.861	1.710653322	0.368914753	0.419500355	0.050585603	O
4/5/2022	HEK293T	whole cell	10X	574.6	0.592	10	Ash1	750	H9	Trial1	3265.385	4423.003	1982.62124	3735.409	3320.459	4932.803	2394.09216	4099.303	1.647003943	0.37778561	0.418946667	0.041161056	O
4/5/2022	HEK293T	whole cell	10X	160.55	0.923	10	Ash1	750	H9	Trial1	4730.084	5348.39	1888.81341	5013.853	4725.221	5420.474	1960.27482	5030.695	2.504262186	0.285366775	0.29321308	0.007846305	O
4/5/2022	HEK293T	whole cell	10X	172.38	0.887	10	Ash1	750	H9	Trial1	3206.245	3952.373	1539.82177	3753.902	3035.637	3758.569	1474.80519	3551.98	2.082218256	0.324441658	0.326975744	0.002534086	O
4/5/2022	HEK293T	whole cell	10X	348.14	0.816	10	Ash1	750	H9	Trial1	6396.048	8004.471	3233.98775	7266.199	6550.583	9210.898	4211.79339	8038.398	1.977758883	0.335823026	0.391344182	0.055521156	O
4/5/2022	HEK293T	whole cell	10X	351.52	0.469	10	Ash1	750	H9	Trial1	6139.265	11194.865	6305.05233	8610.538	3943.707	7744.13	4554.47728	5786.779	0.973705638	0.506661166	0.53593534	0.029274174	O
4/5/2022	HEK293T	whole cell	10X	277.16	0.757	10	Ash1	750	H9	Trial1	4617.902	5977.091	2532.74818	5246.604	5621.042	7373.055	3174.56387	6417.573	1.823277196	0.354198306	0.360926117	0.006727811	O
4/5/2022	HEK293T	whole cell	10X	457.99	0.716	10	Ash1	750	H9	Trial1	4911.631	10233.801	6067.02568	8229.531	4466.513	10489.199	6544.04404	8304.753	0.809561597	0.552620039	0.594342685	0.041722647	O
4/5/2022	HEK293T	whole cell	10X	260.26	0.681	10	Ash1	750	H9	Trial1	6491.396	9133.74	4194.12868	7890.376	5866.74	10005.272	5342.91124	8173.624	1.547734105	0.392505638	0.476634922	0.084129284	O
4/5/2022	HEK293T	whole cell	10X	390.39	0.493	10	Ash1	750	H9	Trial1	6006.701	7686.909	3204.63185	6835.398	5731.346	7438.624	3164.10074	6510.052	1.874380984	0.347900994	0.355698913	0.00779792	O
4/5/2022	HEK293T	whole cell	10X	329.55	0.609	10	Ash1	750	H9	Trial1	4834.492	7859.169	4041.90119	6605.195	4982.584	8868.164	4856.39932	7215.764	1.196093564	0.455354005	0.493587514	0.038233509	O
4/5/2022	HEK293T	whole cell	10X	285.61	0.813	10	Ash1	750	H9	Trial1	4576.734	7709.444	4156.04176	5935.438	4523.592	8740.526	5100.61794	6538.97	1.101224257	0.475913029	0.529977834	0.054064806	O
4/5/2022	HEK293T	whole cell	10X	383.63	0.599	10	Ash1	750	H9	Trial1	5387.815	7176.982	3078.77811	6540.326	5132.802	7455.436	3483.92526	6584.872	1.749984834	0.363638369	0.404321171	0.040682802	O
4/5/2022	HEK293T	whole cell	10X	214.63	0.847	10	Ash1	750	H9	Trial1	4198.173	5309.0	2097.49439	5191.968	4204.559	5686.268	2434.52066	5385.953	2.001518107	0.33316474	0.366695504	0.033530764	O
4/5/2022	HEK293T	whole cell	10X	190.97	0.701	10	Ash1	750	H9	Trial1	5031.38	6794.867	2944.36574	6230.894	4622.779	7134.867	3487.56708	6301.195	1.708816242	0.369164945	0.430014582	0.060849637	O
4/5/2022	HEK293T	whole cell	10X	332.93	0.843	10	Ash1	750	H9	Trial1	7057.721	8808.995	3624.55145	7599.218	6799.614	9175.219	4108.32896	7700.498	1.94719846	0.33930528	0.376636454	0.037331174	O
4/5/2022	HEK293T	whole cell	10X	136.89	0.902	10	Ash1	750	H9	Trial1	3478.568	4291.371	1737.81719	3736.383	3619.543	4642.012	1967.94213	3977.432	2.001688106	0.333145871	0.352205345	0.019059474	O
4/5/2022	HEK293T	whole cell	10X	566.15	0.753	10	Ash1	750	H9	Trial1	4592.221	5805.88	2431.71054	4948.907	4491.102	6161.689	2807.24492	5127.158	1.888473535	0.346203622	0.3846412	0.038437578	O
4/5/2022	HEK293T	whole cell	10X	549.25	0.494	10	Ash1	750	H9	Trial1	4168.102	6609.726	3433.15194	5092.0	3776.822	7181.48	4166.06532	5335.258	1.214074434	0.451655999	0.524502634	0.072846635	O
4/5/2022	HEK293T	whole cell	10X	515.45	0.683	10	Ash1	750	H9	Trial1	6944.023	11501.406	5983.59882	9670.921	6679.711	13020.875	7482.03793	10518.896	1.160509454	0.462853795	0.528327254	0.065473459	O
4/5/2022	HEK293T	whole cell	10X	219.7	0.644	10	Ash1	750	H9	Trial1	3066.077	3782.062	1533.30045	3282.846	3009.638	3983.531	1749.01434	3365.308	1.999658319	0.333371302	0.367544047	0.034172745	O
4/5/2022	HEK293T	whole cell	10X	388.7	0.503	10	Ash1	750	H9	Trial1	4865.948	6810.922	3102.40873	5945.057	4610.013	7111.139	3524.4997	6017.539	1.568441951	0.389341094	0.4332773	0.043936206	O
4/5/2022	HEK293T	whole cell	10X	233.22	0.687	10	Ash1	750	H9	Trial1	3704.471	4634.667	1908.1086	4016.783	3661.333	4742.485	2036.27034	4030.043	1.941436143	0.339969985	0.357390681	0.017420697	O
4/5/2022	HEK293T	whole cell	10X	248.43	0.956	10	Ash1	750	H9	Trial1	4867.871	6684.966	2998.51588	5823.571	4593.49	6978.694	3428.77191	5870.381	1.623426787	0.38118083	0.427407126	0.046226296	O
4/5/2022	HEK293T	whole cell	10X	197.73	0.866	10	Ash1	750	H9	Trial1	5147.513	7927.351	4046.23771	6068.06	4343.769	7639.128	4260.94903	5663.06	1.272172662	0.440107399	0.495187526	0.055080127	O
4/5/2022	HEK293T	whole cell	10X	229.84	0.855	10	Ash1	750	H9	Trial1	3976.603	4839.471	1981.92887	3947.066	4245.294	5233.39	2176.2334	4248.162	2.006430735	0.332620336	0.338896537	0.006276202	O
4/5/2022	HEK293T	whole cell	10X	324.48	0.933	10	Ash1	750	H9	Trial1	5697.927	10327.641	5721.29821	8349.692	6051.349	12381.688	7300.91951	9860.808	0.995915051	0.501023327	0.546792442	0.045769115	O
4/5/2022	HEK293T	whole cell	10X	153.79	0.585	10	Ash1	750	H9	Trial1	6336.33	9373.594	4490.11733	8027.483	5455.121	8558.615	4300.48653	7194.286	1.411172478	0.414735988	0.440822011	0.026086023	O
4/5/2022	HEK293T	whole cell	10X	241.67	0.812	10	Ash1	750	H9	Trial1	5856.587	6977.741	2756.00649	5882.86	6005.392	7166.042	2838.27882	6025.818	2.125026563	0.31999728	0.320938994	0.000941714	O
4/5/2022	HEK293T	whole cell	10X	496.86	0.717	10	Ash1	750	H9	Trial1	3626.561	4438.779	1803.8553	3751.823	3787.833	4861.398	2090.43297	4017.966	2.010450062	0.332176246	0.355620685	0.023444439	O
4/5/2022	HEK293T	whole cell	10X	233.22	0.872	10	Ash1	750	H9	Trial1	5685.485	7936.551	3484.42905	7572.71	5289.428	8342.826	4070.926	7728.964	1.631683389	0.379984919	0.434911543	0.054926624	O
4/5/2022	HEK293T	whole cell	10X	282.23	0.713	10	Ash1	750	H9	Trial1	5928.791	8870.306	4428.28185	6840.868	4819.467	9427.946	5572.39582	6848.593	1.338846804	0.427561138	0.536226846	0.108665708	O
4/5/2022	HEK293T	whole cell	10X	387.01	0.674	10	Ash1	750	H9	Trial1	4423.17	6869.542	3442.51251	5698.681	3494.642	5557.926	2837.79501	4568.267	1.284866791	0.437662276	0.448136319	0.010474043	O
4/5/2022	HEK293T	whole cell	10X	403.91	0.567	10	Ash1	750	H9	Trial1	5712.247	8458.046	4201.95543	6466.314	5025.393	9201.548	5272.20483	6662.552	1.35942589	0.423831918	0.511983952	0.088152034	O
4/5/2022	HEK293T	whole cell	10X	236.6	0.761	10	Ash1	750	H9	Trial1	7702.921	13090.686	7136.96904	9848.257	6858.843	12541.95	7133.87454	9330.993	1.079298643	0.480931396	0.509827667	0.028896271	O
4/5/2022	HEK293T	whole cell	10X	520.52	0.584	10	Ash1	750	H9	Trial1	3431.666	4889.441	2332.67959	3884.097	3631.315	5713.89	2940.63145	4466.64	1.471126174	0.404673792	0.447452132	0.04277834	O
4/5/2022	HEK293T	whole cell	10X	135.2	0.601	10	Ash1	750	H9	Trial1	5318.425	8643.775	4644.79378	6211.663	4930.788	9634.638	5789.39836	6483.8	1.145029306	0.466194097	0.540046429	0.073852332	O
4/5/2022	HEK293T	whole cell	10X	206.18	0.8	10	Ash1	750	H9	Trial1	6025.631	8020.549	3465.39341	7166.164	5741.279	8237.885	3815.7426	7259.287	1.738801425	0.365123222	0.399260644	0.034137422	O
4/5/2022	HEK293T	whole cell	10X	321.1	0.744	10	Ash1	750	H9	Trial1	4236.689	5206.616	2150.87992	4264.689	4215.084	5276.068	2227.48154	4287.326	1.969746875	0.336729035	0.34574449	0.009015455	O
4/5/2022	HEK293T	whole cell	10X	278.85	0.667	10	Ash1	750	H9	Trial1	3721.685	6952.709	3943.3698	5457.085	3749.836	8315.618	5117.79662	6370.57	0.943782904	0.514460745	0.577132234	0.062671489	O
4/5/2022	HEK293T	whole cell	10X	547.56	0.514	10	Ash1	750	H9	Trial1	6057.339	8332.66	3839.39261	6751.988	6171.176	10227.599	5446.28243	7950.491	1.57768158	0.387945512	0.468801542	0.08085603	O
4/5/2022	HEK293T	whole cell	10X	287.3	0.966	10	Ash1	750	H9	Trial1	3180.477	3540.188	1280.03219	3023.7	3157.182	3599.788	1347.24203	3048.629	2.48468517	0.28696997	0.299093074	0.012123104	O
4/5/2022	HEK293T	whole cell	10X	534.04	0.604	10	Ash1	750	H9	Trial1	3706.785	4607.085	1941.62949	3688.734	3710.446	4711.342	2032.85339	3747.117	1.909110373	0.3437477	0.353952189	0.010204489	O
4/5/2022	HEK293T	whole cell	10X	522.21	0.687	10	Ash1	750	H9	Trial1	4970.165	5973.537	2364.40844	5131.269	5538.857	6883.978	2838.01524	5844.045	2.102075477	0.322364819	0.338791754	0.016426935	O
4/5/2022	HEK293T	whole cell	10X	304.2	0.636	10	Ash1	750	H9	Trial1	3093.95	3962.556	1633.79191	3626.161	3106.978	4346.211	1970.90807	3834.761	1.893723418	0.345575529	0.388135544	0.042560015	O
4/5/2022	HEK293T	whole cell	10X	273.78	0.529	10	Ash1	750	H9	Trial1	4246.562	8535.148	5031.80717	6592.963	3931.154	8022.191	4778.20042	6107.784	0.843943708	0.542315905	0.548628542	0.006312638	O
4/5/2022	HEK293T	whole cell	10X	319.41	0.597	10	Ash1	750	H9	Trial1	3818.169	4630.984	1920.97392	3612.529	3897.249	4836.746	2056.62904	3760.921	1.987621467	0.334714425	0.3454268	0.010712376	O
4/5/2022	HEK293T	whole cell	10X	282.23	0.876	10	Ash1	750	H9	Trial1	6867.365	10549.832	5133.49555	9350.7	6058.844	10909.935	5943.85429	9236.281	1.337756103	0.42776062	0.495209839	0.067449219	O
4/5/2022	HEK293T	whole cell	10X	334.62	0.85	10	Ash1	750	H9	Trial1	5661.667	10884.904	6252.75376	8586.667	5372.338	11035.328	6571.774	8506.394	0.905467769	0.524805518	0.550210346	0.025404828	O
4/5/2022	HEK293T	whole cell	10X	349.83	0.627	10	Ash1	750	H9	Trial1	3374.444	4158.372	1688.91811	3584.203	3490.285	4537.551	1957.64186	3842.411	1.997991483	0.333556651	0.35933703	0.025780379	O
4/5/2022	HEK293T	whole cell	10X	424.19	0.583	10	Ash1	750	H9	Trial1	4244.092	6967.391	3473.6161	6549.506	3805.231	7436.167	4159.75594	6629.677	1.221808017	0.450083892	0.522255212	0.072171319	O
4/5/2022	HEK293T	whole cell	10X	343.07	0.527	10	Ash1	750	H9	Trial1	7625.764	11166.641	5365.83688	9258.68	7347.828	13502.335	7606.09562	10536.266	1.421169553	0.413023532	0.508635447	0.095611915	O
4/5/2022	HEK293T	whole cell	10X	508.69	0.68	10	Ash1	750	H9	Trial1	6494.807	8269.066	3378.4899	7622.781	6288.963	8766.469	3952.34689	7794.588	1.922399413	0.342184575	0.385922009	0.043737435	O
4/5/2022	HEK293T	whole cell	10X	488.41	0.662	10	Ash1	750	H9	Trial1	6265.619	9229.733	4558.63804	7106.931	7162.816	12275.654	6716.34506	9279.034	1.374449769	0.421150202	0.483915781	0.062765579	O
4/5/2022	HEK293T	whole cell	10X	145.34	0.71	10	Ash1	750	H9	Trial1	3360.628	3737.733	1440.93788	2714.012	3736.337	4488.256	1899.17108	3204.349	2.332250437	0.300097492	0.337000862	0.03690337	O
4/5/2022	HEK293T	whole cell	10X	336.31	0.653	10	Ash1	750	H9	Trial1	5695.156	6740.668	2686.54057	5451.025	5594.372	6662.472	2674.97896	5381.452	2.119884607	0.320524675	0.323481126	0.002956451	O
4/5/2022	HEK293T	whole cell	10X	234.91	0.695	10	Ash1	750	H9	Trial1	4357.576	5725.647	2421.92727	5232.655	4622.065	6842.468	3245.55089	6038.014	1.799218356	0.357242585	0.412520252	0.055277668	O
4/5/2022	HEK293T	whole cell	10X	319.41	0.598	10	Ash1	750	H9	Trial1	4448.444	6019.286	2676.8498	5182.952	4315.307	6421.476	3120.72925	5334.916	1.661820547	0.375682726	0.419676444	0.043993718	O
4/5/2022	HEK293T	whole cell	10X	561.08	0.653	10	Ash1	750	H9	Trial1	7082.446	10401.464	5070.30516	8302.434	6318.937	11537.895	6543.02462	8662.283	1.396848075	0.417214596	0.508711254	0.091496658	O
4/5/2022	HEK293T	whole cell	10X	500.24	0.637	10	Ash1	750	H9	Trial1	3261.402	3940.267	1554.15256	3460.902	3136.693	4090.807	1763.60101	3498.73	2.09850827	0.322735947	0.359896979	0.037161032	O
4/5/2022	HEK293T	whole cell	10X	128.44	0.704	10	Ash1	750	H9	Trial1	7138.434	11474.421	6049.0535	8642.092	6047.342	10465.053	5792.71676	7722.342	1.180091067	0.458696435	0.489247298	0.030550864	O
4/5/2022	HEK293T	whole cell	10X	260.26	0.769	10	Ash1	750	H9	Trial1	4085.857	4819.305	1834.55043	4311.844	4322.351	5150.299	1989.2961	4579.773	2.227170719	0.309868949	0.315178601	0.005309651	O
4/5/2022	HEK293T	whole cell	10X	288.99	0.603	10	Ash1	750	H9	Trial1	3297.17	5822.117	3232.11909	4434.199	3070.684	5915.562	3454.56169	4387.041	1.020126396	0.49501853	0.529414807	0.034396277	O
4/5/2022	HEK293T	whole cell	10X	197.73	0.619	10	Ash1	750	H9	Trial1	7083.299	12460.052	6820.93462	9920.889	6429.427	15564.496	9947.1786	11630.111	1.038464579	0.490565306	0.607401732	0.116836426	O
4/5/2022	HEK293T	whole cell	10X	145.34	0.993	10	Ash1	750	H9	Trial1	5731.779	12164.732	7459.2635	8776.977	4599.616	13190.593	9026.30395	9086.803	0.768410849	0.565479453	0.662436297	0.096956843	O
4/5/2022	HEK293T	whole cell	10X	135.2	0.77	10	Ash1	750	H9	Trial1	5807.638	9740.35	5215.09561	7616.875	4715.875	9175.237	5371.80822	6863.237	1.113620619	0.473121804	0.532511589	0.059389785	O
4/5/2022	HEK293T	whole cell	10X	310.96	0.757	10	Ash1	750	H9	Trial1	3836.647	4624.587	1879.66577	3744.728	3893.391	4760.158	1969.81577	3825.5	2.041132557	0.328824864	0.335962187	0.007137323	O
4/5/2022	HEK293T	whole cell	10X	398.84	0.568	10	Ash1	750	H9	Trial1	3271.555	4005.025	1602.1954	3520.555	3304.924	4206.669	1764.96883	3632.055	2.041920105	0.328739732	0.348127444	0.019387712	O
4/5/2022	HEK293T	whole cell	10X	490.1	0.604	10	Ash1	750	H9	Trial1	5401.948	9469.462	5186.97357	7470.821	5161.279	11091.986	6751.68947	8446.414	1.04144506	0.489849088	0.566751225	0.076902137	O
4/5/2022	HEK293T	whole cell	10X	522.21	0.756	10	Ash1	750	H9	Trial1	6919.583	10133.709	4956.55429	7946.188	6569.23	10434.003	5436.60491	7977.401	1.396047051	0.417354075	0.452830224	0.035476149	O
4/5/2022	HEK293T	whole cell	10X	258.57	0.65	10	Ash1	750	H9	Trial1	6422.516	11966.386	6792.21378	9317.046	4448.771	9131.444	5467.20268	6875.751	0.945570356	0.513988095	0.551353085	0.03736499	O
4/5/2022	HEK293T	whole cell	10X	175.76	0.754	10	Ash1	750	H9	Trial1	4698.711	6180.164	2605.44953	5707.356	5057.279	7337.731	3422.94503	6496.99	1.803416626	0.356707594	0.403638514	0.04693092	O
4/5/2022	HEK293T	whole cell	10X	520.52	0.77	10	Ash1	750	H9	Trial1	7472.951	14062.912	8206.72589	9976.432	6282.295	14956.14	9705.58736	10110.191	0.910588595	0.523398916	0.607058968	0.083660051	O
4/5/2022	HEK293T	whole cell	10X	261.95	0.606	10	Ash1	750	H9	Trial1	5566.516	8780.562	4527.01036	6859.464	4512.458	7986.342	4458.74769	5978.903	1.229622987	0.44850632	0.497006517	0.048500197	O
4/5/2022	HEK293T	whole cell	10X	338.0	0.481	10	Ash1	750	H9	Trial1	5054.14	7404.385	3537.42795	6254.015	4817.81	8064.075	4272.9795	6513.98	1.428761256	0.411732523	0.470033928	0.058301405	O
4/5/2022	HEK293T	whole cell	10X	324.48	0.725	10	Ash1	750	H9	Trial1	5492.823	8805.927	4495.87956	7362.375	6322.141	13296.406	7922.564	10647.933	1.221746029	0.45009645	0.556176067	0.106079617	O
4/5/2022	HEK293T	whole cell	10X	645.58	0.796	10	Ash1	750	H9	Trial1	3219.178	4030.757	1651.9349	3540.304	3137.476	4023.544	1698.39302	3485.73	1.948731757	0.339128847	0.351207407	0.01207856	O
4/5/2022	HEK293T	whole cell	10X	392.08	0.598	10	Ash1	750	H9	Trial1	4526.474	6426.311	3021.18475	5295.237	4351.896	7186.354	3799.64421	5685.289	1.498244687	0.400281047	0.466125924	0.065844876	O
4/5/2022	HEK293T	whole cell	10X	561.08	0.61	10	Ash1	750	H9	Trial1	3700.578	5767.889	2916.71367	4683.521	3981.021	7130.626	3968.14491	5539.684	1.268749154	0.440771514	0.499190098	0.058418584	O
4/5/2022	HEK293T	whole cell	10X	206.18	0.662	10	Ash1	750	H9	Trial1	7280.894	10666.606	5090.69439	9037.041	5722.106	8670.065	4263.00719	7233.377	1.430235925	0.411482684	0.426936291	0.015453607	O
4/5/2022	HEK293T	whole cell	10X	212.94	0.853	10	Ash1	750	H9	Trial1	4490.881	5850.532	2497.23941	5121.714	4609.183	6683.381	3163.70706	5667.405	1.79833819	0.357354949	0.407018115	0.049663166	O
4/5/2022	HEK293T	whole cell	10X	572.91	0.682	10	Ash1	750	H9	Trial1	7759.729	12638.829	6676.98889	9732.546	6927.274	13479.074	7924.30306	9912.188	1.162159939	0.462500476	0.533566437	0.071065962	O
4/5/2022	HEK293T	whole cell	10X	299.13	0.368	10	Ash1	750	H9	Trial1	6119.859	9442.864	4829.04486	7212.073	4748.757	8569.13	4856.28059	6294.78	1.267302164	0.441052814	0.50559725	0.064544436	O
4/5/2022	HEK293T	whole cell	10X	615.16	0.619	10	Ash1	750	H9	Trial1	6857.486	11159.311	5825.45112	8944.17	7273.711	13504.695	7669.57338	10421.341	1.17715965	0.459314043	0.513245494	0.053931452	O
4/5/2022	HEK293T	whole cell	10X	229.84	0.761	10	Ash1	750	H9	Trial1	5572.382	10963.081	6380.39881	8575.367	4305.294	9963.728	6270.47507	7428.669	0.873359513	0.533800369	0.592909606	0.059109237	O
4/5/2022	HEK293T	whole cell	10X	577.98	0.719	10	Ash1	750	H9	Trial1	5232.766	7357.848	3513.82765	5635.023	5079.491	7926.719	4106.94827	5934.95	1.489192562	0.401736698	0.447066393	0.045329695	O
4/5/2022	HEK293T	whole cell	10X	496.86	0.66	10	Ash1	750	H9	Trial1	6643.633	12846.697	7455.6582	9841.649	5892.265	14528.282	9369.41394	10715.619	0.891086048	0.528796667	0.613917641	0.085120974	O
4/5/2022	HEK293T	whole cell	10X	630.37	0.621	10	Ash1	750	H9	Trial1	3019.593	4375.539	1540.12621	6500.15	3052.426	4608.957	1700.42845	6793.383	1.960613994	0.337767775	0.35776994	0.020002165	O
4/5/2022	HEK293T	whole cell	10X	486.72	0.551	10	Ash1	750	H9	Trial1	5066.997	8488.143	4483.84193	6941.014	3771.955	6941.521	3901.61102	5477.757	1.130057009	0.469471003	0.508448225	0.038977222	O
4/5/2022	HEK293T	whole cell	10X	322.79	0.655	10	Ash1	750	H9	Trial1	4466.309	5950.9	2660.63477	4858.534	4365.204	6547.398	3255.21657	5150.649	1.678662946	0.373320578	0.427170199	0.05384962	O
4/5/2022	HEK293T	whole cell	10X	221.39	0.558	10	Ash1	750	H9	Trial1	3049.656	3881.092	1629.19962	3345.13	3088.504	4047.038	1760.47015	3419.267	1.871873749	0.348204722	0.363060329	0.014855607	O
4/5/2022	HEK293T	whole cell	10X	317.72	0.831	10	Ash1	750	H9	Trial1	3488.468	4660.936	2085.35762	3824.686	3489.463	5162.383	2529.68558	4122.537	1.672839213	0.37413399	0.420272992	0.046139001	O
4/5/2022	HEK293T	whole cell	10X	163.93	0.862	10	Ash1	750	H9	Trial1	4716.526	8954.351	5134.91093	6945.691	4038.794	9539.165	6061.89737	7035.299	0.918521483	0.521234716	0.600146777	0.078912061	O
4/5/2022	HEK293T	whole cell	10X	218.01	0.517	10	Ash1	750	H9	Trial1	7441.535	11460.325	5744.0931	9327.465	8116.256	14144.807	7755.19145	10989.473	1.295510861	0.435632877	0.488625343	0.052992466	O
4/5/2022	HEK293T	whole cell	10X	474.89	0.703	10	Ash1	750	H9	Trial1	7392.922	11365.886	5682.05854	9292.52	6733.651	12487.868	7083.13004	9662.647	1.301099232	0.434574914	0.512646905	0.078071991	O
4/5/2022	HEK293T	whole cell	10X	165.62	0.654	10	Ash1	750	H9	Trial1	7160.592	12290.347	6834.34425	8741.521	5677.5	12243.316	7630.60604	8440.184	1.047736511	0.488344079	0.573380316	0.085036237	O
4/5/2022	HEK293T	whole cell	10X	415.74	0.677	10	Ash1	750	H9	Trial1	4707.443	8876.081	5104.55946	6718.825	3266.394	6885.264	4201.67852	5012.614	0.922203578	0.52023626	0.56261887	0.04238261	O
4/5/2022	HEK293T	whole cell	10X	564.46	0.894	10	Ash1	750	H9	Trial1	4281.135	7002.027	3653.84711	5679.886	3676.395	7724.608	4659.34026	5877.781	1.171678746	0.460473264	0.558959722	0.098486458	O
4/5/2022	HEK293T	whole cell	10X	483.34	0.782	10	Ash1	750	H9	Trial1	4627.524	6196.822	2790.70142	5018.594	4699.919	6968.056	3439.67898	5460.105	1.658193874	0.376195284	0.422585856	0.046390572	O
4/5/2022	HEK293T	whole cell	10X	206.18	0.796	10	Ash1	750	H9	Trial1	6001.877	10799.967	6065.69578	8175.139	5731.853	13265.901	8427.22228	9477.877	0.989478737	0.502644226	0.595181685	0.092537459	O
4/5/2022	HEK293T	whole cell	10X	500.24	0.506	10	Ash1	750	H9	Trial1	4968.74	8368.929	4570.98623	6129.003	5613.243	11263.615	6686.2048	8433.639	1.087017057	0.479152768	0.543618292	0.064465523	O
4/5/2022	HEK293T	whole cell	10X	621.92	0.554	10	Ash1	750	H9	Trial1	4401.495	5550.071	2305.29309	4799.924	4407.459	5866.128	2585.16128	4973.755	1.909299524	0.343725351	0.369698507	0.025973156	O
4/5/2022	HEK293T	whole cell	10X	400.53	0.67	10	Ash1	750	H9	Trial1	6963.156	11523.654	6115.87145	9038.473	6955.126	13929.312	8249.07885	10494.823	1.138538646	0.467609038	0.542552467	0.074943429	O
4/5/2022	HEK293T	whole cell	10X	473.2	0.535	10	Ash1	750	H9	Trial1	4271.739	7035.136	3690.71524	5686.311	4371.154	9334.661	5677.06789	7057.271	1.157428499	0.463514782	0.564982337	0.101467556	O
4/5/2022	HEK293T	whole cell	10X	204.49	0.645	10	Ash1	750	H9	Trial1	6259.744	13268.479	8113.1723	9671.802	8570.148	19310.148	11943.93211	14863.355	0.771553194	0.564476417	0.582230938	0.017754521	O
4/5/2022	HEK293T	whole cell	10X	218.01	0.881	10	Ash1	750	H9	Trial1	6293.302	10342.961	5621.82916	7293.062	6605.264	12346.341	7221.71988	8546.48	1.119440278	0.471822684	0.52229177	0.050469086	O
4/5/2022	HEK293T	whole cell	10X	381.94	0.865	10	Ash1	750	H9	Trial1	5692.828	8054.478	3732.22806	6868.69	5543.465	8904.92	4585.61129	7269.854	1.525316221	0.395990012	0.452717618	0.056727606	O
4/5/2022	HEK293T	whole cell	10X	392.08	0.622	10	Ash1	750	H9	Trial1	7732.479	11224.466	5471.4496	8709.487	8059.655	13114.4	6991.87011	9741.646	1.413241383	0.414380429	0.464529013	0.050148584	O
4/5/2022	HEK293T	whole cell	10X	381.94	0.595	10	Ash1	750	H9	Trial1	7031.677	10771.482	5371.4884	8806.341	6448.912	11118.974	6047.64632	8702.128	1.309074222	0.433073996	0.483944952	0.050870957	O
4/5/2022	HEK293T	whole cell	10X	216.32	0.565	10	Ash1	750	H9	Trial1	6799.688	13143.492	7682.14763	9776.367	3987.008	7746.391	4542.18998	5742.562	0.885128525	0.53046781	0.532545966	0.002078156	O
4/5/2022	HEK293T	whole cell	10X	429.26	0.61	10	Ash1	750	H9	Trial1	5713.158	9353.091	4893.88317	7532.811	4828.114	9479.331	5541.94904	7255.166	1.167407926	0.461380614	0.534418067	0.073037452	O
4/5/2022	HEK293T	whole cell	10X	277.16	0.805	10	Ash1	750	H9	Trial1	5795.689	11107.585	6464.78054	8268.891	3410.079	6585.579	3854.25915	4863.042	0.896502049	0.527286538	0.530572651	0.003286113	O
4/5/2022	HEK293T	whole cell	10X	493.48	0.809	10	Ash1	750	H9	Trial1	6895.048	11159.805	5960.52664	8131.068	7562.798	12931.309	7140.40635	9382.209	1.156785032	0.463653069	0.485636068	0.021982999	O
4/5/2022	HEK293T	whole cell	10X	583.05	0.74	10	Ash1	750	H9	Trial1	8704.551	11971.766	5474.06659	9917.302	8321.237	12871.748	6524.43365	10195.046	1.590143426	0.386079006	0.439483928	0.053404922	O
4/5/2022	HEK293T	whole cell	10X	513.76	0.807	10	Ash1	750	H9	Trial1	4064.138	5635.434	2566.67408	4814.562	4065.188	6400.214	3255.44554	5211.678	1.583425816	0.387082917	0.444694509	0.057611593	O
4/5/2022	HEK293T	whole cell	10X	527.28	0.889	10	Ash1	750	H9	Trial1	5195.0	6626.173	2756.57908	5874.968	5152.497	7080.205	3194.17551	6080.032	1.884582248	0.346670649	0.382688491	0.036017842	O
4/5/2022	HEK293T	whole cell	10X	143.65	0.732	10	Ash1	750	H9	Trial1	6455.2	10643.706	5656.50572	8241.812	4568.824	8372.953	4766.24735	6238.047	1.141199235	0.467028002	0.510574282	0.04354628	O
4/5/2022	HEK293T	whole cell	10X	163.93	0.721	10	Ash1	750	H9	Trial1	4931.248	8070.567	4205.67734	6585.938	5233.278	9734.866	5517.94762	7596.216	1.172521713	0.460294594	0.513238938	0.052944344	O
4/5/2022	HEK293T	whole cell	10X	277.16	0.801	10	Ash1	750	H9	Trial1	9046.994	13642.646	6978.91894	9835.896	9639.25	16530.25	9249.59455	11430.805	1.296331721	0.435477153	0.489685567	0.054208414	O
4/5/2022	HEK293T	whole cell	10X	566.15	0.828	10	Ash1	750	H9	Trial1	5464.836	8180.459	3964.24477	6946.585	5062.729	9150.096	5072.61728	7338.065	1.378531427	0.420427491	0.500487812	0.080060321	O
4/5/2022	HEK293T	whole cell	10X	623.61	0.571	10	Ash1	750	H9	Trial1	5634.938	10035.046	5618.23109	7527.883	7039.171	13670.36	7877.22651	10854.594	1.002973696	0.49925768	0.528091753	0.028834073	O
4/5/2022	HEK293T	whole cell	10X	123.37	0.625	10	Ash1	750	H9	Trial1	3181.164	4037.726	1690.89687	3477.959	3195.384	4296.137	1924.14288	3570.74	1.881347146	0.347059882	0.375843887	0.028784005	O
4/5/2022	HEK293T	whole cell	10X	223.08	0.815	10	Ash1	750	H9	Trial1	6010.371	7969.22	3523.20732	6634.295	6520.068	9283.924	4392.72567	7555.591	1.705937362	0.369557705	0.402529893	0.032972189	O
4/5/2022	HEK293T	whole cell	10X	429.26	0.755	10	Ash1	750	H9	Trial1	6176.838	10677.591	5881.59807	8011.941	6254.405	13519.358	8312.05305	9960.37	1.05019723	0.487757951	0.570629663	0.082871712	O
4/5/2022	HEK293T	whole cell	10X	126.75	0.78	10	Ash1	750	H9	Trial1	3442.333	4312.573	1758.44284	3840.493	3249.653	4484.12	2034.20518	3829.467	1.957603012	0.338111638	0.384984818	0.04687318	O
4/5/2022	HEK293T	whole cell	10X	498.55	0.599	10	Ash1	750	H9	Trial1	4977.325	7455.454	3687.70154	5946.159	5391.18	9128.742	4877.18824	7338.044	1.349709283	0.425584564	0.474972082	0.049387518	O
4/5/2022	HEK293T	whole cell	10X	241.67	0.638	10	Ash1	750	H9	Trial1	3240.07	5862.965	3318.09056	4355.986	2745.902	5667.196	3439.99636	4062.482	0.976486308	0.505948357	0.556102955	0.050154598	O
4/5/2022	HEK293T	whole cell	10X	236.6	0.765	10	Ash1	750	H9	Trial1	6671.957	14018.086	8781.56146	8949.407	5785.55	13671.107	9086.732	7989.65	0.759768867	0.568256445	0.61098438	0.042727935	O
4/5/2022	HEK293T	whole cell	10X	238.29	0.799	10	Ash1	750	H9	Trial1	7947.815	12151.185	6082.1602	9772.015	7930.525	13670.511	7482.58743	10446.028	1.306742134	0.433511828	0.485468945	0.051957117	O
4/5/2022	HEK293T	whole cell	10X	378.56	0.598	10	Ash1	750	H9	Trial1	6806.241	11368.799	6102.09834	8733.647	6841.938	12170.406	6804.39902	9156.736	1.115393529	0.472725281	0.498624577	0.025899296	O
4/5/2022	HEK293T	whole cell	10X	626.99	0.809	10	Ash1	750	H9	Trial1	7484.245	13265.925	7420.24526	9889.631	8897.577	18204.236	10907.34302	13585.143	1.008625017	0.497853005	0.550739059	0.052886054	O
4/5/2022	HEK293T	whole cell	10X	136.89	0.535	10	Ash1	750	H9	Trial1	6905.099	11813.259	6584.46376	8258.383	8782.296	18396.186	11373.61793	12462.901	1.048695726	0.488115432	0.564281926	0.076166493	O
4/5/2022	HEK293T	whole cell	10X	297.44	0.653	10	Ash1	750	H9	Trial1	6112.369	9316.188	4710.35972	7190.909	6785.358	11847.443	6524.89024	9085.858	1.297643782	0.435228475	0.490215518	0.054987043	O
4/5/2022	HEK293T	whole cell	10X	481.65	0.662	10	Ash1	750	H9	Trial1	4013.123	6535.13	3475.66545	4907.944	3452.147	5886.628	3233.05205	4336.516	1.154634431	0.464115854	0.483613431	0.019497577	O
4/5/2022	HEK293T	whole cell	10X	508.69	0.884	10	Ash1	750	H9	Trial1	6755.169	12481.339	7091.67186	9523.303	5796.232	12122.396	7351.89792	8939.448	0.952549573	0.512150889	0.559159209	0.047008319	O
4/5/2022	HEK293T	whole cell	10X	532.35	0.927	10	Ash1	750	H9	Trial1	3996.775	5068.933	2115.99695	4392.87	4130.575	5617.806	2535.08502	4702.717	1.888837789	0.346159969	0.38032018	0.034160211	O
4/5/2022	HEK293T	whole cell	10X	299.13	0.502	10	Ash1	750	H9	Trial1	5535.277	12364.152	7751.94275	8834.276	4579.842	11884.627	7934.72807	8013.593	0.714050294	0.583413453	0.634039206	0.050625753	O
4/5/2022	HEK293T	whole cell	10X	392.08	0.733	10	Ash1	750	H9	Trial1	7024.151	9682.754	4412.17863	8146.186	6647.362	10293.556	5195.88405	8287.211	1.591991528	0.38580373	0.438721279	0.052917549	O
4/5/2022	HEK293T	whole cell	10X	471.51	0.689	10	Ash1	750	H9	Trial1	4813.932	6877.781	3262.37253	5600.129	4816.706	7640.695	3945.56139	6011.997	1.475592366	0.403943724	0.450290001	0.046346277	O
4/5/2022	HEK293T	whole cell	10X	209.56	0.785	10	Ash1	750	H9	Trial1	5082.992	7769.395	4035.59757	5472.693	4065.331	6664.258	3647.24708	4538.871	1.259538869	0.442568178	0.472895968	0.030327791	O
4/5/2022	HEK293T	whole cell	10X	419.12	0.859	10	Ash1	750	H9	Trial1	6644.077	10072.226	4987.26779	8229.46	5594.125	10112.774	5660.1165	7830.375	1.33220779	0.428778261	0.50293185	0.074153589	O
4/5/2022	HEK293T	whole cell	10X	581.36	0.653	10	Ash1	750	H9	Trial1	5852.753	7785.721	3618.23317	5608.046	5026.317	7522.038	3855.66766	5275.907	1.617572093	0.382033413	0.434099788	0.052066375	O
4/5/2022	HEK293T	whole cell	10X	378.56	0.672	10	Ash1	750	H9	Trial1	6959.625	10937.599	5672.6618	8296.505	6363.237	12087.714	7010.39546	8972.647	1.226871131	0.449060561	0.524195313	0.075134752	O
4/5/2022	HEK293T	whole cell	10X	243.36	0.68	10	Ash1	750	H9	Trial1	5214.84	9269.348	5204.63602	6846.562	5073.438	10513.271	6353.84652	7739.486	1.001960556	0.499510341	0.556024181	0.05651384	O
4/5/2022	HEK293T	whole cell	10X	138.58	0.854	10	Ash1	750	H9	Trial1	5463.146	10215.707	5903.69462	7455.5	5134.866	12121.366	7810.52543	8365.061	0.925377472	0.519378675	0.603344091	0.083965416	O
4/5/2022	HEK293T	whole cell	10X	299.13	0.86	10	Ash1	750	H9	Trial1	5639.39	12203.576	7511.34075	8965.045	4038.831	10442.203	6905.20959	7349.542	0.750783407	0.571172879	0.630956138	0.059783259	O
4/5/2022	HEK293T	whole cell	10X	150.41	0.708	10	Ash1	750	H9	Trial1	5302.618	11206.843	6841.76868	8182.562	4953.933	12527.135	8178.10326	9070.775	0.775036142	0.563368811	0.622759723	0.059390912	O
4/5/2022	HEK293T	whole cell	10X	417.43	0.666	10	Ash1	750	H9	Trial1	3923.668	6333.239	3059.9565	6282.834	3308.283	5937.684	3062.12627	5906.146	1.282262673	0.438161659	0.480679677	0.042518017	O
4/5/2022	HEK293T	whole cell	10X	415.74	0.903	10	Ash1	750	H9	Trial1	4032.687	5787.171	2774.9594	4604.671	3671.813	5491.776	2732.33594	4280.943	1.453241802	0.407623904	0.426650905	0.019027001	O
4/5/2022	HEK293T	whole cell	10X	574.6	0.958	10	Ash1	750	H9	Trial1	4687.859	8966.927	5220.90708	6639.235	6654.126	12952.82	7500.76271	10133.529	0.897901251	0.526897803	0.529906159	0.003008356	O
4/5/2022	HEK293T	whole cell	10X	488.41	0.692	10	Ash1	750	H9	Trial1	4684.64	6099.142	2715.31002	4741.962	4982.36	6938.294	3294.88305	5277.685	1.725268925	0.366936265	0.398065277	0.031129013	O
4/5/2022	HEK293T	whole cell	10X	572.91	0.753	10	Ash1	750	H9	Trial1	6014.015	13224.372	8203.55064	9649.439	4257.867	10758.139	7041.53647	7683.858	0.733099028	0.577001074	0.623177718	0.046176644	O
4/5/2022	HEK293T	whole cell	10X	474.89	0.88	10	Ash1	750	H9	Trial1	4311.587	6355.331	2826.44647	6546.018	4366.484	7658.964	3954.17296	7318.708	1.525444421	0.39596991	0.475223649	0.079253739	O
4/5/2022	HEK293T	whole cell	10X	334.62	0.77	10	Ash1	750	H9	Trial1	5165.116	6977.48	3114.05436	5925.864	5291.636	7974.49	3927.0687	6541.338	1.658646704	0.376131209	0.425989206	0.049857997	O
4/5/2022	HEK293T	whole cell	10X	338.0	0.689	10	Ash1	750	H9	Trial1	9516.055	13573.695	6645.53215	9919.23	11344.465	18259.705	9806.42135	12845.88	1.431947779	0.41119304	0.463641154	0.052448114	O
4/5/2022	HEK293T	whole cell	10X	495.17	0.826	10	Ash1	750	H9	Trial1	4905.519	6410.451	2758.12695	5538.942	4990.396	7196.492	3421.85257	5945.945	1.778568967	0.359897491	0.406770264	0.046872773	O
4/5/2022	HEK293T	whole cell	10X	348.14	0.805	10	Ash1	750	H9	Trial1	3603.5	4435.364	1881.65885	3388.685	4058.859	5201.665	2306.00812	3918.219	1.915065528	0.343045462	0.362302634	0.019257172	O
4/5/2022	HEK293T	whole cell	10X	354.9	0.873	10	Ash1	750	H9	Trial1	4886.186	7259.162	3671.3112	5253.538	5248.424	8842.667	4867.15989	6283.381	1.33091033	0.429016933	0.481154617	0.052137684	O
4/5/2022	HEK293T	whole cell	10X	294.06	0.887	10	Ash1	750	H9	Trial1	6664.523	8668.167	3884.13619	6588.598	6554.776	9541.747	4738.38186	6996.494	1.715831442	0.368211364	0.419579884	0.051368519	O
4/5/2022	HEK293T	whole cell	10X	647.27	0.653	10	Ash1	750	H9	Trial1	4639.661	6770.146	3180.07144	5952.917	4814.431	8086.217	4226.36841	6885.264	1.458980116	0.406672666	0.46747729	0.060804624	O
4/5/2022	HEK293T	whole cell	10X	630.37	0.689	10	Ash1	750	H9	Trial1	6580.729	13036.941	7732.1586	9563.137	6428.204	14286.107	8913.01342	10348.134	0.851085621	0.540223526	0.580984753	0.040761228	O
4/5/2022	HEK293T	whole cell	10X	258.57	0.633	10	Ash1	750	H9	Trial1	5805.967	10467.556	5899.04131	7849.222	4683.699	8232.738	4586.67712	6124.739	0.984222129	0.503975833	0.494767101	-0.009208732	O
4/5/2022	HEK293T	whole cell	10X	581.36	0.648	10	Ash1	750	H9	Trial1	5354.552	11201.532	6866.3499	7880.366	5423.43	11989.825	7494.61381	8530.491	0.7798251	0.561852959	0.58016631	0.018313351	O
4/5/2022	HEK293T	whole cell	10X	148.72	0.924	10	Ash1	750	H9	Trial1	6442.045	12853.75	7771.76262	8777.387	6299.148	16713.773	11230.68164	11287.068	0.828903984	0.54677556	0.640661197	0.093885637	O
4/5/2022	HEK293T	whole cell	10X	366.73	0.745	10	Ash1	750	H9	Trial1	4922.756	9477.585	5535.58844	7015.452	4136.977	9476.742	5982.36394	6851.475	0.889292268	0.529298731	0.591181182	0.061882451	O
4/5/2022	HEK293T	whole cell	10X	111.54	0.846	10	Ash1	750	H9	Trial1	6336.258	10619.667	5716.37596	8131.97	5539.106	11028.849	6577.89866	7974.864	1.108439691	0.474284375	0.542865076	0.068580702	O
4/5/2022	HEK293T	whole cell	10X	160.55	0.627	10	Ash1	750	H9	Trial1	6137.337	13861.263	8722.64649	9925.41	4314.2	11475.221	7708.52299	7790.379	0.703609507	0.586988976	0.641162821	0.054173845	O
4/5/2022	HEK293T	whole cell	10X	569.53	0.883	10	Ash1	750	H9	Trial1	3925.935	6180.027	3365.04697	3864.392	4028.321	6555.801	3649.43647	4059.76	1.166680595	0.461535495	0.475325834	0.013790339	O
4/5/2022	HEK293T	whole cell	10X	429.26	0.551	10	Ash1	750	H9	Trial1	5101.685	7399.449	3775.0658	4844.685	4659.492	8170.09	4711.60772	5205.008	1.351416179	0.425275631	0.502780662	0.077505031	O
4/5/2022	HEK293T	whole cell	10X	483.34	0.594	10	Ash1	750	H9	Trial1	7723.51	11755.909	5936.80771	9082.321	8107.434	15008.804	8640.64206	10901.168	1.30095337	0.434602462	0.515918487	0.081316025	O
4/5/2022	HEK293T	whole cell	10X	613.47	0.552	10	Ash1	750	H9	Trial1	4203.141	5637.364	2540.23723	4576.116	4291.592	6398.727	3177.96443	4980.099	1.654625383	0.376700986	0.425455576	0.048754589	O
4/5/2022	HEK293T	whole cell	10X	392.08	0.604	10	Ash1	750	H9	Trial1	7466.655	11476.909	5797.8674	9061.655	6726.797	11663.345	6412.97863	8869.284	1.287827831	0.437095828	0.488058458	0.05096263	O
4/5/2022	HEK293T	whole cell	10X	314.34	0.766	10	Ash1	750	H9	Trial1	7442.946	11759.473	6074.49345	9159.043	7096.839	14393.575	8658.94605	10385.812	1.225278463	0.449381961	0.549572492	0.100190531	O
4/5/2022	HEK293T	whole cell	10X	189.28	0.772	10	Ash1	750	H9	Trial1	6160.366	12234.099	7391.55022	8302.92	3185.572	7769.652	5134.67647	4982.223	0.833433558	0.545424728	0.617130184	0.071705456	O
4/5/2022	HEK293T	whole cell	10X	542.49	0.599	10	Ash1	750	H9	Trial1	4803.866	7042.576	3362.6302	5967.878	4946.707	8336.33	4432.78266	6746.277	1.428603716	0.411759232	0.472603822	0.06084459	O
4/5/2022	HEK293T	whole cell	10X	91.26	0.777	10	Ash1	750	H9	Trial1	5766.833	14530.796	9696.42139	9357.648	4181.871	12689.889	9023.47361	7631.704	0.594738282	0.62706214	0.683319813	0.056257673	O
4/5/2022	HEK293T	whole cell	10X	140.27	0.855	10	Ash1	750	H9	Trial1	3171.771	4200.132	1770.84126	3938.169	4503.711	7063.747	3465.06087	6377.47	1.791109724	0.358280433	0.434829975	0.076549542	O
4/5/2022	HEK293T	whole cell	10X	387.01	0.758	10	Ash1	750	H9	Trial1	5974.389	11832.161	7194.30092	7744.389	4943.031	12013.812	7933.49476	7686.899	0.83043357	0.546318652	0.616120754	0.069802102	O
4/5/2022	HEK293T	whole cell	10X	170.69	0.892	10	Ash1	750	H9	Trial1	6366.248	13635.476	8553.10268	8990.852	5991.951	16330.01	11018.50478	11240.901	0.744320306	0.573289204	0.647748945	0.07445974	O
4/5/2022	HEK293T	whole cell	10X	425.88	0.562	10	Ash1	750	H9	Trial1	7780.929	12826.671	6823.59275	9890.452	6451.575	14114.81	8775.21308	10106.643	1.140297976	0.467224663	0.576300992	0.109076329	O
4/5/2022	HEK293T	whole cell	10X	491.79	0.784	10	Ash1	750	H9	Trial1	5886.563	11103.247	6391.50605	8378.224	5383.68	12923.183	8270.75661	9468.821	0.920997798	0.520562804	0.60571936	0.085156557	O
4/5/2022	HEK293T	whole cell	10X	466.44	0.75	10	Ash1	750	H9	Trial1	7584.902	12017.805	6333.23556	8760.902	7313.594	13158.612	7491.41284	9426.286	1.197634594	0.455034701	0.506005362	0.050970661	O
4/5/2022	HEK293T	whole cell	10X	370.11	0.901	10	Ash1	750	H9	Trial1	7485.416	10886.415	5260.74282	8728.43	6435.625	11899.434	6805.34788	8858.973	1.42288195	0.412731623	0.513961319	0.101229695	O
4/5/2022	HEK293T	whole cell	10X	481.65	0.817	10	Ash1	750	H9	Trial1	7735.986	12838.562	6974.70878	9283.056	5585.565	11219.702	6808.85664	7634.189	1.109148245	0.474125042	0.549348476	0.075223434	O
4/5/2022	HEK293T	whole cell	10X	452.92	0.418	10	Ash1	750	H9	Trial1	5080.004	8389.989	4525.04653	6171.265	4327.944	8171.328	4776.95617	5792.429	1.122641274	0.471111163	0.524657721	0.053546557	O
4/5/2022	HEK293T	whole cell	10X	430.95	0.753	10	Ash1	750	H9	Trial1	7230.592	10401.134	5061.34168	7934.624	7321.431	12868.636	7239.31123	9205.086	1.428591954	0.411761226	0.497180097	0.085418871	O
4/5/2022	HEK293T	whole cell	10X	385.32	0.64	10	Ash1	750	H9	Trial1	4148.43	5464.329	2492.55281	4068.991	4663.469	6739.408	3348.34689	4839.066	1.664329832	0.375328906	0.41792609	0.042597185	O
4/5/2022	HEK293T	whole cell	10X	310.96	0.578	10	Ash1	750	H9	Trial1	5149.951	8906.896	4943.00128	6496.951	4050.859	8086.5	4861.26794	5675.141	1.04186722	0.48974781	0.54546664	0.05571883	O
4/5/2022	HEK293T	whole cell	10X	373.49	0.859	10	Ash1	750	H9	Trial1	6897.905	11207.258	6157.81734	7334.479	6372.968	12176.964	7323.67439	7766.403	1.120186686	0.471656579	0.534705819	0.06304924	O
4/5/2022	HEK293T	whole cell	10X	397.15	0.8	10	Ash1	750	H9	Trial1	6431.591	9451.698	4625.824	7458.583	5751.881	10083.426	5602.02583	7541.596	1.39036656	0.418345879	0.493400722	0.075054843	O
4/5/2022	HEK293T	whole cell	10X	251.81	0.553	10	Ash1	750	H9	Trial1	5408.799	10279.604	6114.35551	6834.658	5027.611	11437.731	7359.87071	7438.034	0.884606561	0.530614729	0.594137766	0.063523037	O
4/5/2022	HEK293T	whole cell	10X	162.24	0.729	10	Ash1	750	H9	Trial1	3878.781	6203.625	3276.55881	4585.854	3136.604	6566.812	4026.3626	4621.312	1.183797156	0.457917988	0.562108247	0.104190259	O
4/5/2022	HEK293T	whole cell	10X	297.44	0.763	10	Ash1	750	H9	Trial1	3950.506	4963.727	2114.37955	3976.733	4168.994	5488.398	2465.03952	4283.114	1.868399645	0.348626455	0.371574776	0.022948321	O
4/5/2022	HEK293T	whole cell	10X	184.21	0.921	10	Ash1	750	H9	Trial1	4900.275	6723.046	3388.25926	3882.321	4535.422	6779.826	3677.29333	3677.679	1.446251489	0.408788714	0.447756093	0.038967379	O
4/5/2022	HEK293T	whole cell	10X	545.87	0.707	10	Ash1	750	H9	Trial1	5387.551	8626.867	4591.76675	6208.938	5078.563	10331.226	6326.09177	6913.136	1.173306767	0.460128324	0.554693842	0.094565518	O
4/5/2022	HEK293T	whole cell	10X	344.76	0.762	10	Ash1	750	H9	Trial1	5125.024	7485.216	3686.32587	5698.039	5598.373	9612.083	5309.81816	7026.985	1.390279693	0.418361083	0.486773479	0.068412396	O
4/5/2022	HEK293T	whole cell	10X	638.82	0.632	10	Ash1	750	H9	Trial1	5216.868	6295.201	2664.92705	4554.389	5044.304	7152.648	3476.55493	5276.905	1.957602554	0.338111691	0.408005221	0.06989353	O
4/5/2022	HEK293T	whole cell	10X	348.14	0.526	10	Ash1	750	H9	Trial1	7238.315	11080.432	5611.20596	8594.311	8156.01	14635.306	8248.3315	10864.68	1.289974927	0.436686004	0.502813935	0.066127931	O
4/5/2022	HEK293T	whole cell	10X	441.09	0.732	10	Ash1	750	H9	Trial1	5519.291	8429.502	4291.15551	6384.854	4330.617	7547.64	4205.28157	5511.218	1.286201581	0.437406749	0.492658334	0.055251586	O
4/5/2022	HEK293T	whole cell	10X	542.49	0.822	10	Ash1	750	H9	Trial1	4060.514	6166.361	3169.36504	4446.966	4089.34	7340.716	4218.25765	5026.885	1.281175866	0.43837041	0.507759021	0.069388611	O
4/5/2022	HEK293T	whole cell	10X	495.17	0.694	10	Ash1	750	H9	Trial1	4710.88	7655.3	4117.92754	5476.874	4318.225	8573.314	5204.56384	5684.689	1.143992932	0.466419448	0.546537777	0.080118329	O
4/5/2022	HEK293T	whole cell	10X	114.92	0.816	10	Ash1	750	H9	Trial1	6402.162	12288.397	7285.722	8471.206	3724.853	9332.647	6230.94233	5934.382	0.878727187	0.532275259	0.62586083	0.093585571	O
4/5/2022	HEK293T	whole cell	10X	523.9	0.678	10	Ash1	750	H9	Trial1	5599.758	9278.958	5103.58895	6355.249	5437.232	10691.245	6488.58606	6952.242	1.097219634	0.47682178	0.544078907	0.067257127	O
4/5/2022	HEK293T	whole cell	10X	545.87	0.907	10	Ash1	750	H9	Trial1	7310.418	10623.817	5236.49133	7962.127	7367.009	12624.817	7013.08934	8985.331	1.396052727	0.417353086	0.487694115	0.070341029	O
4/5/2022	HEK293T	whole cell	10X	339.69	0.653	10	Ash1	750	H9	Trial1	7290.239	10708.905	5505.87416	7048.443	6407.224	10720.727	6059.54939	6659.731	1.32408384	0.430277076	0.486055951	0.055778874	O
4/5/2022	HEK293T	whole cell	10X	123.37	0.787	10	Ash1	750	H9	Trial1	4075.219	8338.356	5089.99551	5728.918	3509.507	8555.698	5645.99517	5524.548	0.800633123	0.555360216	0.616677826	0.06131761	O
4/5/2022	HEK293T	whole cell	10X	407.29	0.717	10	Ash1	750	H9	Trial1	7307.817	12047.926	6638.80874	8084.075	6781.996	13195.76	8006.9365	8391.398	1.100772335	0.476015408	0.541414095	0.065398687	O
4/5/2022	HEK293T	whole cell	10X	196.04	0.765	10	Ash1	750	H9	Trial1	3852.371	6752.965	3841.54075	4577.198	3933.94	9627.854	6397.96665	6025.785	1.002819246	0.499296181	0.619243559	0.119947379	O
4/5/2022	HEK293T	whole cell	10X	523.9	0.593	10	Ash1	300	E8	Trial1	6054.829	8846.539	4194.08098	7596.835	6045.522	8936.371	4280.23983	7642.129	1.443660489	0.40922215	0.414520488	0.005298337	O
4/5/2022	HEK293T	whole cell	10X	534.04	0.615	10	Ash1	300	E8	Trial1	4243.532	5620.228	2470.74718	4738.994	4013.617	5359.282	2374.65997	4512.658	1.7175096	0.367983981	0.371721511	0.003737531	O
4/5/2022	HEK293T	whole cell	10X	387.01	0.851	10	Ash1	300	E8	Trial1	5347.445	7026.079	2982.80469	6363.834	5219.31	6882.659	2932.65668	6230.358	1.792757339	0.358069062	0.359748364	0.001679303	O
4/5/2022	HEK293T	whole cell	10X	214.63	0.804	10	Ash1	300	E8	Trial1	5305.803	6645.142	2675.55354	6092.173	5169.551	6471.354	2602.48366	5942.149	1.983067399	0.335225413	0.334852297	-0.000373115	O
4/5/2022	HEK293T	whole cell	10X	272.09	0.883	10	Ash1	300	E8	Trial1	4451.721	5172.137	1925.54875	4669.348	4121.541	4754.056	1746.05425	4334.658	2.311923289	0.30193936	0.297575783	-0.004363578	O
4/5/2022	HEK293T	whole cell	10X	380.25	0.742	10	Ash1	300	E8	Trial1	5123.36	7882.195	3959.37522	6354.942	4895.378	7596.093	3836.54037	6131.591	1.293981933	0.435923224	0.439369702	0.003446478	O
4/5/2022	HEK293T	whole cell	10X	408.98	0.448	10	Ash1	300	E8	Trial1	4960.905	5889.851	2231.88076	5414.161	4834.74	5777.533	2205.13647	5315.707	2.222746434	0.310294347	0.313235109	0.002940762	O
4/5/2022	HEK293T	whole cell	10X	429.26	0.601	10	Ash1	300	E8	Trial1	4622.748	5437.09	2089.08083	4726.067	4451.225	5254.736	2025.94478	4577.063	2.212814331	0.311253592	0.312782411	0.001528819	O
4/5/2022	HEK293T	whole cell	10X	153.79	0.664	10	Ash1	300	E8	Trial1	5270.231	8601.396	4511.61984	6823.967	5140.714	8621.824	4606.99738	6790.78	1.168146073	0.461223537	0.472623491	0.011399954	O
4/5/2022	HEK293T	whole cell	10X	121.68	0.66	10	Ash1	300	E8	Trial1	8959.098	10614.611	4168.77643	8934.277	8639.194	10286.861	4076.92754	8585.056	2.14909534	0.317551516	0.320610929	0.003059413	O
4/5/2022	HEK293T	whole cell	10X	430.95	0.59	10	Ash1	300	E8	Trial1	6154.298	9872.349	5063.37123	8143.157	5877.894	9393.988	4799.10559	7787.361	1.215454629	0.451374624	0.449480732	-0.001893892	O
4/5/2022	HEK293T	whole cell	10X	397.15	0.688	10	Ash1	300	E8	Trial1	4825.068	5997.694	2489.58241	5004.345	4845.613	5979.417	2459.81673	5007.502	1.938103346	0.340355625	0.336710751	-0.003644874	O
4/5/2022	HEK293T	whole cell	10X	336.31	0.796	10	Ash1	300	E8	Trial1	7916.04	11293.567	5395.6525	8960.07	7768.02	11280.487	5467.90604	8923.844	1.467114496	0.405331816	0.413110954	0.007779138	O
4/5/2022	HEK293T	whole cell	10X	226.46	0.806	10	Ash1	300	E8	Trial1	4912.38	6196.075	2510.06935	5697.075	4765.246	6080.463	2498.09122	5562.06	1.957069433	0.338172648	0.343931604	0.005758956	O
4/5/2022	HEK293T	whole cell	10X	258.57	0.623	10	Ash1	300	E8	Trial1	3401.314	3845.771	1402.07785	3373.667	3218.654	3654.268	1335.35189	3226.471	2.425909517	0.29189329	0.293225771	0.001332481	O
4/5/2022	HEK293T	whole cell	10X	184.21	0.605	10	Ash1	300	E8	Trial1	4648.027	7677.284	4163.64402	5527.293	4591.33	7826.101	4329.11106	5597.816	1.11633631	0.472514692	0.485302356	0.012787663	O
4/5/2022	HEK293T	whole cell	10X	346.45	0.741	10	Ash1	300	E8	Trial1	6459.61	9573.029	4614.44242	8078.912	6546.902	9726.459	4693.3995	8227.376	1.399867939	0.416689595	0.417551033	0.000861438	O
4/5/2022	HEK293T	whole cell	10X	351.52	0.697	10	Ash1	300	E8	Trial1	7367.75	9734.88	4024.92595	9500.245	7290.702	9760.51	4097.77919	9466.625	1.830530572	0.353290655	0.359817883	0.006527228	O
4/5/2022	HEK293T	whole cell	10X	508.69	0.828	10	Ash1	300	E8	Trial1	6731.728	10362.073	5150.93709	8649.053	6783.691	10560.491	5299.63581	8765.784	1.306893849	0.433483318	0.438590787	0.005107469	O
4/5/2022	HEK293T	whole cell	10X	353.21	0.56	10	Ash1	300	E8	Trial1	5899.249	10430.229	5788.1078	7976.417	3658.847	7184.995	4223.47879	5380.67	1.019201647	0.495245238	0.535816319	0.040571081	O
4/5/2022	HEK293T	whole cell	10X	395.46	0.525	10	Ash1	300	E8	Trial1	6139.534	7606.812	2972.40334	7265.556	6072.44	7560.91	2975.06894	7197.094	2.065511742	0.326209809	0.328827411	0.002617602	O
4/5/2022	HEK293T	whole cell	10X	334.62	0.832	10	Ash1	300	E8	Trial1	6809.035	7977.565	3048.6555	6948.005	6630.268	7803.475	2998.25528	6795.672	2.233455043	0.309266709	0.311393055	0.002126346	O
4/5/2022	HEK293T	whole cell	10X	474.89	0.729	10	Ash1	300	E8	Trial1	7153.701	11323.463	5791.60546	9159.979	6993.345	11168.071	5748.57639	9015.904	1.235184449	0.447390371	0.451154595	0.003764224	O
4/5/2022	HEK293T	whole cell	10X	390.39	0.778	10	Ash1	300	E8	Trial1	5711.602	6928.624	2763.05916	5991.662	5509.372	6720.515	2695.55382	5815.758	2.067129826	0.326037715	0.328528725	0.00249101	O
4/5/2022	HEK293T	whole cell	10X	605.02	0.584	10	Ash1	300	E8	Trial1	6810.838	10968.24	5691.8721	8771.704	6720.056	10873.042	5665.24168	8664.056	1.196590134	0.455251066	0.457416675	0.002165609	O
4/5/2022	HEK293T	whole cell	10X	535.73	0.517	10	Ash1	300	E8	Trial1	7691.218	10357.133	4522.89378	9252.072	7623.685	10325.864	4537.34515	9199.82	1.700508209	0.37030067	0.373105329	0.002804658	O
4/5/2022	HEK293T	whole cell	10X	248.43	0.531	10	Ash1	300	E8	Trial1	8367.319	11775.871	5535.64131	9502.898	8364.782	11828.319	5576.03949	9573.395	1.511535616	0.398162779	0.399979262	0.001816483	O
4/5/2022	HEK293T	whole cell	10X	373.49	0.878	10	Ash1	300	E8	Trial1	5465.022	8124.086	3969.88799	6619.665	5317.882	7987.149	3934.7686	6494.226	1.376618689	0.420765857	0.425258531	0.004492674	O
4/5/2022	HEK293T	whole cell	10X	542.49	0.849	10	Ash1	300	E8	Trial1	5671.149	7754.377	3459.9898	6782.517	5395.962	7511.695	3411.27118	6529.284	1.639065237	0.378922046	0.387326089	0.008404042	O
4/5/2022	HEK293T	whole cell	10X	290.68	0.634	10	Ash1	300	E8	Trial1	5094.837	7734.378	3837.91638	6295.779	4903.552	7640.698	3869.90323	6167.959	1.327500783	0.429645398	0.441092264	0.011446866	O
4/5/2022	HEK293T	whole cell	10X	479.96	0.725	10	Ash1	300	E8	Trial1	4729.976	6978.609	3462.66193	5310.841	4555.331	6846.659	3445.4863	5193.933	1.365994167	0.422655311	0.430641792	0.007986481	O
4/5/2022	HEK293T	whole cell	10X	300.82	0.595	10	Ash1	300	E8	Trial1	6568.129	12147.764	6881.72514	9394.371	6479.354	12068.759	6859.5272	9343.022	0.954430592	0.511657975	0.514250565	0.00259259	O
4/5/2022	HEK293T	whole cell	10X	348.14	0.6	10	Ash1	300	E8	Trial1	5942.801	9836.369	5168.08914	7992.607	5793.903	9706.214	5139.63811	7872.67	1.14990296	0.465137273	0.470079918	0.004942645	O
4/5/2022	HEK293T	whole cell	10X	290.68	0.831	10	Ash1	300	E8	Trial1	3199.564	3541.709	1278.88945	2984.477	3105.808	3482.215	1276.63863	2944.727	2.501830006	0.285564976	0.291307285	0.00574231	O
4/5/2022	HEK293T	whole cell	10X	346.45	0.668	10	Ash1	300	E8	Trial1	4679.566	6897.083	3350.96115	5610.273	4480.961	6610.2	3213.82198	5376.151	1.396484707	0.417277856	0.417662459	0.000384603	O
4/5/2022	HEK293T	whole cell	10X	326.17	0.557	10	Ash1	300	E8	Trial1	4601.523	5784.487	2295.31839	5528.218	4574.689	5811.938	2335.34259	5536.896	2.004742793	0.332807188	0.337964097	0.005156909	O
4/5/2022	HEK293T	whole cell	10X	207.87	0.685	10	Ash1	300	E8	Trial1	6492.089	8829.041	4012.38664	7241.301	6253.016	8584.87	3935.84843	7025.911	1.618011818	0.381969246	0.386289214	0.004319968	O
4/5/2022	HEK293T	whole cell	10X	138.58	0.792	10	Ash1	300	E8	Trial1	5334.171	11527.415	6998.27753	8958.036	5429.988	11835.695	7213.82385	9178.829	0.762211984	0.567468618	0.570541854	0.003073235	O
4/5/2022	HEK293T	whole cell	10X	219.7	0.911	10	Ash1	300	E8	Trial1	3865.1	4585.438	1760.42115	4086.915	3755.908	4493.608	1743.69591	3996.215	2.195554172	0.312934767	0.317058453	0.004123686	O
4/5/2022	HEK293T	whole cell	10X	243.36	0.9	10	Ash1	300	E8	Trial1	3791.021	4477.722	1724.89345	3913.618	3650.125	4307.785	1658.58923	3761.208	2.197829089	0.312712147	0.312427672	-0.000284475	O
4/5/2022	HEK293T	whole cell	10X	153.79	0.882	10	Ash1	300	E8	Trial1	3702.374	4374.692	1646.84854	4029.396	3652.967	4386.11	1688.49868	4008.099	2.248156956	0.307866896	0.316111491	0.008244595	O
4/5/2022	HEK293T	whole cell	10X	280.54	0.82	10	Ash1	300	E8	Trial1	3590.0	4174.35	1578.36394	3648.874	3474.0	4048.735	1534.0372	3544.62	2.274507108	0.305389473	0.306315057	0.000925584	O
4/5/2022	HEK293T	whole cell	10X	167.31	0.52	10	Ash1	300	E8	Trial1	4128.616	3367.535	861.17609	1674.697	4770.828	4023.919	1075.7796	2208.424	4.794160042	0.17258757	0.18400065	0.011413081	O
4/5/2022	HEK293T	whole cell	10X	588.12	0.521	10	Ash1	300	E8	Trial1	6350.532	9130.491	4235.99526	8045.862	6270.977	9038.615	4226.74353	7832.914	1.499182981	0.400130766	0.402634412	0.002503646	O
4/5/2022	HEK293T	whole cell	10X	206.18	0.866	10	Ash1	300	E8	Trial1	7488.426	10717.631	5110.76743	8621.041	7297.91	10512.722	5047.60876	8406.426	1.465225351	0.405642429	0.408861617	0.003219187	O
4/5/2022	HEK293T	whole cell	10X	179.14	0.62	10	Ash1	300	E8	Trial1	6725.104	11672.981	6362.1708	9192.132	10019.51	16765.717	8867.72186	13619.236	1.057045498	0.486134119	0.469508816	-0.016625303	O
4/5/2022	HEK293T	whole cell	10X	603.33	0.567	10	Ash1	300	E8	Trial1	6763.983	8572.972	3596.22855	7325.434	7256.507	9511.625	4128.42353	8090.804	1.880854597	0.34711922	0.362621759	0.015502539	O
4/5/2022	HEK293T	whole cell	10X	260.26	0.783	10	Ash1	300	E8	Trial1	7293.916	12028.604	6327.6493	9658.838	7242.143	12171.909	6476.78472	9772.571	1.152705476	0.46453173	0.472105754	0.007574024	O
4/5/2022	HEK293T	whole cell	10X	341.38	0.677	10	Ash1	300	E8	Trial1	6934.921	10576.852	5128.61005	9330.178	6838.752	10455.188	5081.49253	9206.089	1.352202825	0.425133407	0.426290964	0.001157557	O
4/5/2022	HEK293T	whole cell	10X	351.52	0.949	10	Ash1	300	E8	Trial1	3619.447	5573.745	2770.10478	4659.649	3608.784	5634.582	2830.20537	4693.269	1.306610142	0.433536635	0.439541861	0.006005226	O
4/5/2022	HEK293T	whole cell	10X	285.61	0.818	10	Ash1	300	E8	Trial1	4195.829	4940.604	1873.04154	4440.911	4040.515	4765.888	1800.67062	4335.497	2.240115294	0.308630993	0.308271426	-0.000359567	O
4/5/2022	HEK293T	whole cell	10X	207.87	0.467	10	Ash1	300	E8	Trial1	6149.39	9041.512	4296.51972	7820.082	6161.366	9239.325	4464.89512	7941.61	1.431249104	0.411311206	0.420175551	0.008864345	O
4/5/2022	HEK293T	whole cell	10X	180.83	0.65	10	Ash1	300	E8	Trial1	8432.99	11215.374	4900.24165	9713.935	8633.439	11517.43	5049.82755	9957.262	1.720933497	0.367520927	0.369051318	0.001530391	O
4/5/2022	HEK293T	whole cell	10X	363.35	0.921	10	Ash1	300	E8	Trial1	7885.479	11039.126	5063.87335	9452.362	7865.995	11020.358	5055.35663	9452.758	1.557203045	0.391052248	0.391240543	0.000188295	O
4/5/2022	HEK293T	whole cell	10X	341.38	0.829	10	Ash1	300	E8	Trial1	4646.911	5024.99	1680.46599	4640.322	4445.926	4799.099	1596.81989	4452.307	2.765251441	0.265586513	0.264254019	-0.001332493	O
4/5/2022	HEK293T	whole cell	10X	512.07	0.955	10	Ash1	300	E8	Trial1	3017.112	3543.548	1347.95255	3139.611	12441.297	21207.512	11239.03345	17761.006	2.238292438	0.308804723	0.474614722	0.165809999	O
4/5/2022	HEK293T	whole cell	10X	170.69	0.826	10	Ash1	300	E8	Trial1	6490.495	11357.356	6164.02672	9228.247	6546.495	11630.06	6370.26957	9421.832	1.052963476	0.487100726	0.493178422	0.006077696	O
4/5/2022	HEK293T	whole cell	10X	288.99	0.766	10	Ash1	300	E8	Trial1	4276.556	4929.082	1752.11624	4791.532	4105.702	4695.0	1644.27247	4603.713	2.440794682	0.290630535	0.285961699	-0.004668836	O
4/5/2022	HEK293T	whole cell	10X	136.89	0.457	10	Ash1	300	E8	Trial1	6151.284	9436.148	4685.39867	7845.099	6240.642	9610.938	4786.77081	7982.247	1.312862455	0.432364665	0.434079225	0.001714561	O
4/5/2022	HEK293T	whole cell	10X	542.49	0.643	10	Ash1	300	E8	Trial1	4638.299	6069.14	2333.01173	6725.42	4625.495	6126.109	2386.67899	6778.514	1.988116451	0.334658979	0.340362203	0.005703225	O
4/5/2022	HEK293T	whole cell	10X	175.76	0.699	10	Ash1	300	E8	Trial1	6256.086	11991.74	6850.76669	9606.567	6086.673	11708.654	6698.19703	9392.212	0.913195016	0.522685869	0.523915927	0.001230058	O
4/5/2022	HEK293T	whole cell	10X	182.52	0.641	10	Ash1	300	E8	Trial1	5873.593	11456.667	6776.86115	8246.324	5388.0	10524.25	6225.15549	7597.129	0.866712903	0.535701017	0.536043412	0.000342395	O
4/5/2022	HEK293T	whole cell	10X	177.45	0.827	10	Ash1	300	E8	Trial1	3647.286	4363.267	1633.50103	4193.181	6490.676	8083.99	3222.72089	7480.057	2.232803	0.309329087	0.331781037	0.02245195	O
4/5/2022	HEK293T	whole cell	10X	446.16	0.782	10	Ash1	300	E8	Trial1	8625.141	10729.189	4323.40781	9655.034	8586.849	10685.724	4307.44674	9617.091	1.994986682	0.333891301	0.334058317	0.000167016	O
4/5/2022	HEK293T	whole cell	10X	513.76	0.641	10	Ash1	300	E8	Trial1	7542.02	10650.721	5046.8123	8455.99	7640.566	10999.461	5301.11784	8678.122	1.494412622	0.400895983	0.409615774	0.008719791	O
4/5/2022	HEK293T	whole cell	10X	152.1	0.856	10	Ash1	300	E8	Trial1	3794.389	4525.4	1664.76565	4471.622	7229.1	8939.967	3514.59391	8389.211	2.279233116	0.304949348	0.327130868	0.02218152	O
4/5/2022	HEK293T	whole cell	10X	273.78	0.767	10	Ash1	300	E8	Trial1	6171.241	10976.45	6050.61405	8710.938	6132.617	11002.179	6098.56253	8701.734	1.019936315	0.495065113	0.498607883	0.00354277	O
4/5/2022	HEK293T	whole cell	10X	185.9	0.861	10	Ash1	300	E8	Trial1	3480.991	4217.3	1594.68406	4093.109	7335.382	10271.109	4589.98796	9438.782	2.182871885	0.314181669	0.38489271	0.070711041	O
4/5/2022	HEK293T	whole cell	10X	163.93	0.571	10	Ash1	300	E8	Trial1	7159.732	9414.475	4121.9452	7883.536	6992.361	9234.052	4058.4938	7734.773	1.736978939	0.365366348	0.367256097	0.001889749	O
4/5/2022	HEK293T	whole cell	10X	485.03	0.743	10	Ash1	300	E8	Trial1	3733.753	4754.585	1973.69527	4221.056	4576.568	6000.038	2560.45812	5336.836	1.891757586	0.345810453	0.358757006	0.012946553	O
4/5/2022	HEK293T	whole cell	10X	559.39	0.733	10	Ash1	300	E8	Trial1	6765.511	9815.517	4705.75278	8021.281	6466.272	9493.602	4589.7663	7772.166	1.437710674	0.410220955	0.415136614	0.004915659	O
4/5/2022	HEK293T	whole cell	10X	344.76	0.847	10	Ash1	300	E8	Trial1	5094.809	6820.608	3040.62362	5682.819	2768.858	3506.382	1444.56346	3128.02	1.675580288	0.373750698	0.342848081	-0.030902617	O
4/5/2022	HEK293T	whole cell	10X	224.77	0.634	10	Ash1	300	E8	Trial1	5045.466	6138.594	2405.33841	5574.519	4861.594	5920.887	2318.0879	5400.812	2.097611704	0.322829359	0.322867772	3.84e-05	O
4/5/2022	HEK293T	whole cell	10X	165.62	0.709	10	Ash1	300	E8	Trial1	7159.949	11139.153	5762.70375	8324.612	3972.133	6133.602	3216.36186	4273.735	1.242463488	0.445938141	0.447431893	0.001493751	O
4/5/2022	HEK293T	whole cell	10X	495.17	0.467	10	Ash1	300	E8	Trial1	6949.631	10103.44	4836.89863	8332.826	6740.283	9830.977	4719.45316	8100.915	1.436794841	0.41037513	0.411829129	0.001453999	O
4/5/2022	HEK293T	whole cell	10X	174.07	0.711	10	Ash1	300	E8	Trial1	4376.32	7131.631	3676.65096	5976.476	4692.767	7887.563	4153.14054	6564.505	1.190300643	0.456558328	0.469498525	0.012940196	O
4/5/2022	HEK293T	whole cell	10X	643.89	0.648	10	Ash1	300	E8	Trial1	5819.026	8054.719	3520.79614	7630.732	7009.428	10027.312	4567.49633	9183.257	1.652758572	0.37696608	0.394534524	0.017568444	O
4/5/2022	HEK293T	whole cell	10X	216.32	0.542	10	Ash1	300	E8	Trial1	6873.492	11144.648	5874.71831	8563.047	6625.453	10804.75	5715.79232	8302.461	1.170012184	0.460826906	0.463145507	0.002318601	O
4/5/2022	HEK293T	whole cell	10X	302.51	0.644	10	Ash1	300	E8	Trial1	3556.402	4103.229	1517.53424	3688.43	3519.179	4081.413	1522.38409	3651.916	2.343539873	0.299084216	0.301966684	0.002882469	O
4/5/2022	HEK293T	whole cell	10X	250.12	0.676	10	Ash1	300	E8	Trial1	6113.014	8975.507	4295.56481	7579.183	6144.493	9160.014	4444.08375	7680.784	1.423099003	0.412694652	0.419705486	0.007010834	O
4/5/2022	HEK293T	whole cell	10X	179.14	0.748	10	Ash1	300	E8	Trial1	3679.755	4246.802	1557.43185	3890.0	3655.358	4264.83	1585.53133	3905.047	2.362706914	0.29737947	0.302530969	0.005151499	O
4/5/2022	HEK293T	whole cell	10X	119.99	0.864	10	Ash1	300	E8	Trial1	5023.437	10018.676	6544.76971	4270.972	4838.704	10240.901	6846.81577	4366.169	0.767549849	0.565754907	0.585923083	0.020168176	O
4/5/2022	HEK293T	whole cell	10X	292.37	0.763	10	Ash1	300	E8	Trial1	3739.959	5868.538	2967.06164	4838.411	3624.052	5755.387	2935.22238	4733.774	1.260492519	0.442381469	0.447491934	0.005110466	O
4/5/2022	HEK293T	whole cell	10X	309.27	0.907	10	Ash1	300	E8	Trial1	3451.235	4242.781	1626.73575	4141.53	3892.699	4853.639	1907.45712	4647.639	2.121570759	0.32035154	0.328863065	0.008511525	O
4/5/2022	HEK293T	whole cell	10X	427.57	0.466	10	Ash1	300	E8	Trial1	4519.727	5396.087	2040.82161	5051.632	5499.012	6666.569	2570.67948	6217.964	2.214660496	0.31107484	0.318559822	0.007484982	O
4/5/2022	HEK293T	whole cell	10X	295.75	0.666	10	Ash1	300	E8	Trial1	3866.297	6867.943	3797.85522	5373.423	3899.977	7114.446	3994.14056	5543.777	1.018021166	0.495534941	0.50596416	0.010429219	O
4/5/2022	HEK293T	whole cell	10X	312.65	0.637	10	Ash1	300	E8	Trial1	6094.968	7829.687	3269.76379	6997.843	8990.384	12458.865	5648.03331	10768.043	1.864039237	0.349157228	0.385836337	0.036679109	O
4/5/2022	HEK293T	whole cell	10X	272.09	0.764	10	Ash1	300	E8	Trial1	6586.373	8391.521	3507.72696	7331.665	11777.665	16426.143	7516.97164	14036.889	1.877675508	0.347502697	0.38958866	0.042085963	O
4/5/2022	HEK293T	whole cell	10X	561.08	0.723	10	Ash1	300	E8	Trial1	4884.196	7062.572	3330.93054	6015.882	4852.587	7121.057	3401.85835	6038.566	1.466315776	0.405463084	0.412124402	0.006661318	O
4/5/2022	HEK293T	whole cell	10X	498.55	0.564	10	Ash1	300	E8	Trial1	4743.698	7417.047	3742.09783	6109.417	4790.675	7582.451	3860.11258	6227.793	1.267657398	0.440983722	0.446215162	0.00523144	O
4/5/2022	HEK293T	whole cell	10X	231.53	0.709	10	Ash1	300	E8	Trial1	5251.197	8205.036	4124.96995	6825.956	5053.781	8003.577	4068.13852	6615.445	1.273026728	0.439942033	0.445973954	0.006031921	O
4/5/2022	HEK293T	whole cell	10X	228.15	0.484	10	Ash1	300	E8	Trial1	7006.2	9024.711	4258.04106	5544.126	7301.341	9444.971	4487.63548	5724.341	1.645404518	0.378014021	0.380663706	0.002649685	O
4/5/2022	HEK293T	whole cell	10X	118.3	0.476	10	Ash1	300	E8	Trial1	8811.757	10765.414	4546.1753	8152.671	8671.972	10698.257	4556.36684	8135.5	1.938279195	0.340335255	0.344439834	0.004104579	O
4/5/2022	HEK293T	whole cell	10X	158.86	0.825	10	Ash1	300	E8	Trial1	3574.958	4251.362	1615.17332	3902.426	3394.213	4038.67	1536.40765	3701.734	2.21335875	0.311200858	0.311605325	0.000404467	O
4/5/2022	HEK293T	whole cell	10X	446.16	0.593	10	Ash1	300	E8	Trial1	6970.674	11027.992	5528.06339	9502.481	7015.125	11172.674	5631.44226	9595.871	1.2609613	0.442289746	0.445294137	0.003004391	O
4/5/2022	HEK293T	whole cell	10X	158.86	0.834	10	Ash1	300	E8	Trial1	3117.404	3690.245	1347.24757	3635.649	3095.638	3737.415	1405.98794	3635.468	2.313905825	0.301758726	0.312328914	0.010570188	O
4/5/2022	HEK293T	whole cell	10X	207.87	0.794	10	Ash1	300	E8	Trial1	5978.292	8205.464	3526.41205	7950.301	6118.553	8389.577	3612.00124	8077.593	1.69529026	0.371017554	0.371202005	0.00018445	O
4/5/2022	HEK293T	whole cell	10X	370.11	0.684	10	Ash1	300	E8	Trial1	3936.785	4395.301	1829.00118	2525.283	3801.557	4351.206	1850.07541	2559.502	2.152423434	0.317216269	0.327352396	0.010136127	O
4/5/2022	HEK293T	whole cell	10X	422.5	0.751	10	Ash1	300	E8	Trial1	5164.688	7871.184	3905.14352	6467.136	5071.404	7805.744	3903.57264	6391.196	1.322534748	0.430564064	0.434939588	0.004375524	O
4/5/2022	HEK293T	whole cell	10X	292.37	0.714	10	Ash1	300	E8	Trial1	5869.682	8271.012	3763.60372	7349.878	5916.74	8408.185	3858.69418	7440.098	1.55959087	0.390687438	0.39473379	0.004046351	O
4/5/2022	HEK293T	whole cell	10X	234.91	0.556	10	Ash1	300	E8	Trial1	3979.683	4484.503	1757.82839	3249.698	4028.05	4663.353	1881.12363	3407.173	2.263976974	0.30637471	0.318339543	0.011964832	O
4/5/2022	HEK293T	whole cell	10X	106.47	0.82	10	Ash1	300	E8	Trial1	5953.429	10867.048	6211.30063	7897.0	5799.587	10744.413	6187.91711	7803.762	0.958483473	0.510599152	0.516197288	0.005598136	O
4/5/2022	HEK293T	whole cell	10X	272.09	0.893	10	Ash1	300	E8	Trial1	3718.926	4381.553	1659.85825	3950.863	3668.919	4397.907	1706.06148	3933.255	2.240508188	0.308593573	0.31740794	0.008814367	O
4/5/2022	HEK293T	whole cell	10X	204.49	0.695	10	Ash1	300	E8	Trial1	6799.289	11474.926	6154.26656	9037.033	6472.083	11080.422	5992.18852	8726.471	1.104808986	0.475102495	0.480749197	0.005646702	O
4/5/2022	HEK293T	whole cell	10X	444.47	0.614	10	Ash1	300	E8	Trial1	7194.753	9987.152	4358.751	9553.589	7227.095	10139.11	4475.73073	9647.468	1.650645563	0.377266585	0.382448721	0.005182136	O
4/5/2022	HEK293T	whole cell	10X	211.25	0.599	10	Ash1	300	E8	Trial1	6388.512	10715.88	5647.91384	8852.92	6592.32	11082.776	5850.67472	9148.272	1.131127737	0.46923513	0.47019828	0.000963151	O
4/5/2022	HEK293T	whole cell	10X	204.49	0.784	10	Ash1	300	E8	Trial1	3272.099	3760.653	1423.87054	3171.421	3145.0	3650.777	1401.64293	3064.653	2.298031252	0.303211196	0.308280846	0.00506965	O
4/5/2022	HEK293T	whole cell	10X	96.33	0.854	10	Ash1	300	E8	Trial1	5517.403	11081.614	6597.63367	8209.246	5438.579	11024.088	6594.5078	8142.807	0.836269983	0.544582229	0.548031267	0.003449038	O
4/5/2022	HEK293T	whole cell	10X	415.74	0.875	10	Ash1	300	E8	Trial1	6322.626	6563.187	2384.17978	4357.976	6324.479	6635.085	2446.20369	4404.776	2.651908238	0.273829443	0.278906874	0.00507743	O
4/5/2022	HEK293T	whole cell	10X	224.77	0.963	10	Ash1	300	E8	Trial1	7522.481	9989.368	4444.75878	8198.391	7405.79	9861.248	4404.88494	8059.444	1.692438526	0.371410523	0.372957935	0.001547413	O
4/5/2022	HEK293T	whole cell	10X	270.4	0.415	10	Ash1	300	E8	Trial1	6365.106	11492.219	6399.30421	9049.519	6336.169	11448.756	6371.72293	9046.65	0.994655949	0.501339592	0.501398892	5.93e-05	O
4/5/2022	HEK293T	whole cell	10X	268.71	0.639	10	Ash1	300	E8	Trial1	6519.698	8766.384	3873.65144	7564.698	6581.352	8961.276	4008.74451	7707.447	1.683088451	0.372704821	0.378537108	0.005832288	O
4/5/2022	HEK293T	whole cell	10X	643.89	0.4	10	Ash1	300	E8	Trial1	5440.992	7549.208	3321.11216	7075.632	5508.076	7703.638	3418.38882	7189.31	1.6383042	0.379031349	0.382949901	0.003918552	O
4/5/2022	HEK293T	whole cell	10X	621.92	0.593	10	Ash1	300	E8	Trial1	4815.538	5807.242	2302.81312	5011.546	4688.462	5670.079	2255.40843	4893.609	2.091154492	0.323503727	0.324805662	0.001301934	O
4/5/2022	HEK293T	whole cell	10X	332.93	0.867	10	Ash1	300	E8	Trial1	6715.731	8948.99	3898.26733	7849.396	6685.025	9008.33	3971.16261	7863.706	1.72274768	0.367276045	0.372662603	0.005386558	O
4/5/2022	HEK293T	whole cell	10X	278.85	0.746	10	Ash1	300	E8	Trial1	8058.267	13696.418	7547.06064	9886.715	7949.073	13521.951	7464.16201	9709.37	1.067735823	0.483620775	0.484269656	0.000648881	O
4/5/2022	HEK293T	whole cell	10X	503.62	0.847	10	Ash1	300	E8	Trial1	8331.883	11477.114	5169.86158	9954.497	8211.497	11371.563	5145.44734	9863.275	1.611625934	0.382903228	0.385226382	0.002323154	O
4/5/2022	HEK293T	whole cell	10X	177.45	0.627	10	Ash1	300	E8	Trial1	3099.638	3594.905	1329.13759	3278.733	3137.362	3719.238	1416.89424	3366.01	2.332067066	0.300114007	0.3111143	0.011000292	O
4/5/2022	HEK293T	whole cell	10X	99.71	0.63	10	Ash1	300	E8	Trial1	7864.508	11006.509	5052.15218	9400.882	7632.932	10789.949	5002.75858	9167.034	1.556664906	0.391134559	0.395922846	0.004788288	O
4/5/2022	HEK293T	whole cell	10X	608.4	0.696	10	Ash1	300	E8	Trial1	4495.897	7073.25	2969.00939	9060.08	1580.814	2940.078	1149.94074	5012.136	1.514275103	0.397728951	0.421107294	0.023378343	O
4/5/2022	HEK293T	whole cell	10X	322.79	0.909	10	Ash1	300	E8	Trial1	5698.681	7686.649	3330.8679	7028.843	5711.314	7769.0	3394.53346	7091.948	1.710869711	0.368885305	0.372786111	0.003900806	O
4/5/2022	HEK293T	whole cell	10X	108.16	0.809	10	Ash1	300	E8	Trial1	4041.469	6314.344	3177.91721	5233.938	3858.406	6196.016	3178.341	5119.578	1.271735144	0.44019216	0.4516776	0.01148544	O
4/5/2022	HEK293T	whole cell	10X	245.05	0.886	10	Ash1	300	E8	Trial1	6609.938	8689.365	3700.6923	7817.924	6682.076	8876.0	3819.91282	7971.51	1.786135529	0.358920085	0.363732326	0.004812241	O
4/5/2022	HEK293T	whole cell	10X	310.96	0.464	10	Ash1	300	E8	Trial1	4454.071	5698.989	2351.02734	5196.337	4420.832	5712.038	2384.00303	5184.179	1.894521142	0.345480289	0.350339578	0.004859289	O
4/5/2022	HEK293T	whole cell	10X	414.05	0.535	10	Ash1	300	E8	Trial1	7511.775	11387.547	5585.61225	9582.6	7367.114	11163.163	5471.94278	9403.42	1.34484362	0.426467672	0.426195076	-0.000272596	O
4/5/2022	HEK293T	whole cell	10X	245.05	0.664	10	Ash1	300	E8	Trial1	5883.745	9744.959	5160.3508	7716.965	3150.352	4608.159	2216.45667	3800.083	1.140183144	0.467249732	0.412993421	-0.054256311	O
4/5/2022	HEK293T	whole cell	10X	398.84	0.633	10	Ash1	300	E8	Trial1	5971.517	8627.326	4060.01033	7381.114	6091.313	8928.585	4258.85633	7585.962	1.470813253	0.404725043	0.411476971	0.006751928	O
4/5/2022	HEK293T	whole cell	10X	500.24	0.816	10	Ash1	300	E8	Trial1	7254.736	10917.736	5377.59665	8921.733	7272.402	10950.936	5402.21153	8917.639	1.349066595	0.425701001	0.426222978	0.000521978	O
4/5/2022	HEK293T	whole cell	10X	238.29	0.796	10	Ash1	300	E8	Trial1	4583.064	5482.879	2157.60361	4717.113	4494.156	5426.532	2161.45688	4648.276	2.1241455	0.320087525	0.324757001	0.004669477	O
4/5/2022	HEK293T	whole cell	10X	121.68	0.841	10	Ash1	300	E8	Trial1	6706.431	8791.167	3733.20934	7913.417	6756.944	8958.944	3862.77759	7973.611	1.79642511	0.357599421	0.363736239	0.006136818	O
4/5/2022	HEK293T	whole cell	10X	299.13	0.766	10	Ash1	300	E8	Trial1	7222.955	10425.073	4874.34538	9066.113	7279.904	10627.271	5023.16958	9188.17	1.481830777	0.402928358	0.408285746	0.005357388	O
4/5/2022	HEK293T	whole cell	10X	295.75	0.845	10	Ash1	300	E8	Trial1	4103.206	5283.554	2210.36762	4728.88	5586.8	7601.92	3366.06806	6709.726	1.856345507	0.350097703	0.375976507	0.025878804	O
4/5/2022	HEK293T	whole cell	10X	468.13	0.733	10	Ash1	300	E8	Trial1	5969.415	7986.899	3487.10315	7031.61	6024.588	8123.884	3572.89766	7147.13	1.711855011	0.368751278	0.372274342	0.003523064	O
4/5/2022	HEK293T	whole cell	10X	486.72	0.849	10	Ash1	300	E8	Trial1	6177.427	10939.413	6038.74508	8561.219	6200.382	11026.681	6100.13064	8633.41	1.022965354	0.494323839	0.495924911	0.001601072	O
4/5/2022	HEK293T	whole cell	10X	297.44	0.549	10	Ash1	300	E8	Trial1	3148.284	3759.21	1392.90281	3672.193	3127.591	3771.227	1416.43335	3669.318	2.260232356	0.306726604	0.311713415	0.004986811	O
4/5/2022	HEK293T	whole cell	10X	351.52	0.707	10	Ash1	300	E8	Trial1	3025.12	3507.231	1306.69895	3143.255	2935.875	3423.745	1286.11484	3061.139	2.315085659	0.301651331	0.304622912	0.002971582	O
4/5/2022	HEK293T	whole cell	10X	199.42	0.778	10	Ash1	300	E8	Trial1	4976.475	9066.779	5045.58346	7282.441	4987.068	9085.449	5061.30088	7268.432	0.986303178	0.503447818	0.503693778	0.00024596	O
4/5/2022	HEK293T	whole cell	10X	490.1	0.808	10	Ash1	300	E8	Trial1	6566.441	11550.117	6305.21139	9287.852	6675.048	11807.062	6470.94378	9464.962	1.041430746	0.489852522	0.492237017	0.002384495	O
4/5/2022	HEK293T	whole cell	10X	155.48	0.601	10	Ash1	300	E8	Trial1	4317.609	8534.619	4958.2844	6778.957	4531.446	8992.468	5236.85345	7126.043	0.870786879	0.534534431	0.536106973	0.001572542	O
4/5/2022	HEK293T	whole cell	10X	491.79	0.729	10	Ash1	300	E8	Trial1	7724.423	12271.656	6389.72289	9410.468	7535.828	12082.883	6326.64872	9274.976	1.208882315	0.452717645	0.456386607	0.003668962	O
4/5/2022	HEK293T	whole cell	10X	305.89	0.834	10	Ash1	300	E8	Trial1	7452.79	9949.69	4375.63633	8547.763	7397.558	9938.84	4397.40804	8530.138	1.703247125	0.369925484	0.372820746	0.002895263	O
4/5/2022	HEK293T	whole cell	10X	371.8	0.56	10	Ash1	300	E8	Trial1	6269.45	7859.659	3268.49429	6675.559	6246.318	7904.373	3304.81088	6784.282	1.91814623	0.342683307	0.346012594	0.003329287	O
4/5/2022	HEK293T	whole cell	10X	285.61	0.698	10	Ash1	300	E8	Trial1	7694.639	11218.154	5271.38694	9834.781	7767.639	11352.739	5343.86691	9958.018	1.459699143	0.406553786	0.407570797	0.00101701	O
4/5/2022	HEK293T	whole cell	10X	138.58	0.695	10	Ash1	300	E8	Trial1	6211.268	11739.098	6729.17142	9041.866	6303.11	12082.634	6981.91614	9263.524	0.923036079	0.520011045	0.525547791	0.005536746	O
4/5/2022	HEK293T	whole cell	10X	392.08	0.54	10	Ash1	300	E8	Trial1	5828.849	8142.927	3757.72892	6820.569	5760.052	8039.979	3713.70684	6702.34	1.551162717	0.391978134	0.391999301	2.12e-05	O
4/5/2022	HEK293T	whole cell	10X	202.8	0.734	10	Ash1	300	E8	Trial1	6142.917	10753.009	5951.80774	8133.975	6193.292	10859.691	6013.97374	8227.75	1.032109448	0.492099479	0.492655265	0.000555786	O
4/5/2022	HEK293T	whole cell	10X	255.19	0.958	10	Ash1	300	E8	Trial1	4255.384	5138.463	1977.8237	4764.662	4340.497	5324.007	2088.07289	4923.53	2.151548695	0.317304315	0.324811416	0.007507101	O
4/5/2022	HEK293T	whole cell	10X	229.84	0.829	10	Ash1	300	E8	Trial1	3390.787	4046.206	1491.06717	3989.588	3516.706	4275.897	1616.26829	4188.287	2.274067237	0.305430502	0.314879483	0.009448981	O
4/5/2022	HEK293T	whole cell	10X	158.86	0.873	10	Ash1	300	E8	Trial1	6963.373	8710.894	3488.49401	8062.17	7007.213	8800.521	3538.76203	8147.032	1.996097164	0.333767547	0.3355557	0.001788153	O
4/5/2022	HEK293T	whole cell	10X	331.24	0.597	10	Ash1	300	E8	Trial1	4809.352	6487.352	3032.07131	4770.127	5016.755	6884.571	3248.88052	5141.107	1.586160584	0.386673591	0.393058769	0.006385178	O
4/5/2022	HEK293T	whole cell	10X	226.46	0.701	10	Ash1	300	E8	Trial1	4504.664	5665.739	2306.5915	5114.082	4607.56	5888.022	2445.13909	5267.769	1.952952658	0.338644102	0.346695507	0.008051406	O
4/5/2022	HEK293T	whole cell	10X	419.12	0.555	10	Ash1	300	E8	Trial1	6985.504	12500.432	6908.3213	9946.282	7200.964	13001.729	7222.86597	10328.169	1.011172425	0.49722241	0.500759229	0.003536819	O
4/5/2022	HEK293T	whole cell	10X	527.28	0.565	10	Ash1	300	E8	Trial1	7917.974	9798.135	4333.85088	6672.41	7713.298	9865.84	4498.53669	6732.923	1.827006563	0.35373105	0.368375171	0.014644121	O
4/5/2022	HEK293T	whole cell	10X	594.88	0.7	10	Ash1	300	E8	Trial1	5671.938	7226.551	2962.55052	6620.386	5775.517	7466.443	3118.79238	6771.719	1.914545579	0.34310666	0.350650314	0.007543654	O
4/5/2022	HEK293T	whole cell	10X	490.1	0.923	10	Ash1	300	E8	Trial1	6770.762	9507.372	4297.88656	8531.482	7086.724	10048.225	4593.91151	8938.683	1.575370105	0.388293705	0.393292943	0.004999237	O
4/5/2022	HEK293T	whole cell	10X	375.18	0.703	10	Ash1	300	E8	Trial1	4735.216	6112.306	2580.02808	5382.176	4856.378	6406.049	2768.71377	5597.131	1.835335063	0.352692002	0.363105632	0.01041363	O
4/5/2022	HEK293T	whole cell	10X	478.27	0.719	10	Ash1	300	E8	Trial1	4935.555	5847.286	2243.01834	5202.229	5058.0	6078.954	2375.59904	5382.184	2.200407777	0.312460183	0.319575891	0.007115708	O
4/5/2022	HEK293T	whole cell	10X	206.18	0.978	10	Ash1	300	E8	Trial1	5231.451	7371.024	3175.33762	7489.565	5332.41	7579.271	3301.21326	7641.476	1.647525909	0.377711129	0.382367074	0.004655945	O
4/5/2022	HEK293T	whole cell	10X	292.37	0.616	10	Ash1	300	E8	Trial1	4970.046	6765.069	3110.6469	5369.988	4690.098	6346.515	2908.81575	5010.249	1.597753188	0.384948041	0.382793626	-0.002154415	O
4/5/2022	HEK293T	whole cell	10X	228.15	0.883	10	Ash1	300	E8	Trial1	4009.585	5864.792	2816.20365	4860.57	3989.607	5929.363	2878.46541	4928.452	1.423755345	0.412582896	0.419108192	0.006525296	O
4/5/2022	HEK293T	whole cell	10X	322.79	0.437	10	Ash1	300	E8	Trial1	4966.534	8966.623	4994.42431	7052.293	5071.534	9204.801	5148.57961	7201.623	0.994415711	0.501399981	0.503769313	0.002369332	O
4/5/2022	HEK293T	whole cell	10X	236.6	0.555	10	Ash1	300	E8	Trial1	3141.214	3830.864	1500.13708	3504.65	3263.814	4119.014	1679.57374	3734.836	2.093951307	0.323211292	0.339761683	0.016550391	O
4/5/2022	HEK293T	whole cell	10X	608.4	0.507	10	Ash1	300	E8	Trial1	5759.878	7814.831	3426.30066	7030.5	5876.303	8061.092	3567.92439	7256.458	1.681077807	0.372984326	0.377788912	0.004804586	O
4/5/2022	HEK293T	whole cell	10X	468.13	0.766	10	Ash1	300	E8	Trial1	8198.404	11146.043	5287.3618	7965.932	8125.534	11123.964	5317.64299	7893.621	1.550566107	0.392069822	0.395564456	0.003494634	O
4/5/2022	HEK293T	whole cell	10X	223.08	0.476	10	Ash1	300	E8	Trial1	4068.932	5017.311	1993.51349	4564.545	4168.394	5254.03	2145.33847	4733.909	2.041085762	0.328829924	0.339789258	0.010959334	O
4/5/2022	HEK293T	whole cell	10X	223.08	0.683	10	Ash1	300	E8	Trial1	5575.924	7934.265	3698.38937	6740.189	5713.924	8263.484	3903.27914	7009.606	1.50766278	0.398777702	0.405864271	0.007086569	O
4/5/2022	HEK293T	whole cell	10X	180.83	0.611	10	Ash1	300	E8	Trial1	4701.009	8648.196	4823.1791	7018.327	4851.449	9097.738	5136.05174	7317.991	0.974670213	0.506413675	0.514247946	0.007834271	O
4/5/2022	HEK293T	whole cell	10X	368.42	0.693	10	Ash1	300	E8	Trial1	4474.661	5556.17	2191.60476	5226.289	4571.179	5759.353	2315.91678	5372.165	2.04172809	0.328760484	0.336268996	0.007508511	O
4/5/2022	HEK293T	whole cell	10X	288.99	0.831	10	Ash1	300	E8	Trial1	6903.719	9646.567	4517.29366	7738.433	6916.982	9753.321	4595.87165	7849.731	1.528286518	0.395524792	0.39919483	0.003670037	O
4/5/2022	HEK293T	whole cell	10X	503.62	0.618	10	Ash1	300	E8	Trial1	5158.168	6928.634	2995.72522	6310.946	5241.772	7114.171	3113.08601	6436.557	1.721842833	0.367398142	0.372607889	0.005209747	O
4/5/2022	HEK293T	whole cell	10X	260.26	0.545	10	Ash1	300	E8	Trial1	4647.974	5817.383	2393.28106	5056.188	4671.104	5897.169	2449.04032	5118.124	1.942092836	0.339894101	0.343959365	0.004065264	O
4/5/2022	HEK293T	whole cell	10X	429.26	0.67	10	Ash1	300	E8	Trial1	6932.646	9804.153	4534.26805	8397.803	8236.268	11739.559	5468.22998	10032.142	1.528944898	0.395421822	0.399009872	0.003588049	O
4/5/2022	HEK293T	whole cell	10X	157.17	0.95	10	Ash1	300	E8	Trial1	5538.871	8397.678	4119.53637	7066.0	5740.376	8787.021	4343.74963	7373.011	1.344537468	0.426523361	0.430751241	0.00422788	O
4/5/2022	HEK293T	whole cell	10X	371.8	0.54	10	Ash1	300	E8	Trial1	5515.063	7789.277	3628.84166	6512.905	5535.305	7913.4	3726.28419	6596.864	1.519786069	0.396859088	0.402337451	0.005478364	O
4/5/2022	HEK293T	whole cell	10X	332.93	0.518	10	Ash1	300	E8	Trial1	4643.66	5897.736	2438.34494	5253.954	4733.721	6124.726	2586.52925	5417.498	1.904431126	0.344301502	0.353338911	0.009037409	O
4/5/2022	HEK293T	whole cell	10X	275.47	0.904	10	Ash1	300	E8	Trial1	4851.282	7360.264	3601.63356	6249.742	6293.804	10051.755	4733.56615	10434.067	1.346967125	0.42608181	0.429256122	0.003174313	O
4/5/2022	HEK293T	whole cell	10X	196.04	0.766	10	Ash1	300	E8	Trial1	3064.81	3661.759	1416.10153	3270.043	3213.922	3936.966	1565.55057	3515.983	2.16425866	0.31602979	0.327557183	0.011527393	O
4/5/2022	HEK293T	whole cell	10X	223.08	0.565	10	Ash1	300	E8	Trial1	5389.788	7058.864	3017.029	6238.144	5497.992	7289.5	3157.41667	6411.303	1.786455483	0.358878872	0.364791172	0.0059123	O
4/5/2022	HEK293T	whole cell	10X	557.7	0.587	10	Ash1	300	E8	Trial1	3070.927	3816.612	1492.2677	3667.121	3151.951	4033.864	1636.92653	3823.176	2.05789283	0.327022579	0.341818416	0.014795836	O
4/5/2022	HEK293T	whole cell	10X	451.23	0.807	10	Ash1	300	E8	Trial1	6656.06	9892.783	4864.81619	7896.079	7169.03	10757.026	5337.51948	8525.898	1.368203801	0.422260956	0.426777945	0.004516989	O
4/5/2022	HEK293T	whole cell	10X	190.97	0.716	10	Ash1	300	E8	Trial1	5223.434	10115.425	5954.09484	7331.106	5075.69	9845.115	5807.90937	7089.947	0.877284313	0.532684364	0.533638659	0.000954295	O
4/5/2022	HEK293T	whole cell	10X	147.03	0.946	10	Ash1	300	E8	Trial1	4423.805	5799.138	2458.57631	5241.816	4520.977	6024.437	2596.06458	5432.919	1.799336056	0.357227564	0.364767376	0.007539812	O
4/5/2022	HEK293T	whole cell	10X	359.97	0.632	10	Ash1	300	E8	Trial1	4734.61	6030.591	2511.2362	5315.85	4836.014	6243.474	2637.31242	5489.864	1.885370241	0.346575973	0.352896725	0.006320752	O
4/5/2022	HEK293T	whole cell	10X	125.06	0.789	10	Ash1	300	E8	Trial1	3528.689	4284.392	1691.5243	3803.487	3653.797	4546.567	1851.71329	3991.27	2.086100093	0.32403356	0.336338176	0.012304616	O
4/5/2022	HEK293T	whole cell	10X	436.02	0.549	10	Ash1	300	E8	Trial1	6330.43	8886.337	4209.96753	6953.903	6281.791	9142.856	4472.64295	7057.178	1.50367668	0.399412595	0.415888272	0.016475677	O
4/5/2022	HEK293T	whole cell	10X	108.16	0.697	10	Ash1	300	E8	Trial1	3580.797	4344.719	1709.41159	3881.5	3669.828	4556.578	1849.3188	4011.844	2.094754137	0.323127446	0.335073312	0.011945867	O
4/5/2022	HEK293T	whole cell	10X	596.57	0.605	10	Ash1	300	E8	Trial1	5187.782	6349.484	2516.96866	5699.952	5280.088	6601.235	2683.93422	5888.706	2.061123002	0.326677497	0.337007375	0.010329878	O
4/5/2022	HEK293T	whole cell	10X	114.92	0.81	10	Ash1	300	E8	Trial1	3994.456	4844.897	1897.47376	4370.324	4083.927	5046.926	2019.40047	4542.338	2.105144263	0.322046229	0.330868773	0.008822544	O
4/5/2022	HEK293T	whole cell	10X	219.7	0.542	10	Ash1	300	E8	Trial1	5994.854	8159.569	3558.92886	7491.408	6134.546	8423.815	3711.60151	7688.969	1.684454575	0.372515151	0.376959771	0.00444462	O
4/5/2022	HEK293T	whole cell	10X	336.31	0.735	10	Ash1	300	E8	Trial1	3387.975	3956.457	1459.25563	3692.498	3501.07	4218.684	1623.28369	3893.859	2.321714531	0.30104935	0.31677823	0.01572888	O
4/5/2022	HEK293T	whole cell	10X	547.56	0.601	10	Ash1	300	E8	Trial1	5234.725	6618.716	2751.17487	5753.352	5289.593	6805.423	2886.50799	5870.688	1.902723472	0.344504053	0.353042115	0.008538063	O
4/5/2022	HEK293T	whole cell	10X	378.56	0.557	10	Ash1	300	E8	Trial1	3674.902	4398.228	1669.70043	4109.629	3801.817	4680.299	1842.54517	4330.478	2.200934931	0.312408725	0.326439926	0.014031201	O
4/5/2022	HEK293T	whole cell	10X	557.7	0.399	10	Ash1	300	E8	Trial1	4806.664	8731.624	4826.76267	7143.839	4823.93	8839.542	4910.7114	7221.83	0.995835994	0.501043173	0.50445735	0.003414176	O
4/5/2022	HEK293T	whole cell	10X	459.68	0.906	10	Ash1	300	E8	Trial1	4036.18	4823.688	1867.16965	4301.805	4131.386	5088.243	2044.15467	4497.125	2.161656816	0.316289863	0.331008211	0.014718348	O
4/5/2022	HEK293T	whole cell	10X	290.68	0.551	10	Ash1	300	E8	Trial1	4056.471	4995.378	2039.37337	4242.5	4078.058	5098.651	2116.87907	4317.901	1.989077164	0.334551417	0.34171115	0.007159733	O
4/5/2022	HEK293T	whole cell	10X	363.35	0.867	10	Ash1	300	E8	Trial1	3370.219	3899.558	1445.87991	3512.958	3343.284	4040.772	1590.04641	3572.553	2.330912116	0.300218068	0.322306896	0.022088828	O
4/5/2022	HEK293T	whole cell	10X	488.41	0.753	10	Ash1	300	E8	Trial1	6947.225	8767.104	3666.27502	7467.367	6953.986	8843.37	3726.30787	7533.945	1.894900127	0.34543506	0.348895631	0.003460571	O
4/5/2022	HEK293T	whole cell	10X	370.11	0.701	10	Ash1	300	E8	Trial1	6112.502	11976.475	7052.19095	8866.621	6193.891	12365.726	7345.64785	9143.768	0.866752197	0.53568974	0.54253309	0.00684335	O
4/5/2022	HEK293T	whole cell	10X	211.25	0.642	10	Ash1	300	E8	Trial1	5098.512	7292.576	3233.95616	7138.992	5215.136	7524.48	3373.4716	7299.928	1.576555695	0.388115034	0.39278446	0.004669427	O
4/5/2022	HEK293T	whole cell	10X	119.99	0.715	10	Ash1	300	E8	Trial1	6288.197	9976.549	5108.9445	8078.211	6617.07	10644.873	5508.06746	8577.676	1.230821161	0.448265427	0.454268455	0.006003028	O
4/5/2022	HEK293T	whole cell	10X	287.3	0.577	10	Ash1	300	E8	Trial1	5759.2	7787.859	3367.81721	7198.241	5860.347	7998.412	3494.16451	7359.282	1.710069057	0.368994287	0.373527202	0.004532915	O
4/5/2022	HEK293T	whole cell	10X	321.1	0.718	10	Ash1	300	E8	Trial1	6965.269	10964.784	5467.35239	9504.416	6969.521	11028.079	5527.56885	9508.758	1.273974769	0.439758617	0.442308483	0.002549866	O
4/5/2022	HEK293T	whole cell	10X	282.23	0.844	10	Ash1	300	E8	Trial1	3409.527	4003.359	1502.28643	3652.754	6232.743	8818.078	4069.2519	7607.749	2.269558542	0.305851688	0.394996497	0.089144809	O
4/5/2022	HEK293T	whole cell	10X	185.9	0.736	10	Ash1	300	E8	Trial1	3944.027	4812.4	1868.07098	4494.709	4081.709	5122.354	2065.57665	4702.482	2.111283266	0.321410786	0.336014425	0.014603639	O
4/5/2022	HEK293T	whole cell	10X	238.29	0.948	10	Ash1	300	E8	Trial1	3893.879	5012.646	1969.44697	5154.964	3973.447	5231.582	2116.77124	5309.915	1.97714336	0.335892458	0.347569029	0.011676571	O
4/5/2022	HEK293T	whole cell	10X	234.91	0.959	10	Ash1	300	E8	Trial1	3891.381	4644.288	1859.60584	3801.317	3793.806	4515.345	1801.53624	3700.482	2.09258377	0.323354216	0.321970697	-0.001383519	O
4/5/2022	HEK293T	whole cell	10X	532.35	0.89	10	Ash1	300	E8	Trial1	4664.521	5863.838	2486.97283	4761.416	4599.765	5808.092	2474.27497	4715.482	1.875581809	0.347755712	0.349768305	0.002012593	O
4/5/2022	HEK293T	whole cell	10X	469.82	0.444	10	Ash1	300	E8	Trial1	6763.784	9535.795	4408.59266	8117.878	6712.763	9542.601	4446.27266	8097.705	1.534227478	0.394597568	0.398445959	0.00384839	O
4/5/2022	HEK293T	whole cell	10X	539.11	0.64	10	Ash1	300	E8	Trial1	4940.191	6577.872	2745.70314	6388.777	4971.32	6714.94	2849.52541	6476.921	1.7992444	0.357239261	0.364350049	0.007110789	O
4/5/2022	HEK293T	whole cell	10X	378.56	0.667	10	Ash1	300	E8	Trial1	7467.304	11386.772	5592.32167	9667.259	7620.884	11746.933	5819.81415	9937.107	1.335277983	0.428214545	0.432999394	0.004784848	O
4/5/2022	HEK293T	whole cell	10X	395.46	0.653	10	Ash1	300	E8	Trial1	6072.701	9208.295	4527.28483	7697.256	6493.786	10070.568	5033.34858	8397.436	1.341356073	0.427102913	0.436652192	0.009549278	O
4/5/2022	HEK293T	whole cell	10X	282.23	0.739	10	Ash1	300	E8	Trial1	6304.006	10413.431	5637.46867	7551.785	6305.096	10632.736	5812.72473	7780.581	1.118233443	0.472091498	0.479684001	0.007592503	O
4/5/2022	HEK293T	whole cell	10X	282.23	0.903	10	Ash1	300	E8	Trial1	6518.826	8491.976	3538.46822	7887.0	12335.88	17173.922	7680.04026	15557.186	1.842273434	0.351831034	0.383696586	0.031865552	O
4/5/2022	HEK293T	whole cell	10X	496.86	0.513	10	Ash1	300	E8	Trial1	5292.432	8483.16	4411.94188	6664.364	5317.133	8574.633	4481.84194	6709.003	1.199569746	0.454634367	0.457378651	0.002744284	O
4/5/2022	HEK293T	whole cell	10X	363.35	0.718	10	Ash1	300	E8	Trial1	6087.991	10936.614	6092.44512	8513.335	6125.586	11127.907	6245.1732	8611.438	0.999268911	0.500182839	0.504833462	0.004650623	O
4/5/2022	HEK293T	whole cell	10X	285.61	0.885	10	Ash1	300	E8	Trial1	4569.284	5455.456	2191.71495	4431.687	4477.681	5359.0	2155.71565	4369.018	2.084798482	0.324170284	0.324979157	0.000808873	O
4/5/2022	HEK293T	whole cell	10X	103.09	0.536	10	Ash1	300	E8	Trial1	3048.361	3807.147	1555.83799	3345.672	3264.934	4185.459	1759.11445	3662.787	1.959304902	0.337917191	0.350138831	0.01222164	O
4/5/2022	HEK293T	whole cell	10X	125.06	0.774	10	Ash1	300	E8	Trial1	3612.608	4298.689	1655.83176	3832.5	3739.959	4580.378	1830.52791	4040.378	2.181748223	0.314292625	0.328611832	0.014319208	O
4/5/2022	HEK293T	whole cell	10X	520.52	0.821	10	Ash1	300	E8	Trial1	8001.341	12254.399	6114.50698	9995.691	8125.006	12519.11	6275.91778	10194.416	1.308583182	0.433166111	0.435799666	0.002633555	O
4/5/2022	HEK293T	whole cell	10X	135.2	0.807	10	Ash1	300	E8	Trial1	3045.525	3611.55	1390.66625	3193.45	3338.488	4207.75	1741.09164	3669.788	2.189975488	0.313482033	0.342762938	0.029280905	O
4/5/2022	HEK293T	whole cell	10X	246.74	0.448	10	Ash1	300	E8	Trial1	7046.541	12633.802	7032.77173	9822.966	7265.678	13244.109	7441.25923	10273.897	1.001957872	0.499511011	0.505969334	0.006458323	O
4/5/2022	HEK293T	whole cell	10X	275.47	0.649	10	Ash1	300	E8	Trial1	4292.981	6980.902	3631.67329	5652.362	4327.221	7171.258	3772.04493	5819.926	1.182094494	0.458275296	0.465726766	0.00745147	O
4/5/2022	HEK293T	whole cell	10X	500.24	0.547	10	Ash1	300	E8	Trial1	6648.689	9176.331	4153.40721	7890.098	6781.669	9453.091	4324.16864	8077.041	1.600779472	0.384500113	0.389359973	0.00485986	O
4/5/2022	HEK293T	whole cell	10X	273.78	0.575	10	Ash1	300	E8	Trial1	7285.395	11184.777	5539.60176	9389.031	7429.444	11579.104	5797.61556	9704.648	1.315147788	0.431937868	0.438314769	0.006376901	O
4/5/2022	HEK293T	whole cell	10X	430.95	0.758	10	Ash1	300	E8	Trial1	3515.29	3823.816	1394.31717	2981.027	3629.62	4029.302	1515.00968	3108.388	2.521155212	0.283997705	0.294483719	0.010486014	O
4/5/2022	HEK293T	whole cell	10X	121.68	0.664	10	Ash1	300	E8	Trial1	3490.778	4144.556	1577.49443	3773.417	3676.833	4516.278	1791.99494	4081.903	2.21286233	0.311248942	0.327674405	0.016425463	O
4/5/2022	HEK293T	whole cell	10X	224.77	0.661	10	Ash1	300	E8	Trial1	4231.985	3552.444	923.34621	2032.346	2044.519	2651.391	1123.81457	2336.744	4.583313338	0.179105119	0.3547021	0.175596981	O
4/5/2022	HEK293T	whole cell	10X	126.75	0.639	10	Ash1	300	E8	Trial1	3121.427	3694.08	1415.21136	3286.907	3269.827	4001.28	1596.47482	3535.773	2.20562602	0.311951548	0.328067366	0.016115818	O
4/5/2022	HEK293T	whole cell	10X	130.13	0.613	10	Ash1	300	E8	Trial1	10399.208	14334.117	7385.50501	7563.325	10686.221	15069.013	7901.77443	7913.376	1.408056455	0.415272656	0.425100945	0.009828289	O
4/5/2022	HEK293T	whole cell	10X	598.26	0.561	10	Ash1	300	E8	Trial1	5577.48	9773.382	5363.26413	7652.913	5682.757	10062.243	5554.84828	7871.229	1.039941324	0.490210178	0.494308898	0.00409872	O
4/5/2022	HEK293T	whole cell	10X	314.34	0.752	10	Ash1	300	E8	Trial1	6315.145	11877.65	6821.92864	8993.129	6509.054	12362.328	7145.88373	9298.135	0.925712556	0.5192883	0.523318661	0.004030361	O
4/5/2022	HEK293T	whole cell	10X	381.94	0.687	10	Ash1	300	E8	Trial1	4850.38	6519.841	2877.23864	5641.584	5176.009	7071.96	3172.46728	6085.305	1.685776054	0.372331862	0.380005545	0.007673683	O
4/5/2022	HEK293T	whole cell	10X	229.84	0.885	10	Ash1	300	E8	Trial1	4599.088	5972.478	2611.78347	4858.831	4483.066	5850.206	2567.22571	4773.449	1.760899421	0.362200808	0.364130424	0.001929616	O
4/5/2022	HEK293T	whole cell	10X	329.55	0.962	10	Ash1	300	E8	Trial1	5008.795	6180.61	2408.76233	5879.928	5326.846	6743.031	2709.00273	6372.631	2.079406066	0.324737946	0.3371147	0.012376754	O
4/5/2022	HEK293T	whole cell	10X	250.12	0.755	10	Ash1	300	E8	Trial1	5510.878	9157.352	4864.53377	7221.331	5617.466	9512.852	5120.29395	7448.953	1.13286869	0.468852117	0.476849359	0.007997242	O
4/5/2022	HEK293T	whole cell	10X	239.98	0.586	10	Ash1	300	E8	Trial1	3203.0	3970.887	1629.51411	3388.331	3118.972	3871.782	1586.36808	3328.204	1.965616609	0.337198004	0.337142067	-5.59e-05	O
4/5/2022	HEK293T	whole cell	10X	145.34	0.701	10	Ash1	300	E8	Trial1	5241.407	6459.977	2589.43629	5750.5	5612.86	7127.151	2955.63787	6298.407	2.02414982	0.330671448	0.344942359	0.014270911	O
4/5/2022	HEK293T	whole cell	10X	535.73	0.778	10	Ash1	300	E8	Trial1	5809.609	9697.905	5252.34667	7191.924	5692.038	9560.249	5197.24628	7085.382	1.106097782	0.474811763	0.477280797	0.002469034	O
4/5/2022	HEK293T	whole cell	10X	479.96	0.774	10	Ash1	300	E8	Trial1	7685.944	12865.338	6963.37094	9623.246	7594.828	12753.581	6913.85085	9549.849	1.103767711	0.47533765	0.476532076	0.001194426	O
4/5/2022	HEK293T	whole cell	10X	603.33	0.787	10	Ash1	300	E8	Trial1	7378.067	11105.306	5385.73035	9522.106	7830.0	11972.087	5876.42626	10240.846	1.369928779	0.421953609	0.428735117	0.006781508	O
4/5/2022	HEK293T	whole cell	10X	221.39	0.826	10	Ash1	300	E8	Trial1	4067.397	4765.756	1819.27744	4161.885	4303.206	5157.664	2024.3972	4487.198	2.235721122	0.30905012	0.319931123	0.010881004	O
4/5/2022	HEK293T	whole cell	10X	163.93	0.809	10	Ash1	300	E8	Trial1	3632.979	4442.67	1760.21346	3984.093	4381.155	5731.979	2455.82998	5021.773	2.06394229	0.326376904	0.359197802	0.032820898	O
4/5/2022	HEK293T	whole cell	10X	104.78	0.838	10	Ash1	300	E8	Trial1	3474.226	4044.5	1533.79022	3523.0	5267.693	6881.258	2966.74424	5908.613	2.265124627	0.306267023	0.360285002	0.054017979	O
4/5/2022	HEK293T	whole cell	10X	317.72	0.478	10	Ash1	300	E8	Trial1	3751.473	4517.309	1782.69121	3928.09	3856.388	4757.234	1934.35444	4099.968	2.104387445	0.32212474	0.334042562	0.011917821	O
4/5/2022	HEK293T	whole cell	10X	518.83	0.498	10	Ash1	300	E8	Trial1	4155.104	5465.195	2281.62943	5165.055	4281.293	5746.335	2452.87934	5391.423	1.821112555	0.354470083	0.364243624	0.009773542	O
4/5/2022	HEK293T	whole cell	10X	130.13	0.716	10	Ash1	300	E8	Trial1	3828.182	4595.727	1804.88807	4010.013	5582.468	7332.104	3176.67982	6298.506	2.12100798	0.320409306	0.362669963	0.042260658	O
4/5/2022	HEK293T	whole cell	10X	280.54	0.878	10	Ash1	300	E8	Trial1	7208.139	6968.205	2284.66528	4543.295	7651.464	7814.663	2763.53989	5241.301	3.155008772	0.240673379	0.265342185	0.024668806	O
4/5/2022	HEK293T	whole cell	10X	121.68	0.687	10	Ash1	300	E8	Trial1	6694.167	10625.833	5463.63433	8496.264	6966.653	11219.264	5832.37028	8918.777	1.22522237	0.449393289	0.4556887	0.006295411	O
4/5/2022	HEK293T	whole cell	10X	547.56	0.459	10	Ash1	300	E8	Trial1	5207.17	6330.809	2474.54873	5770.843	5330.957	6629.315	2661.48415	6012.756	2.104290749	0.322134774	0.333000156	0.010865382	O
4/5/2022	HEK293T	whole cell	10X	316.03	0.889	10	Ash1	300	E8	Trial1	3023.38	3441.888	1221.57803	3252.203	3227.492	3817.626	1432.01982	3552.818	2.474979024	0.287771521	0.307332587	0.019561065	O
4/5/2022	HEK293T	whole cell	10X	135.2	0.799	10	Ash1	300	E8	Trial1	5030.8	6096.4	2399.098	5426.2	5106.325	6294.925	2527.57703	5584.188	2.096954772	0.322897838	0.331098961	0.008201123	O
4/5/2022	HEK293T	whole cell	10X	380.25	0.717	10	Ash1	300	E8	Trial1	3076.645	3515.324	1273.03059	3219.324	3218.693	3845.747	1479.81182	3473.831	2.416787958	0.292672537	0.314953773	0.022281236	O
4/5/2022	HEK293T	whole cell	10X	419.12	0.54	10	Ash1	300	E8	Trial1	3020.75	3517.036	1363.89166	2906.036	3026.556	3572.189	1402.81986	2975.234	2.214802017	0.311061146	0.316708246	0.0056471	O
4/5/2022	HEK293T	whole cell	10X	234.91	0.821	10	Ash1	300	E8	Trial1	3848.633	4609.719	1828.56218	3902.007	5512.842	6686.079	2570.42484	6283.41	2.104731817	0.322089011	0.317993318	-0.004095693	O
4/5/2022	HEK293T	whole cell	10X	561.08	0.66	10	Ash1	300	E8	Trial1	6094.636	10409.939	5582.00599	8409.347	6587.786	11446.055	6198.7749	9240.808	1.091836163	0.478048911	0.484788283	0.006739371	O
4/5/2022	HEK293T	whole cell	10X	312.65	0.828	10	Ash1	300	E8	Trial1	4612.8	6519.492	3051.12347	5387.287	4682.271	6721.546	3187.62471	5538.514	1.511836556	0.398115075	0.405040273	0.006925198	O
4/5/2022	HEK293T	whole cell	10X	221.39	0.938	10	Ash1	300	E8	Trial1	6909.221	9548.886	4372.57556	7970.649	6909.527	9656.726	4465.65682	8047.473	1.580126153	0.387577948	0.392578871	0.005000923	O
4/5/2022	HEK293T	whole cell	10X	316.03	0.602	10	Ash1	300	E8	Trial1	6153.642	12135.995	7245.90412	8571.898	6222.369	12463.24	7494.59967	8793.604	0.849257994	0.54075743	0.546374338	0.005616908	O
4/5/2022	HEK293T	whole cell	10X	248.43	0.361	10	Ash1	300	E8	Trial1	4101.925	5152.462	2139.15627	4417.292	4493.857	5948.571	2603.58113	5069.714	1.917543406	0.342754112	0.366833931	0.024079819	O
4/5/2022	HEK293T	whole cell	10X	273.78	0.66	10	Ash1	300	E8	Trial1	5149.111	11070.994	6708.86121	8595.284	5273.79	11375.383	6912.91866	8775.556	0.767508947	0.565767999	0.567250671	0.001482672	O
4/5/2022	HEK293T	whole cell	10X	359.97	0.758	10	Ash1	300	E8	Trial1	5897.474	8578.972	4129.10084	6969.526	6006.906	8876.605	4325.81635	7195.413	1.428270761	0.41181569	0.418652143	0.006836452	O
4/5/2022	HEK293T	whole cell	10X	238.29	0.78	10	Ash1	300	E8	Trial1	3199.376	3848.092	1537.45998	3236.646	3406.709	4227.929	1755.78996	3508.333	2.080949125	0.324575304	0.340104661	0.015529357	O
4/5/2022	HEK293T	whole cell	10X	103.09	0.623	10	Ash1	300	E8	Trial1	9617.345	14083.672	7116.23429	9843.394	9263.655	13802.655	7037.74854	9764.049	1.351465481	0.425266715	0.43172654	0.006459825	O
4/5/2022	HEK293T	whole cell	10X	189.28	0.74	10	Ash1	300	E8	Trial1	5609.982	7276.321	3058.461	6550.366	5840.179	7702.562	3300.01127	6880.294	1.834249971	0.35282703	0.361044045	0.008217015	O
4/5/2022	HEK293T	whole cell	10X	381.94	0.73	10	Ash1	300	E8	Trial1	3872.973	4758.682	1944.96055	4005.504	3959.42	4975.066	2085.87244	4161.584	1.991286147	0.33430436	0.345040784	0.010736424	O
4/5/2022	HEK293T	whole cell	10X	522.21	0.692	10	Ash1	300	E8	Trial1	4714.605	5683.094	2306.97876	4617.761	4637.094	5590.02	2270.36267	4536.829	2.043627398	0.328555329	0.328682868	0.000127539	O
4/5/2022	HEK293T	whole cell	10X	581.36	0.893	10	Ash1	300	E8	Trial1	5341.369	6087.137	2209.71461	5507.878	5463.032	6340.334	2360.50698	5707.474	2.417221199	0.292635431	0.301718568	0.009083137	O
4/5/2022	HEK293T	whole cell	10X	417.43	0.85	10	Ash1	300	E8	Trial1	6049.939	9134.87	4480.43304	7620.891	6277.907	9621.291	4769.88109	8021.68	1.350302291	0.425477184	0.431749872	0.006272688	O
4/5/2022	HEK293T	whole cell	10X	434.33	0.754	10	Ash1	300	E8	Trial1	3756.809	4743.564	2033.28452	3785.109	1059.381	1490.058	708.07226	1160.599	1.847655339	0.351166093	0.400617247	0.049451154	O
4/5/2022	HEK293T	whole cell	10X	329.55	0.612	10	Ash1	300	E8	Trial1	7587.974	13065.123	7384.595	8731.062	7691.58	13517.456	7695.26776	9187.636	1.027540982	0.49320828	0.500119835	0.006911555	O
4/5/2022	HEK293T	whole cell	10X	86.19	0.633	10	Ash1	300	E8	Trial1	7290.667	5808.843	1689.0607	1345.941	11788.157	8695.451	2107.17692	1792.373	4.316403194	0.188097096	0.151646368	-0.036450728	O
4/5/2022	HEK293T	whole cell	10X	258.57	0.736	10	Ash1	300	E8	Trial1	6858.817	10127.287	4794.05777	8937.138	7257.164	10950.974	5283.37945	9585.777	1.430691354	0.411405586	0.421303867	0.009898281	O
4/5/2022	HEK293T	whole cell	10X	322.79	0.756	10	Ash1	300	E8	Trial1	5620.367	8425.1	4116.05773	7001.304	6070.142	9366.089	4676.6615	7748.696	1.365473317	0.422748375	0.435167676	0.012419301	O
4/5/2022	HEK293T	whole cell	10X	361.66	0.51	10	Ash1	300	E8	Trial1	5944.575	10269.243	5713.20858	7396.893	5948.304	10307.794	5743.27533	7431.145	1.040496757	0.490076741	0.49123178	0.00115504	O
4/5/2022	HEK293T	whole cell	10X	272.09	0.616	10	Ash1	300	E8	Trial1	3425.292	3974.435	1517.90184	3374.36	3457.261	4087.404	1595.13133	3473.286	2.256596514	0.307069051	0.315718025	0.008648975	O
4/5/2022	HEK293T	whole cell	10X	290.68	0.641	10	Ash1	300	E8	Trial1	6132.901	5728.244	2051.02562	2246.215	5885.604	5991.523	2391.30373	2530.785	2.990163039	0.250616326	0.288912696	0.038296371	O
4/5/2022	HEK293T	whole cell	10X	415.74	0.824	10	Ash1	300	E8	Trial1	5743.386	7818.886	3598.62384	6190.882	5492.907	7497.878	3457.39471	5943.382	1.595995096	0.38520874	0.386288063	0.001079323	O
4/5/2022	HEK293T	whole cell	10X	87.88	0.663	10	Ash1	300	E8	Trial1	5896.596	12171.0	7243.25949	9487.077	6521.173	13489.904	8037.88944	10504.173	0.814080458	0.551243467	0.552088397	0.00084493	O
4/5/2022	HEK293T	whole cell	10X	133.51	0.705	10	Ash1	300	E8	Trial1	5267.975	8497.177	4637.24195	5620.57	4970.506	8400.747	4689.20156	5669.354	1.136014695	0.468161573	0.485439288	0.017277715	O
4/5/2022	HEK293T	whole cell	10X	381.94	0.859	10	Ash1	300	E8	Trial1	5631.633	7968.558	3695.77244	6779.053	6060.889	8865.5	4220.44985	7540.942	1.523804047	0.396227275	0.410496134	0.014268859	O
4/5/2022	HEK293T	whole cell	10X	387.01	0.825	10	Ash1	300	E8	Trial1	3524.616	4312.253	1731.03278	3753.546	3718.555	4668.105	1930.63738	4034.913	2.036134752	0.329366145	0.341754582	0.012388437	O
4/5/2022	HEK293T	whole cell	10X	427.57	0.813	10	Ash1	300	E8	Trial1	3064.739	3520.545	1345.38951	2899.178	3114.866	3715.7	1486.78611	3042.289	2.277956664	0.305068097	0.32309833	0.018030233	O
4/5/2022	HEK293T	whole cell	10X	167.31	0.728	10	Ash1	300	E8	Trial1	3192.051	3978.788	1601.60181	3607.364	3630.414	4831.828	2085.11593	4329.435	1.993036584	0.334108846	0.364815854	0.030707007	O
4/5/2022	HEK293T	whole cell	10X	356.59	0.471	10	Ash1	300	E8	Trial1	7168.483	10564.867	5117.25261	8675.36	7205.114	10699.512	5215.03377	8767.199	1.400846029	0.416519838	0.419885002	0.003365164	O
4/5/2022	HEK293T	whole cell	10X	172.38	0.677	10	Ash1	300	E8	Trial1	3258.098	3863.882	1517.638	3260.274	3246.971	3867.784	1523.95955	3278.578	2.146821574	0.317780966	0.31942606	0.001645094	O
4/5/2022	HEK293T	whole cell	10X	408.98	0.35	10	Ash1	300	E8	Trial1	4075.512	5864.645	2708.34135	5243.591	4575.666	6804.153	3241.62129	5986.467	1.504799977	0.399233475	0.414673424	0.015439949	O
4/5/2022	HEK293T	whole cell	10X	147.03	0.567	10	Ash1	300	E8	Trial1	3287.701	4089.966	1672.23093	3553.966	3760.966	5078.081	2258.69918	4347.736	1.966056805	0.33714796	0.375220068	0.038072109	O
4/5/2022	HEK293T	whole cell	10X	182.52	0.711	10	Ash1	300	E8	Trial1	3838.593	4896.787	2017.45192	4446.741	4284.407	5812.139	2557.54453	5178.204	1.902693671	0.34450759	0.373803369	0.029295779	O
4/5/2022	HEK293T	whole cell	10X	343.07	0.706	10	Ash1	300	E8	Trial1	5665.63	8891.315	4498.4284	7316.33	5988.537	9550.822	4890.97009	7820.67	1.259468751	0.442581912	0.449558059	0.006976147	O
4/5/2022	HEK293T	whole cell	10X	385.32	0.718	10	Ash1	300	E8	Trial1	3260.009	3956.167	1574.94387	3439.044	3463.974	4365.706	1812.45307	3775.509	2.069920752	0.325741308	0.34350007	0.017758763	O
4/5/2022	HEK293T	whole cell	10X	383.63	0.542	10	Ash1	300	E8	Trial1	5878.617	8712.119	4384.86474	6376.775	5997.696	9042.753	4601.34204	6645.432	1.340660966	0.42722975	0.434128269	0.006898519	O
4/5/2022	HEK293T	whole cell	10X	260.26	0.775	10	Ash1	300	E8	Trial1	4142.474	5015.506	2051.68779	4043.721	4136.059	5103.786	2132.68594	4099.941	2.01905671	0.331229286	0.340209398	0.008980111	O
4/5/2022	HEK293T	whole cell	10X	317.72	0.769	10	Ash1	300	E8	Trial1	5127.394	6464.224	2670.79484	5662.686	5202.627	6665.373	2807.37738	5792.649	1.919800774	0.342489121	0.350483876	0.007994755	O
4/5/2022	HEK293T	whole cell	10X	495.17	0.703	10	Ash1	300	E8	Trial1	4784.211	6997.546	3317.82689	6021.512	4904.689	7258.017	3478.12339	6212.676	1.441971254	0.40950523	0.414911277	0.005406047	O
4/5/2022	HEK293T	whole cell	10X	140.27	0.836	10	Ash1	300	E8	Trial1	5707.603	11956.061	7328.66527	8433.506	5414.578	11313.481	6918.14396	8029.53	0.778805252	0.562175089	0.560958399	-0.00121669	O
4/5/2022	HEK293T	whole cell	10X	338.0	0.682	10	Ash1	300	E8	Trial1	3436.76	4167.895	1708.95555	3355.035	3455.685	4278.52	1797.2402	3419.825	2.011029485	0.332112324	0.342140832	0.010028508	O
4/5/2022	HEK293T	whole cell	10X	305.89	0.766	10	Ash1	300	E8	Trial1	3440.542	4852.05	2266.58085	4010.431	3873.525	5714.11	2768.10185	4700.21	1.517943646	0.397149476	0.416780694	0.019631218	O
4/5/2022	HEK293T	whole cell	10X	282.23	0.722	10	Ash1	300	E8	Trial1	6653.389	9546.126	4562.55491	7669.868	6827.126	9925.335	4788.8434	7990.078	1.458259491	0.40679188	0.412263775	0.005471895	O
4/5/2022	HEK293T	whole cell	10X	329.55	0.558	10	Ash1	300	E8	Trial1	3807.405	4831.687	2021.56666	4169.451	4199.426	5652.918	2511.68727	4818.605	1.883393249	0.346813602	0.374257917	0.027444314	O
4/5/2022	HEK293T	whole cell	10X	184.21	0.85	10	Ash1	300	E8	Trial1	6322.752	11958.11	7003.92226	8437.522	6249.945	11863.019	6965.35364	8343.129	0.902744457	0.525556649	0.527067441	0.001510793	O
4/5/2022	HEK293T	whole cell	10X	429.26	0.819	10	Ash1	300	E8	Trial1	5059.725	7615.051	3578.41479	7131.484	5044.583	7649.725	3612.75709	7175.468	1.4139571	0.414257569	0.417305668	0.003048099	O
4/5/2022	HEK293T	whole cell	10X	299.13	0.732	10	Ash1	300	E8	Trial1	6000.017	8139.243	3719.3831	6525.531	6085.667	8315.667	3820.59324	6682.475	1.613175314	0.3826762	0.385674629	0.002998428	O
4/5/2022	HEK293T	whole cell	10X	278.85	0.838	10	Ash1	300	E8	Trial1	6463.012	8073.709	3354.98834	6806.97	6494.982	8190.933	3437.53611	6900.297	1.926388811	0.341718092	0.346089086	0.004370994	O
4/5/2022	HEK293T	whole cell	10X	354.9	0.474	10	Ash1	300	E8	Trial1	3082.305	3867.148	1521.95469	3745.114	5967.452	8151.933	3548.24966	7583.862	2.025227834	0.330553616	0.37288366	0.042330044	O
4/5/2022	HEK293T	whole cell	10X	299.13	0.681	10	Ash1	300	E8	Trial1	7308.757	11824.87	6098.35734	9751.955	7336.169	11934.7	6175.45128	9847.785	1.198479622	0.454859799	0.457047427	0.002187627	O
4/5/2022	HEK293T	whole cell	10X	99.71	0.649	10	Ash1	300	E8	Trial1	4442.915	5635.729	2356.55995	4865.39	4832.915	6552.152	2935.32792	5554.627	1.885339263	0.346579694	0.37786253	0.031282835	O
4/5/2022	HEK293T	whole cell	10X	414.05	0.542	10	Ash1	300	E8	Trial1	4831.49	6071.192	2493.39202	5353.212	4913.09	6320.465	2661.49378	5552.808	1.93771776	0.340400298	0.351371621	0.010971323	O
4/5/2022	HEK293T	whole cell	10X	255.19	0.856	10	Ash1	300	E8	Trial1	5519.934	7752.477	3556.17944	6688.066	5633.364	7992.251	3701.74878	6867.47	1.552209075	0.39181743	0.396540338	0.004722909	O
4/5/2022	HEK293T	whole cell	10X	251.81	0.921	10	Ash1	300	E8	Trial1	4035.262	4922.819	1916.4256	4566.866	6016.013	7704.087	3173.78572	7062.181	2.105618919	0.321997008	0.345359655	0.023362647	O
4/5/2022	HEK293T	whole cell	10X	268.71	0.694	10	Ash1	300	E8	Trial1	4749.937	6495.277	2914.90023	5594.264	4840.176	6695.183	3042.55924	5722.792	1.629536734	0.380295125	0.385977601	0.005682477	O
4/5/2022	HEK293T	whole cell	10X	351.52	0.511	10	Ash1	300	E8	Trial1	5220.375	10440.635	6231.04465	7593.64	5563.529	11211.077	6707.32693	8184.63	0.83780093	0.544128574	0.546606281	0.002477707	O
4/5/2022	HEK293T	whole cell	10X	136.89	0.681	10	Ash1	300	E8	Trial1	5208.766	11605.148	7272.73291	8272.469	5679.568	12559.346	7845.1611	8968.494	0.71620477	0.582681052	0.580060498	-0.002620553	O
4/5/2022	HEK293T	whole cell	10X	479.96	0.615	10	Ash1	300	E8	Trial1	6786.764	9885.63	4704.60919	8337.031	6882.708	10114.208	4850.44233	8504.897	1.442577635	0.409403568	0.413396419	0.003992851	O
4/5/2022	HEK293T	whole cell	10X	611.78	0.539	10	Ash1	300	E8	Trial1	3864.414	5311.776	2392.92434	4582.696	3932.097	5516.453	2530.95828	4744.649	1.614933634	0.382418883	0.391603997	0.009185114	O
4/5/2022	HEK293T	whole cell	10X	258.57	0.814	10	Ash1	300	E8	Trial1	5474.085	7179.34	3065.9234	6379.745	5573.529	7433.209	3231.94829	6564.686	1.785460459	0.359007071	0.367038399	0.008031329	O
4/5/2022	HEK293T	whole cell	10X	420.81	0.677	10	Ash1	300	E8	Trial1	5267.904	9141.481	4969.85381	7261.253	5438.63	9600.45	5280.91984	7563.454	1.059971621	0.485443581	0.492643807	0.007200226	O
4/5/2022	HEK293T	whole cell	10X	109.85	0.787	10	Ash1	300	E8	Trial1	6861.508	10767.646	5433.25939	8935.723	7176.461	11480.831	5870.30445	9510.538	1.26287142	0.441916404	0.449943281	0.008026877	O
4/5/2022	HEK293T	whole cell	10X	326.17	0.752	10	Ash1	300	E8	Trial1	4389.295	5212.591	2116.66034	4050.549	4360.135	5339.031	2233.23783	4183.798	2.073688875	0.325341972	0.338709472	0.0133675	O
4/5/2022	HEK293T	whole cell	10X	212.94	0.642	10	Ash1	300	E8	Trial1	4371.778	7748.127	4281.10206	6052.54	4722.381	8506.548	4755.61673	6568.786	1.021180514	0.494760361	0.50175331	0.006992949	O
4/5/2022	HEK293T	whole cell	10X	184.21	0.733	10	Ash1	300	E8	Trial1	6166.973	10591.597	5780.12176	8120.945	6266.239	10836.835	5946.84608	8257.275	1.06692787	0.48380982	0.486924151	0.003114331	O
4/5/2022	HEK293T	whole cell	10X	643.89	0.472	10	Ash1	300	E8	Trial1	6400.638	12142.32	7027.23001	9067.115	6706.939	12765.858	7397.2642	9546.927	0.910833713	0.523331776	0.524472322	0.001140546	O
4/5/2022	HEK293T	whole cell	10X	441.09	0.584	10	Ash1	300	E8	Trial1	5996.778	7938.529	3466.68683	6808.157	6165.602	8254.494	3645.14957	7060.923	1.729829746	0.366323212	0.371546415	0.005223203	O
4/5/2022	HEK293T	whole cell	10X	255.19	0.703	10	Ash1	300	E8	Trial1	3519.106	4271.126	1739.48609	3507.967	3552.271	4422.775	1847.31883	3646.066	2.023072228	0.330789318	0.342122066	0.011332749	O
4/5/2022	HEK293T	whole cell	10X	190.97	0.503	10	Ash1	300	E8	Trial1	7725.92	12498.327	6695.29598	8991.018	8342.646	13494.522	7228.37777	9708.115	1.153932555	0.46426709	0.464219815	-4.73e-05	O
4/5/2022	HEK293T	whole cell	10X	432.64	0.643	10	Ash1	300	E8	Trial1	5146.031	6501.719	2855.97904	4833.387	5083.043	6535.082	2916.96488	4863.707	1.801844806	0.356907705	0.364620251	0.007712546	O
4/5/2022	HEK293T	whole cell	10X	158.86	0.694	10	Ash1	300	E8	Trial1	3757.755	6868.425	3938.2006	4940.075	3747.362	6968.755	4024.74591	5041.617	0.954180699	0.511723404	0.517844831	0.006121427	O
4/5/2022	HEK293T	whole cell	10X	180.83	0.803	10	Ash1	300	E8	Trial1	5566.869	10709.99	6234.26135	8027.832	5484.962	10663.0	6244.40652	7955.598	0.892947646	0.528276628	0.532373632	0.004097004	O
4/5/2022	HEK293T	whole cell	10X	98.02	0.913	10	Ash1	300	E8	Trial1	6528.655	11091.896	6073.06019	8203.414	6787.328	11761.241	6515.17003	8677.827	1.075018985	0.481923302	0.489770419	0.007847117	O
4/5/2022	HEK293T	whole cell	10X	174.07	0.629	10	Ash1	300	E8	Trial1	7824.282	12769.437	6847.33484	9343.33	7817.543	12857.126	6926.03347	9409.446	1.142675535	0.46670622	0.469766171	0.003059951	O
4/5/2022	HEK293T	whole cell	10X	559.39	0.619	10	Ash1	300	E8	Trial1	7827.278	12826.218	6781.14798	9982.172	7844.507	13037.68	6953.84602	10138.133	1.154270342	0.464194294	0.469906753	0.005712459	O
4/5/2022	HEK293T	whole cell	10X	576.29	0.472	10	Ash1	300	E8	Trial1	4814.361	7265.293	3626.19197	5723.63	4802.883	7323.214	3676.44107	5796.026	1.327663025	0.429615451	0.433577139	0.003961688	O
4/5/2022	HEK293T	whole cell	10X	331.24	0.808	10	Ash1	300	E8	Trial1	7371.612	11611.826	6095.12856	8472.332	7461.245	11811.924	6214.75037	8645.862	1.209426828	0.452606073	0.454427645	0.001821572	O
4/5/2022	HEK293T	whole cell	10X	353.21	0.414	10	Ash1	300	E8	Trial1	3138.282	4112.445	1763.00379	3611.325	3244.79	4377.34	1933.87401	3809.091	1.780076718	0.359702304	0.373431064	0.01372876	O
4/5/2022	HEK293T	whole cell	10X	211.25	0.787	10	Ash1	300	E8	Trial1	7268.536	11013.872	5614.48736	8142.424	7318.04	11114.328	5669.58312	8243.072	1.29460368	0.435805106	0.436537392	0.000732286	O
4/5/2022	HEK293T	whole cell	10X	535.73	0.629	10	Ash1	300	E8	Trial1	4090.29	7187.35	3914.45098	5816.028	4108.164	7304.751	4015.33375	5853.107	1.044920481	0.48901657	0.494286313	0.005269743	O
4/5/2022	HEK293T	whole cell	10X	231.53	0.773	10	Ash1	300	E8	Trial1	3452.518	4101.708	1573.55962	3675.336	3418.365	4182.423	1658.96893	3745.898	2.194081467	0.313079053	0.326740166	0.013661113	O
4/5/2022	HEK293T	whole cell	10X	341.38	0.775	10	Ash1	300	E8	Trial1	4059.436	5097.549	2108.90317	4406.025	4216.792	5335.757	2225.19246	4608.762	1.92490393	0.341891571	0.34542034	0.003528769	O
4/5/2022	HEK293T	whole cell	10X	427.57	0.522	10	Ash1	300	E8	Trial1	5024.636	6204.126	2528.36208	5330.036	5200.13	6504.462	2687.59232	5583.162	1.987308716	0.334749467	0.340731102	0.005981635	O
4/5/2022	HEK293T	whole cell	10X	126.75	0.924	10	Ash1	300	E8	Trial1	4453.267	7082.68	3715.81576	5298.067	4473.16	7205.013	3799.16133	5447.773	1.198462811	0.454863278	0.459261818	0.00439854	O
4/5/2022	HEK293T	whole cell	10X	165.62	0.565	10	Ash1	300	E8	Trial1	5380.663	10436.663	6177.20351	7408.99	5410.531	10621.929	6324.87668	7523.531	0.8710516	0.534458804	0.538956707	0.004497903	O
4/5/2022	HEK293T	whole cell	10X	196.04	0.794	10	Ash1	300	E8	Trial1	3529.422	4412.439	1816.13711	3819.517	3585.621	4580.991	1930.61461	3947.354	1.943367591	0.339746895	0.349987699	0.010240804	O
4/5/2022	HEK293T	whole cell	10X	429.26	0.775	10	Ash1	300	E8	Trial1	3337.685	4045.339	1586.70642	3629.787	3469.713	4332.288	1760.4495	3857.319	2.10353028	0.322213708	0.336595565	0.014381856	O
4/5/2022	HEK293T	whole cell	10X	221.39	0.91	10	Ash1	300	E8	Trial1	3216.947	4047.71	1724.85094	3251.985	3172.71	4091.725	1782.99148	3301.038	1.865057974	0.349033077	0.359785893	0.010752816	O
4/5/2022	HEK293T	whole cell	10X	633.75	0.771	10	Ash1	300	E8	Trial1	6454.741	10301.248	5396.73864	7807.877	6611.224	10555.2	5522.62585	8045.397	1.196044765	0.455364124	0.455142096	-0.000222028	O
4/5/2022	HEK293T	whole cell	10X	251.81	0.535	10	Ash1	300	E8	Trial1	4234.235	5476.409	2370.1974	4537.195	4213.302	5601.671	2489.38891	4627.537	1.786448251	0.358879803	0.371401418	0.012521615	O
4/5/2022	HEK293T	whole cell	10X	584.74	0.602	10	Ash1	300	E8	Trial1	5180.52	7754.801	3776.18253	6489.173	5344.754	8083.699	3964.72878	6769.74	1.371893429	0.421604102	0.425880672	0.004276569	O
4/5/2022	HEK293T	whole cell	10X	415.74	0.536	10	Ash1	300	E8	Trial1	3939.955	5624.313	2674.31547	4535.902	2764.11	4276.549	2177.97865	3334.695	1.473257379	0.404325085	0.440700037	0.036374952	O
4/5/2022	HEK293T	whole cell	10X	608.4	0.599	10	Ash1	300	E8	Trial1	6589.267	12934.747	7590.8454	9745.211	6709.847	13262.312	7802.38695	10019.506	0.868054433	0.535316307	0.537642032	0.002325725	O
4/5/2022	HEK293T	whole cell	10X	603.33	0.528	10	Ash1	300	E8	Trial1	5915.471	9884.146	5412.55933	7033.616	5818.079	9778.72	5369.00843	6979.63	1.092915687	0.477802334	0.479929067	0.002126733	O
4/5/2022	HEK293T	whole cell	10X	427.57	0.548	10	Ash1	300	E8	Trial1	3194.763	3860.542	1549.15451	3253.49	3167.186	3894.316	1589.03783	3298.261	2.062262337	0.326555954	0.33409652	0.007540566	O
4/5/2022	HEK293T	whole cell	10X	287.3	0.695	10	Ash1	300	E8	Trial1	4583.541	6210.871	2751.68255	5420.588	4750.282	6497.7	2899.83689	5685.335	1.665723032	0.375132746	0.379057755	0.003925009	O
4/5/2022	HEK293T	whole cell	10X	319.41	0.628	10	Ash1	300	E8	Trial1	4595.365	6087.91	2693.60736	5046.101	4601.312	6176.048	2764.50533	5120.249	1.706026301	0.369545558	0.375315489	0.00576993	O
4/5/2022	HEK293T	whole cell	10X	275.47	0.833	10	Ash1	300	E8	Trial1	3808.393	4711.289	1935.94835	3983.644	3857.988	4903.024	2072.82808	4134.012	1.967197627	0.337018334	0.349501325	0.012482992	O
4/5/2022	HEK293T	whole cell	10X	632.06	0.679	10	Ash1	300	E8	Trial1	5033.479	7921.69	4012.41146	6534.393	5221.556	8264.639	4201.8726	6817.588	1.254477276	0.443561801	0.445896369	0.002334569	O
4/5/2022	HEK293T	whole cell	10X	294.06	0.695	10	Ash1	300	E8	Trial1	5648.339	10080.604	5621.16055	7714.862	5674.46	10204.833	5714.91719	7802.379	1.004835025	0.498794159	0.501776093	0.002981934	O
4/5/2022	HEK293T	whole cell	10X	414.05	0.6	10	Ash1	300	E8	Trial1	6100.347	10447.412	5671.57933	8119.204	6311.771	10786.861	5839.54769	8431.972	1.075599343	0.481788551	0.480569051	-0.0012195	O
4/5/2022	HEK293T	whole cell	10X	295.75	0.748	10	Ash1	300	E8	Trial1	5842.354	12596.2	7757.07998	9171.96	5838.491	12531.114	7698.19971	9150.074	0.753164079	0.570397267	0.568691409	-0.001705859	O
4/5/2022	HEK293T	whole cell	10X	620.23	0.692	10	Ash1	300	E8	Trial1	6072.85	9854.19	5235.63195	7368.145	6107.88	10001.741	5341.10987	7491.867	1.159907736	0.462982739	0.466513634	0.003530895	O
4/5/2022	HEK293T	whole cell	10X	419.12	0.64	10	Ash1	300	E8	Trial1	4829.278	6443.709	2809.21536	5657.77	7001.157	9509.504	4241.3067	8197.811	1.719084293	0.367770872	0.377257762	0.009486891	O
4/5/2022	HEK293T	whole cell	10X	640.51	0.703	10	Ash1	300	E8	Trial1	6084.573	11840.527	6960.74517	8710.306	6236.688	12209.704	7192.56133	9008.937	0.874126671	0.533581863	0.535589232	0.002007369	O
4/5/2022	HEK293T	whole cell	10X	483.34	0.493	10	Ash1	300	E8	Trial1	4346.703	8028.161	4674.15282	5527.661	4428.902	8406.843	4959.87334	5787.64	0.929944563	0.518149598	0.528276922	0.010127324	O
4/5/2022	HEK293T	whole cell	10X	545.87	0.575	10	Ash1	300	E8	Trial1	5899.356	8531.725	4029.81288	7238.176	5977.245	8722.362	4144.19807	7422.232	1.463928022	0.405856012	0.409447353	0.003591341	O
4/5/2022	HEK293T	whole cell	10X	414.05	0.67	10	Ash1	300	E8	Trial1	7590.694	11897.27	6074.71218	9471.0	7685.016	12112.082	6207.17538	9641.306	1.249556156	0.444532135	0.446810385	0.00227825	O
4/5/2022	HEK293T	whole cell	10X	412.36	0.773	10	Ash1	300	E8	Trial1	3034.594	3995.897	1721.06631	3507.873	1310.926	2058.906	1063.59754	1581.672	1.763205742	0.361898495	0.447920403	0.086021907	O
4/5/2022	HEK293T	whole cell	10X	408.98	0.918	10	Ash1	300	E8	Trial1	5418.901	6633.173	2713.80327	5512.38	5685.893	7137.269	2996.27773	5934.042	1.996792126	0.333690145	0.345106981	0.011416836	O
4/5/2022	HEK293T	whole cell	10X	523.9	0.766	10	Ash1	300	E8	Trial1	6374.358	12151.097	7165.48144	8458.978	1855.461	2561.981	1192.44606	2032.319	0.889592424	0.529214654	0.39123439	-0.137980263	O
4/5/2022	HEK293T	whole cell	10X	118.3	0.512	10	Ash1	300	E8	Trial1	9180.886	14904.2	8182.36691	9768.229	9258.343	14841.214	8062.1407	9853.429	1.122033038	0.471246197	0.465468565	-0.005777632	O
4/5/2022	HEK293T	whole cell	10X	417.43	0.768	10	Ash1	300	E8	Trial1	4059.708	5950.012	2866.49295	4904.599	4056.935	6007.62	2911.90299	4976.534	1.416263033	0.413862227	0.417846274	0.003984047	O
4/5/2022	HEK293T	whole cell	10X	432.64	0.673	10	Ash1	300	E8	Trial1	3018.703	3481.418	1374.1334	2670.379	3207.766	3877.406	1605.97997	3006.895	2.19680491	0.312812332	0.333623747	0.020811415	O
4/5/2022	HEK293T	whole cell	10X	177.45	0.719	10	Ash1	300	E8	Trial1	3002.838	3866.581	1580.94169	3653.343	3335.257	4447.743	1895.1723	4130.971	1.899398326	0.344899144	0.362335899	0.017436755	O
4/5/2022	HEK293T	whole cell	10X	118.3	0.516	10	Ash1	300	E8	Trial1	5578.214	12038.9	7443.71007	8624.929	5524.043	11917.457	7370.49887	8522.186	0.749386253	0.571629049	0.571598351	-3.07e-05	O
4/5/2022	HEK293T	whole cell	10X	452.92	0.837	10	Ash1	300	E8	Trial1	5269.231	7887.437	3952.59073	6011.336	5170.321	7835.702	3956.36914	5995.067	1.333108171	0.428612789	0.433494408	0.004881619	O
4/5/2022	HEK293T	whole cell	10X	236.6	0.777	10	Ash1	300	E8	Trial1	3185.572	3963.479	1677.59617	3144.893	3163.9	4066.057	1772.19882	3247.322	1.89889084	0.344959523	0.35902823	0.014068707	O
4/5/2022	HEK293T	whole cell	10X	405.6	0.811	10	Ash1	300	E8	Trial1	4940.675	7670.633	3928.99152	5910.967	5278.104	8281.542	4271.38011	6382.983	1.257491897	0.442969475	0.447289095	0.004319621	O
4/5/2022	HEK293T	whole cell	10X	207.87	0.442	10	Ash1	300	E8	Trial1	6291.789	12289.146	7277.68456	8825.333	6330.187	12477.398	7423.39894	8942.105	0.864531699	0.536327701	0.539742797	0.003415096	O
4/5/2022	HEK293T	whole cell	10X	113.23	0.7	10	Ash1	300	E8	Trial1	4981.672	3893.179	860.12598	2067.194	4964.702	4258.866	1161.5465	2452.776	5.79179343	0.147236516	0.189601597	0.042365081	O
4/5/2022	HEK293T	whole cell	10X	290.68	0.814	10	Ash1	300	E8	Trial1	5104.244	6803.634	3030.92592	5618.204	5120.221	6952.442	3151.9205	5720.023	1.684054357	0.372570696	0.381028359	0.008457663	O
4/5/2022	HEK293T	whole cell	10X	387.01	0.622	10	Ash1	300	E8	Trial1	3343.183	4314.69	1876.00599	3509.458	3405.996	4488.358	1987.71457	3660.345	1.7820748	0.359443966	0.368524515	0.009080549	O
4/5/2022	HEK293T	whole cell	10X	417.43	0.682	10	Ash1	300	E8	Trial1	6741.352	11716.898	6462.75219	8848.575	6836.203	12082.936	6718.78772	9162.951	1.04310854	0.489450257	0.495668928	0.006218671	O
4/5/2022	HEK293T	whole cell	10X	485.03	0.487	10	Ash1	300	E8	Trial1	8415.913	13689.16	7432.95726	9451.415	8265.136	13542.143	7372.37439	9417.087	1.132242889	0.468989722	0.471454484	0.002464762	O
4/5/2022	HEK293T	whole cell	10X	373.49	0.647	10	Ash1	300	E8	Trial1	5889.385	7093.339	2939.81864	5432.349	4731.036	5419.244	2119.8544	4168.108	2.003315756	0.332965323	0.309427575	-0.023537748	O
4/5/2022	HEK293T	whole cell	10X	620.23	0.634	10	Ash1	300	E8	Trial1	5940.567	10064.942	5515.40163	7373.894	5947.177	10179.186	5607.27229	7473.21	1.077086928	0.4814435	0.485291177	0.003847677	O
4/5/2022	HEK293T	whole cell	10X	606.71	0.873	10	Ash1	300	E8	Trial1	7096.471	11457.468	5958.19861	9148.104	7125.231	11514.958	5988.89894	9208.877	1.191043042	0.456403631	0.456675278	0.000271647	O
4/5/2022	HEK293T	whole cell	10X	218.01	0.672	10	Ash1	300	E8	Trial1	6159.178	10474.992	5942.13028	6676.302	6201.054	10586.907	6003.72207	6824.349	1.03652692	0.491032056	0.491915791	0.000883735	O
4/5/2022	HEK293T	whole cell	10X	177.45	0.678	10	Ash1	300	E8	Trial1	3303.209	4148.219	1780.02545	3249.962	3351.762	4322.952	1906.1277	3370.476	1.855708861	0.350175753	0.362527137	0.012351384	O
4/5/2022	HEK293T	whole cell	10X	442.78	0.821	10	Ash1	300	E8	Trial1	4606.908	7394.481	3729.09569	6440.653	4932.824	8040.05	4112.2304	6912.752	1.235395491	0.447348133	0.454638548	0.007290415	O
4/5/2022	HEK293T	whole cell	10X	255.19	0.876	10	Ash1	300	E8	Trial1	4373.788	5318.563	2160.2955	4421.894	4694.656	5853.271	2440.70183	4865.271	2.024624872	0.330619512	0.342057384	0.011437871	O
4/5/2022	HEK293T	whole cell	10X	628.68	0.437	10	Ash1	300	E8	Trial1	4783.25	6462.288	2951.37357	5135.747	4800.594	6558.282	3019.19045	5235.667	1.620686059	0.381579471	0.386096378	0.004516907	O
4/5/2022	HEK293T	whole cell	10X	635.44	0.53	10	Ash1	300	E8	Trial1	3514.298	4482.21	1898.22372	3796.886	3503.987	4551.011	1961.43117	3855.088	1.851361335	0.350709673	0.358880347	0.008170675	O
4/5/2022	HEK293T	whole cell	10X	304.2	0.581	10	Ash1	300	E8	Trial1	4658.761	6303.089	2863.77717	5106.15	4710.861	6460.456	2967.14872	5245.005	1.626788931	0.38069294	0.386447638	0.005754698	O
4/5/2022	HEK293T	whole cell	10X	190.97	0.915	10	Ash1	300	E8	Trial1	4373.398	5591.062	2447.62113	4344.947	4411.23	5726.832	2541.88708	4457.858	1.786795328	0.358835107	0.365575187	0.00674008	O
4/5/2022	HEK293T	whole cell	10X	179.14	0.945	10	Ash1	300	E8	Trial1	3172.972	3907.264	1641.484	3074.236	3166.547	4019.736	1739.45109	3168.5	1.932989904	0.340949009	0.354556006	0.013606998	O
4/5/2022	HEK293T	whole cell	10X	403.91	0.57	10	Ash1	300	E8	Trial1	4526.247	8811.729	5247.86691	6131.322	4628.448	9162.879	5497.6293	6379.854	0.862492719	0.536914851	0.542917967	0.006003116	O
4/5/2022	HEK293T	whole cell	10X	270.4	0.815	10	Ash1	300	E8	Trial1	6723.244	13873.812	8425.54771	9920.763	7234.075	14969.15	9084.7575	10791.225	0.797959282	0.556186122	0.556703888	0.000517766	O
4/5/2022	HEK293T	whole cell	10X	233.22	0.762	10	Ash1	300	E8	Trial1	3731.5	6432.471	3556.04294	4730.174	3674.312	6379.384	3534.03242	4726.138	1.049340535	0.487961851	0.490269639	0.002307789	O
4/5/2022	HEK293T	whole cell	10X	189.28	0.787	10	Ash1	300	E8	Trial1	3261.464	4280.902	1861.08233	3638.125	3208.197	4319.446	1924.08672	3657.973	1.752455519	0.363311957	0.374898744	0.011586787	O
4/5/2022	HEK293T	whole cell	10X	106.47	0.602	10	Ash1	300	E8	Trial1	5063.762	11689.35	7434.88048	8266.714	5218.27	11910.825	7531.75842	8491.492	0.68108183	0.594855041	0.590724834	-0.004130207	O
4/5/2022	HEK293T	whole cell	10X	378.56	0.812	10	Ash1	300	E8	Trial1	6592.844	12069.964	6917.35441	8728.433	6740.669	12351.13	7069.05974	8997.451	0.953087497	0.512009831	0.511889833	-0.000119998	O
4/5/2022	HEK293T	whole cell	10X	101.4	0.894	10	Ash1	300	E8	Trial1	7161.3	14179.483	8649.09146	9131.066	7334.217	14379.95	8768.99572	9072.733	0.82798292	0.547051063	0.544549456	-0.002501608	O
4/5/2022	HEK293T	whole cell	10X	346.45	0.733	10	Ash1	300	E8	Trial1	6519.62	9039.259	4246.01397	7041.297	6520.605	9070.391	4263.22284	7111.829	1.535468335	0.394404452	0.395334839	0.000930386	O
4/5/2022	HEK293T	whole cell	10X	197.73	0.876	10	Ash1	300	E8	Trial1	9423.684	13487.838	6698.22875	9447.667	9219.777	13378.521	6685.22355	9509.556	1.406891934	0.415473576	0.42032212	0.004848544	O
4/5/2022	HEK293T	whole cell	10X	554.32	0.862	10	Ash1	300	E8	Trial1	5992.915	14794.896	9787.7816	9636.155	5991.235	14893.704	9878.16753	9685.168	0.612285321	0.620237614	0.622466253	0.002228639	O
4/5/2022	HEK293T	whole cell	10X	381.94	0.665	10	Ash1	300	E8	Trial1	4259.664	6325.898	3217.56951	4477.403	4249.274	6379.115	3268.82108	4516.73	1.323876294	0.430315504	0.434793794	0.004478289	O
4/5/2022	HEK293T	whole cell	10X	201.11	0.717	10	Ash1	300	E8	Trial1	5103.487	6646.782	2957.40025	5181.756	5081.118	6672.387	2982.9881	5244.244	1.725666656	0.366882721	0.369909332	0.003026611	O
4/5/2022	HEK293T	whole cell	10X	180.83	0.721	10	Ash1	300	E8	Trial1	3782.626	3757.757	1326.25011	2245.869	3909.57	4158.252	1594.43862	2588.112	2.852121158	0.259597235	0.289686796	0.030089561	O
4/5/2022	HEK293T	whole cell	10X	229.84	0.815	10	Ash1	300	E8	Trial1	4430.647	5811.574	2519.20855	4969.066	4381.956	5769.507	2501.78251	4975.199	1.758745619	0.362483584	0.363433693	0.000950109	O
4/5/2022	HEK293T	whole cell	10X	554.32	0.856	10	Ash1	300	E8	Trial1	7549.329	10310.061	4801.10836	7935.833	7865.82	10856.369	5095.86998	8376.918	1.572413792	0.388739947	0.393148578	0.004408631	O
4/5/2022	HEK293T	whole cell	10X	206.18	0.731	10	Ash1	300	E8	Trial1	4108.442	5307.139	2230.95695	4730.041	4055.631	5218.517	2178.63329	4686.312	1.841560412	0.351919317	0.34946117	-0.002458148	O
4/5/2022	HEK293T	whole cell	10X	561.08	0.436	10	Ash1	300	E8	Trial1	7960.054	12760.28	6802.84593	9150.555	7960.647	12792.5	6825.96262	9196.813	1.170106465	0.460806885	0.461631354	0.000824469	O
4/5/2022	HEK293T	whole cell	10X	363.35	0.717	10	Ash1	300	E8	Trial1	5698.865	8833.66	4542.10664	6690.289	5884.005	9209.828	4766.86475	6970.74	1.254674417	0.443523017	0.447556384	0.004033367	O
4/5/2022	HEK293T	whole cell	10X	118.3	0.87	10	Ash1	300	E8	Trial1	4506.214	9888.015	6246.65809	6595.071	4600.486	10221.028	6488.02891	6814.429	0.721379966	0.580929266	0.585112521	0.004183255	O
4/5/2022	HEK293T	whole cell	10X	283.92	0.607	10	Ash1	300	E8	Trial1	3986.685	5079.696	2209.27729	3986.714	4008.03	5187.155	2283.80296	4100.506	1.804519975	0.356567259	0.362978956	0.006411697	O
4/5/2022	HEK293T	whole cell	10X	643.89	0.593	10	Ash1	300	E8	Trial1	7169.69	13541.819	7860.97203	9899.533	7462.937	14028.302	8114.75599	10306.26	0.912061507	0.522995728	0.520921551	-0.002074177	O
4/5/2022	HEK293T	whole cell	10X	625.3	0.579	10	Ash1	300	E8	Trial1	5218.211	7121.092	3253.40844	5800.167	4723.414	6570.021	3046.80292	5367.414	1.603921271	0.384036188	0.392112981	0.008076793	O
4/5/2022	HEK293T	whole cell	10X	287.3	0.856	10	Ash1	300	E8	Trial1	6057.83	8367.041	3966.25466	6263.876	6042.953	8377.8	3980.89726	6284.935	1.527342674	0.395672502	0.397142531	0.001470029	O
4/5/2022	HEK293T	whole cell	10X	280.54	0.582	10	Ash1	300	E8	Trial1	7715.85	13830.958	7869.0847	9855.12	7667.554	13932.434	7969.55188	9995.15	0.980526998	0.504916116	0.509656451	0.004740334	O
4/5/2022	HEK293T	whole cell	10X	405.6	0.865	10	Ash1	300	E8	Trial1	7042.454	9507.679	4437.64241	7039.663	6931.058	9379.175	4380.777	6973.354	1.586980957	0.386550971	0.387273771	0.000722801	O
4/5/2022	HEK293T	whole cell	10X	461.37	0.711	10	Ash1	300	E8	Trial1	6557.055	10426.989	5482.45762	7733.117	6846.15	10950.176	5765.3562	8191.37	1.196006509	0.455372056	0.457150487	0.00177843	O
4/5/2022	HEK293T	whole cell	10X	359.97	0.424	10	Ash1	300	E8	Trial1	4783.972	6409.761	2949.95942	4864.718	4766.249	6467.155	3009.14205	4904.742	1.621707732	0.38143077	0.387008451	0.005577681	O
4/5/2022	HEK293T	whole cell	10X	633.75	0.55	10	Ash1	300	E8	Trial1	7498.432	11431.291	5785.94892	8795.648	7839.688	12018.776	6103.39345	9264.989	1.295972727	0.435545243	0.437736341	0.002191097	O
4/5/2022	HEK293T	whole cell	10X	206.18	0.816	10	Ash1	300	E8	Trial1	3846.344	4729.549	1995.23461	3661.853	3796.443	4694.935	1984.72449	3674.188	1.927765277	0.341557436	0.343308595	0.00175116	O
4/5/2022	HEK293T	whole cell	10X	277.16	0.886	10	Ash1	300	E8	Trial1	4221.53	5351.701	2336.96761	4091.171	4248.055	5480.11	2429.43473	4206.348	1.806413569	0.356326669	0.363824555	0.007497886	O
4/5/2022	HEK293T	whole cell	10X	353.21	0.766	10	Ash1	300	E8	Trial1	6749.201	10211.942	5117.79185	7984.598	6885.488	10525.35	5313.56686	8223.55	1.318772079	0.43126274	0.435572011	0.004309271	O
4/5/2022	HEK293T	whole cell	10X	238.29	0.646	10	Ash1	300	E8	Trial1	4152.036	5589.064	2530.6296	4515.028	4456.801	6135.354	2823.69673	4997.646	1.640712651	0.378685655	0.387843913	0.009158258	O
4/5/2022	HEK293T	whole cell	10X	623.61	0.696	10	Ash1	300	E8	Trial1	3156.019	4754.214	2337.29545	3916.992	3489.195	5354.29	2665.8104	4416.875	1.350286717	0.425480003	0.433112601	0.007632598	O
4/5/2022	HEK293T	whole cell	10X	507.0	0.586	10	Ash1	300	E8	Trial1	4564.72	5939.106	2586.95323	4909.743	4597.303	6090.91	2698.40628	5031.227	1.764515859	0.36172699	0.36986209	0.0081351	O
4/5/2022	HEK293T	whole cell	10X	329.55	0.881	10	Ash1	300	E8	Trial1	7568.979	11738.364	6143.14259	8335.066	7528.81	11791.497	6205.25202	8399.872	1.232102119	0.448008177	0.451814766	0.00380659	O
4/5/2022	HEK293T	whole cell	10X	439.4	0.875	10	Ash1	300	E8	Trial1	4622.758	5732.381	2565.70937	3771.631	3074.55	3086.961	1105.48039	1852.469	1.801746548	0.356920222	0.26446707	-0.092453152	O
4/5/2022	HEK293T	whole cell	10X	605.02	0.831	10	Ash1	300	E8	Trial1	7941.472	12867.391	6973.26436	8869.192	4401.545	5959.268	2791.49035	4394.52	1.138845681	0.467541912	0.38808239	-0.079459522	O
4/5/2022	HEK293T	whole cell	10X	359.97	0.856	10	Ash1	300	E8	Trial1	7414.197	11193.08	5682.11339	8323.38	7434.16	11307.943	5770.5234	8406.92	1.304830877	0.433871313	0.437005813	0.003134499	O
4/5/2022	HEK293T	whole cell	10X	239.98	0.655	10	Ash1	300	E8	Trial1	8523.669	11615.162	5446.67133	8689.19	8494.147	11658.415	5499.1431	8723.021	1.564931769	0.389873919	0.392984285	0.003110366	O
4/5/2022	HEK293T	whole cell	10X	233.22	0.894	10	Ash1	300	E8	Trial1	8284.007	13412.188	7234.38388	9406.739	8297.348	13488.928	7277.58957	9546.021	1.145088115	0.466181316	0.467262841	0.001081525	O
4/5/2022	HEK293T	whole cell	10X	292.37	0.857	10	Ash1	300	E8	Trial1	3472.353	4276.306	1782.32699	3440.168	3403.069	4296.249	1833.95057	3466.694	1.948213218	0.339188494	0.350189749	0.011001256	O
4/5/2022	HEK293T	whole cell	10X	454.61	0.86	10	Ash1	300	E8	Trial1	6444.599	9526.955	4745.07902	7190.729	6513.996	9605.517	4761.3894	7324.788	1.358164737	0.424058584	0.422281743	-0.001776841	O
4/5/2022	HEK293T	whole cell	10X	414.05	0.877	10	Ash1	300	E8	Trial1	4961.882	6588.408	2960.74688	5251.914	5215.09	7033.78	3202.79189	5615.739	1.675888619	0.373707632	0.380474795	0.006767163	O
4/5/2022	HEK293T	whole cell	10X	365.04	0.695	10	Ash1	300	E8	Trial1	7382.496	13059.921	7347.33781	9472.949	7493.176	13282.134	7478.24309	9644.777	1.00478516	0.498806565	0.499501286	0.000694721	O
4/5/2022	HEK293T	whole cell	10X	86.19	0.655	10	Ash1	300	E8	Trial1	4736.235	4618.0	1603.79252	2652.647	4742.098	4809.765	1771.93393	2760.627	2.953146957	0.252963022	0.272017999	0.019054977	O
4/5/2022	HEK293T	whole cell	10X	211.25	0.889	10	Ash1	300	E8	Trial1	3719.296	4653.648	1983.6528	3677.728	3759.904	4818.232	2101.13296	3812.368	1.874973282	0.347829319	0.358491676	0.010662356	O
4/5/2022	HEK293T	whole cell	10X	209.56	0.937	10	Ash1	300	E8	Trial1	3804.008	4828.919	2081.10172	3851.016	4144.766	5419.339	2398.0039	4340.048	1.82788182	0.353621567	0.366512033	0.012890467	O
4/5/2022	HEK293T	whole cell	10X	324.48	0.671	10	Ash1	300	E8	Trial1	3475.828	3956.833	1632.70517	2536.521	3462.953	4091.208	1748.49636	2670.245	2.128876703	0.319603517	0.335510573	0.015907055	O
4/5/2022	HEK293T	whole cell	10X	361.66	0.546	10	Ash1	300	E8	Trial1	3350.14	4224.561	1816.13936	3330.776	3380.369	4380.047	1928.89398	3471.355	1.84464919	0.351537196	0.363307297	0.011770101	O
4/5/2022	HEK293T	whole cell	10X	248.43	0.721	10	Ash1	300	E8	Trial1	6554.626	11306.286	6399.35289	7542.007	6378.034	11003.429	6230.5093	7329.272	1.024263877	0.494006741	0.494149812	0.000143071	O
4/5/2022	HEK293T	whole cell	10X	430.95	0.628	10	Ash1	300	E8	Trial1	4824.765	6197.376	2751.90365	4675.51	4855.259	6300.247	2820.07548	4773.075	1.753246339	0.363207602	0.367420532	0.00421293	O
4/5/2022	HEK293T	whole cell	10X	255.19	0.936	10	Ash1	300	E8	Trial1	4161.96	5367.397	2359.01834	4223.894	4172.053	5474.49	2439.68972	4334.801	1.764276237	0.361758346	0.368993444	0.007235098	O
4/5/2022	HEK293T	whole cell	10X	295.75	0.771	10	Ash1	300	E8	Trial1	7809.103	13570.052	7582.0735	9732.389	7792.743	13581.485	7590.41687	9794.286	1.029942931	0.492624687	0.493423779	0.000799092	O
4/5/2022	HEK293T	whole cell	10X	113.23	0.682	10	Ash1	300	E8	Trial1	6448.164	10752.209	5849.04662	7819.134	6701.687	11355.09	6229.54502	8282.373	1.10242992	0.475640111	0.481744122	0.006104012	O
4/5/2022	HEK293T	whole cell	10X	160.55	0.795	10	Ash1	300	E8	Trial1	7929.442	13644.832	7602.07983	9684.989	7731.884	13389.811	7477.24452	9550.884	1.043062185	0.489461362	0.491628729	0.002167367	O
4/5/2022	HEK293T	whole cell	10X	507.0	0.717	10	Ash1	300	E8	Trial1	3481.663	4248.447	1746.79104	3454.603	3545.81	4441.567	1878.25103	3600.193	1.993176585	0.334093219	0.346281323	0.012188104	O
4/5/2022	HEK293T	whole cell	10X	378.56	0.576	10	Ash1	300	E8	Trial1	7252.192	10979.795	5601.52452	8076.888	7244.491	11031.915	5643.6575	8150.933	1.294681827	0.435790264	0.437895133	0.002104869	O
4/5/2022	HEK293T	whole cell	10X	172.38	0.406	10	Ash1	300	E8	Trial1	6025.069	10922.206	6239.43685	7839.382	6115.961	11210.932	6440.26318	8048.471	0.965643077	0.508739359	0.512914001	0.004174641	O
4/5/2022	HEK293T	whole cell	10X	255.19	0.926	10	Ash1	300	E8	Trial1	8780.371	11093.854	5315.80203	5918.186	8730.583	10943.821	5200.45264	5874.523	1.651749059	0.37710959	0.373299787	-0.003809803	O
4/5/2022	HEK293T	whole cell	10X	251.81	0.823	10	Ash1	300	E8	Trial1	3720.611	4718.906	2051.18678	3662.081	3746.55	4836.382	2132.64559	3779.289	1.813882108	0.355380916	0.362744453	0.007363538	O
4/5/2022	HEK293T	whole cell	10X	338.0	0.826	10	Ash1	300	E8	Trial1	3030.625	3838.71	1662.0921	3002.035	3229.265	4194.855	1859.4786	3283.505	1.823379703	0.354185446	0.365410157	0.011224711	O
4/5/2022	HEK293T	whole cell	10X	231.53	0.665	10	Ash1	300	E8	Trial1	3955.869	5059.497	2222.53262	3896.599	3909.73	5085.351	2263.88122	3943.752	1.779892436	0.359726149	0.366702913	0.006976765	O
4/5/2022	HEK293T	whole cell	10X	207.87	0.699	10	Ash1	300	E8	Trial1	5455.39	7357.805	3362.56217	5809.927	5620.764	7637.236	3516.21214	6010.626	1.622390821	0.381331414	0.384833241	0.003501827	O
4/5/2022	HEK293T	whole cell	10X	402.22	0.656	10	Ash1	300	E8	Trial1	4131.996	5321.357	2335.79654	4187.382	4313.563	5618.269	2492.10106	4420.945	1.768987979	0.361142774	0.36618044	0.005037666	O
4/5/2022	HEK293T	whole cell	10X	141.96	0.565	10	Ash1	300	E8	Trial1	3360.345	4301.381	1855.45249	3499.714	3365.94	4409.821	1944.58258	3585.738	1.811064966	0.355737065	0.366175372	0.010438307	O
4/5/2022	HEK293T	whole cell	10X	228.15	0.633	10	Ash1	300	E8	Trial1	4309.563	5715.926	2584.73634	4458.533	4496.363	6018.119	2745.76928	4680.407	1.667312419	0.374909213	0.379138239	0.004229026	O
4/5/2022	HEK293T	whole cell	10X	341.38	0.674	10	Ash1	300	F8	Trial1	6853.673	8595.976	3549.79669	7440.698	6872.604	8580.352	3529.32189	7413.421	1.930722686	0.341212768	0.339295043	-0.001917725	O
4/5/2022	HEK293T	whole cell	10X	300.82	0.868	10	Ash1	300	F8	Trial1	4009.77	4646.208	1718.11118	4225.888	4107.668	4789.449	1782.25463	4369.107	2.33382452	0.2999558	0.302593895	0.002638095	O
4/5/2022	HEK293T	whole cell	10X	150.41	0.788	10	Ash1	300	F8	Trial1	3211.427	3834.921	1358.84953	4073.764	3238.056	3916.472	1410.70716	4155.764	2.363342614	0.297323263	0.3034586	0.006135337	O
4/5/2022	HEK293T	whole cell	10X	194.35	0.672	10	Ash1	300	F8	Trial1	3765.339	4656.835	1673.09627	5200.574	3765.409	4605.087	1630.38158	5152.835	2.250521424	0.30764295	0.302158054	-0.005484896	O
4/5/2022	HEK293T	whole cell	10X	630.37	0.679	10	Ash1	300	F8	Trial1	6430.333	7155.777	2505.88198	6535.887	6736.029	7589.207	2702.46008	6929.745	2.566095711	0.280418722	0.286323378	0.005904657	O
4/5/2022	HEK293T	whole cell	10X	185.9	0.752	10	Ash1	300	F8	Trial1	4726.418	6438.236	2685.73588	6565.782	4777.0	6476.827	2686.24458	6625.118	1.75982234	0.362342164	0.35992986	-0.002412304	O
4/5/2022	HEK293T	whole cell	10X	390.39	0.89	10	Ash1	300	F8	Trial1	6556.342	8018.684	3316.57569	6459.195	6050.87	7300.957	2974.04375	5894.485	1.976840758	0.335926602	0.329537083	-0.006389519	O
4/5/2022	HEK293T	whole cell	10X	300.82	0.473	10	Ash1	300	F8	Trial1	3659.444	4549.359	1804.07869	4240.921	3518.803	4341.152	1711.524	4024.539	2.02842815	0.330204301	0.327230783	-0.002973518	O
4/5/2022	HEK293T	whole cell	10X	341.38	0.718	10	Ash1	300	F8	Trial1	4202.678	4809.871	1704.92621	4618.555	4282.639	4924.832	1755.96644	4731.931	2.465020466	0.288598584	0.29079006	0.002191476	O
4/5/2022	HEK293T	whole cell	10X	246.74	0.584	10	Ash1	300	F8	Trial1	5325.514	8145.753	4097.80601	6449.603	5421.521	8327.404	4202.52772	6586.685	1.299601296	0.434857991	0.436669415	0.001811423	O
4/5/2022	HEK293T	whole cell	10X	505.31	0.385	10	Ash1	300	F8	Trial1	9027.157	11210.983	4863.95664	8224.385	9072.251	11288.495	4909.81701	8265.184	1.855928757	0.350148791	0.351150989	0.001002198	O
4/5/2022	HEK293T	whole cell	10X	212.94	0.6	10	Ash1	300	F8	Trial1	3863.246	4666.738	1812.97979	4243.357	3927.849	4714.754	1817.431	4292.437	2.130882	0.319398815	0.316334626	-0.003064189	O
4/5/2022	HEK293T	whole cell	10X	370.11	0.671	10	Ash1	300	F8	Trial1	5727.438	7655.393	3357.06393	6646.247	5964.507	8043.493	3552.48042	6999.073	1.706085472	0.369537478	0.373277831	0.003740353	O
4/5/2022	HEK293T	whole cell	10X	246.74	0.746	10	Ash1	300	F8	Trial1	7145.849	10374.185	4867.67782	9048.459	4806.103	6944.288	3252.08092	6026.171	1.468020125	0.405183082	0.403574919	-0.001608163	O
4/5/2022	HEK293T	whole cell	10X	515.45	0.581	10	Ash1	300	F8	Trial1	4315.462	4938.318	1767.52225	4650.531	4389.774	5045.577	1811.28584	4777.426	2.441531924	0.290568277	0.292092946	0.00152467	O
4/5/2022	HEK293T	whole cell	10X	243.36	0.728	10	Ash1	300	F8	Trial1	7455.729	10296.132	4559.60244	9394.701	7544.271	10346.348	4553.09288	9446.271	1.635170851	0.379482036	0.376370664	-0.003111372	O
4/5/2022	HEK293T	whole cell	10X	283.92	0.968	10	Ash1	300	F8	Trial1	4506.518	5218.387	1907.83187	4853.161	4510.494	5201.929	1884.79152	4876.714	2.362114854	0.297431838	0.294715774	-0.002716064	O
4/5/2022	HEK293T	whole cell	10X	297.44	0.847	10	Ash1	300	F8	Trial1	5348.483	7432.216	3508.72387	5730.506	6491.153	10075.472	5158.1733	7773.619	1.524338534	0.39614338	0.442787262	0.046643882	O
4/5/2022	HEK293T	whole cell	10X	280.54	0.83	10	Ash1	300	F8	Trial1	3957.072	4604.458	1662.66326	4444.982	4016.735	4711.295	1720.30045	4537.5	2.379959969	0.295861492	0.29985878	0.003997288	O
4/5/2022	HEK293T	whole cell	10X	270.4	0.885	10	Ash1	300	F8	Trial1	3857.375	4457.331	1598.04664	4288.819	3794.231	4398.144	1579.42968	4251.431	2.41380627	0.292928163	0.29392062	0.000992457	O
[truncated: 327,106 more rows]
