# Supplementary material for: Structural biases in disordered proteins are prevalent in the cell
Source: Nat Struct Mol Biol. 2024 Jan 4;31(2):283–92. doi: 10.1038/s41594-023-01148-8 (PMC10873198; doi:10.1038/s41594-023-01148-8)
Supplement: Supplementary file 7 — Number of cells used in live cell data. [file 41594_2023_1148_MOESM7_ESM.csv]

construct	FPorder	basal_counts	100mOsm_counts	300mOsm_counts	750mOsm_counts		construct	cytoplasm_counts	nucleus_counts
GS0	O	7164	2426	400	1810		Ash1	31	31
GS16	O	8823	3101	597	2667		E1A	17	17
GS32	O	28338	4542	5666	11058		FUS	81	81
GS48	O	20204	4734	3609	4185		p53	23	23
GS64	O	31447	4097	5737	13242		GS0	176	174
PUMA WT	O	12495	3118	4879	2555		GS16	153	153
PUMA S1	O	24070	5130	6166	4546		GS32	317	316
PUMA S2	O	17963	4288	4951	2675		GS48	147	147
PUMA S3	O	17735	4409	3362	2726		GS64	45	45
Ash1	O	15814	4165	3632	4223
E1A	O	5994	1678	1783	1798
FUS	O	7129	1912	1845	1419
p53	O	13847	3657	3943	3934
GS16	F	27456	8512	9571	8746
PUMA WT	F	23424	7478	7989	6721
Ash1	F	18536	5998	6197	5411
E1A	F	23548	5546	7189	7716
p53	F	25118	8127	8302	8601
