# Supplementary material for: Structural biases in disordered proteins are prevalent in the cell
Source: Nat Struct Mol Biol. 2024 Jan 4;31(2):283–92. doi: 10.1038/s41594-023-01148-8 (PMC10873198; doi:10.1038/s41594-023-01148-8)
Supplement: Supplementary file 8 — Source data for Fig. 2. [file 41594_2023_1148_MOESM8_ESM.xlsx]

## Sheet: Fig.2B
idr	N	E_f	E_f_err
GS0	0	0.5739	0.00562957
GS8	16	0.51545	0.00696285
GS16	32	0.479014	0.0108524
GS24	48	0.442038	0.00623055
GS32	64	0.409821	0.00791328
GS48	96	0.308999	0.00480679

## Sheet: Fig.2B_sims
idr	N	E_f	low_err	high_err
GS0	0	0.600149	0.189353	0.174023
GS8	16	0.633235	0.246421	0.235177
GS16	32	0.525479	0.252693	0.308953
GS24	48	0.464117	0.236462	0.337872
GS32	64	0.3634	0.200149	0.357479
GS48	96	0.198292	0.133897	0.42747

## Sheet: Fig.2D
idr	N	peak_position	peak_position_err
GS0	0	15.9543	0.02
GS8	16	15.6048	0.02
GS24	48	15.4626	0.02
GS32	64	15.2441	0.02
GS48	96	14.9639	0.02

## Sheet: Fig.2F
idr	N	R_g	R_g_err
GS0	0	32.59	0.509902
GS8	16	34.5	0.412311
GS16	32	35.46	0.5
GS24	48	36.8	0.5
GS32	64	38.96	0.547723
GS48	96	42.19	0.734847

## Sheet: Fig.2F_sims
idr	N	R_g	low_err	high_err
GS0	0	33.0859	2.68743	2.65048
GS8	16	33.5253	4.01216	3.24866
GS16	32	35.4045	4.93741	3.84691
GS24	48	36.3945	5.21577	4.13944
GS32	64	38.1801	5.59724	4.31462
GS48	96	42.72	8.02638	6.40613
