# Supplementary material for: Structural biases in disordered proteins are prevalent in the cell
Source: Nat Struct Mol Biol. 2024 Jan 4;31(2):283–92. doi: 10.1038/s41594-023-01148-8 (PMC10873198; doi:10.1038/s41594-023-01148-8)
Supplement: Supplementary file 9 — Source data for Fig. 3. [file 41594_2023_1148_MOESM9_ESM.xlsx]

## Sheet: Fig.3C_PUMA_S1
	wavelength	50uM	20uM	10uM	2uM_10mm	1uM_10mm
0	260	0.108386	0.242142	0.967208	0.198581	-0.290634
1	259.9	0.132345	0.283754	1.10422	0.176286	-0.305648
2	259.8	0.154556	0.283256	1.14575	0.12166	-0.277275
3	259.7	0.172264	0.287482	1.1232	0.127967	-0.345204
4	259.6	0.169902	0.228564	1.00943	0.112102	-0.398496
5	259.5	0.180371	0.273782	0.993638	0.140049	-0.404985
6	259.4	0.174891	0.19939	1.04663	0.0663424	-0.485457
7	259.3	0.198142	0.214898	1.00628	-0.0300914	-0.655401
8	259.2	0.237977	0.200846	1.05845	-0.00757504	-0.525382
9	259.1	0.21936	0.171016	1.13668	0.0201272	-0.298348
10	259	0.231256	0.209112	1.18408	0.0554707	-0.27114
11	258.9	0.243397	0.157669	1.11268	0.100917	-0.224565
12	258.8	0.253195	0.168705	1.09271	0.128908	-0.160869
13	258.7	0.273426	0.189527	1.09061	0.137559	-0.217285
14	258.6	0.266164	0.195899	0.966845	0.164589	-0.184471
15	258.5	0.241141	0.155607	0.974982	0.152069	-0.246907
16	258.4	0.225876	0.134301	1.04191	0.182124	-0.259917
17	258.3	0.194959	0.0782299	0.965512	0.181183	-0.285161
18	258.2	0.194095	0.0751541	0.983007	0.108767	-0.304218
19	258.1	0.215593	0.0371645	0.99308	0.171668	-0.14565
20	258	0.210851	0.0254797	0.956252	0.1091	-0.195413
21	257.9	0.22496	0.0527884	0.917918	0.0885997	-0.278664
22	257.8	0.237345	0.148552	0.978442	0.0473937	-0.361695
23	257.7	0.217846	0.0896839	0.868309	0.0318903	-0.460036
24	257.6	0.225331	0.116866	0.843493	0.111084	-0.363036
25	257.5	0.235633	0.116079	0.834856	0.0740338	-0.439642
26	257.4	0.242692	0.115248	0.942361	0.128157	-0.323191
27	257.3	0.220283	0.0471929	0.822581	0.187888	-0.323408
28	257.2	0.216951	0.0313542	0.807545	0.149545	-0.273284
29	257.1	0.221295	0.0218237	0.781	0.145211	-0.180315
30	257	0.241721	-0.0150296	0.916438	0.0971465	-0.268734
31	256.9	0.25001	-0.0532301	0.883339	0.0696892	-0.277155
32	256.8	0.217824	-0.0775152	0.790567	0.0851183	-0.287996
33	256.7	0.189086	-0.0951307	0.614117	0.122295	-0.273236
34	256.6	0.180799	-0.0943859	0.597092	0.13625	-0.273244
35	256.5	0.144456	-0.11582	0.620623	0.191683	-0.292397
36	256.4	0.147178	-0.100776	0.759108	0.183018	-0.218867
37	256.3	0.161352	-0.0762102	0.863953	0.196568	-0.189258
38	256.2	0.150323	-0.115854	0.654901	0.179705	-0.146863
39	256.1	0.143936	-0.0902279	0.607044	0.212599	-0.150079
40	256	0.134797	-0.141848	0.513926	0.250328	-0.0888768
41	255.9	0.103099	-0.181544	0.36363	0.262649	-0.128979
42	255.8	0.128214	-0.117207	0.349202	0.248244	-0.316807
43	255.7	0.115524	-0.166683	0.224734	0.239878	-0.310936
44	255.6	0.0963449	-0.180343	0.16898	0.211579	-0.319405
45	255.5	0.088243	-0.183498	0.0854637	0.192614	-0.451925
46	255.4	0.0976983	-0.196606	0.155042	0.165497	-0.497592
47	255.3	0.103609	-0.211551	0.119466	0.207704	-0.471998
48	255.2	0.106064	-0.213001	-0.0118173	0.20138	-0.493733
49	255.1	0.118228	-0.178922	-0.0865197	0.189356	-0.528346
50	255	0.111543	-0.219257	-0.20385	0.122741	-0.555317
51	254.9	0.112592	-0.198138	-0.158576	0.185551	-0.490244
52	254.8	0.13181	-0.172463	-0.188812	0.229187	-0.405683
53	254.7	0.10972	-0.198312	-0.19561	0.330961	-0.248159
54	254.6	0.139824	-0.20826	-0.0902099	0.357613	-0.117635
55	254.5	0.150896	-0.238972	-0.105099	0.305102	-0.147144
56	254.4	0.148978	-0.217566	-0.0507546	0.347269	-0.1533
57	254.3	0.129161	-0.228402	-0.0885917	0.362114	-0.153468
58	254.2	0.124271	-0.173547	-0.216619	0.322125	-0.260599
59	254.1	0.15341	-0.10426	-0.0870096	0.280303	-0.212186
60	254	0.165301	-0.0413807	-0.0429848	0.293158	-0.261201
61	253.9	0.138666	-0.0133893	-0.126638	0.304738	-0.327636
62	253.8	0.117707	-0.000315209	-0.16231	0.319905	-0.372123
63	253.7	0.0874474	-0.0147104	-0.226906	0.411253	-0.248276
64	253.6	0.104037	-0.0656196	-0.227083	0.336849	-0.253612
65	253.5	0.139138	0.00458558	-0.0182781	0.318648	-0.383237
66	253.4	0.138256	0.0184588	0.0503611	0.297623	-0.323773
67	253.3	0.149427	0.0654449	0.00471407	0.282341	-0.335342
68	253.2	0.15955	0.0756982	-0.0629574	0.235142	-0.387759
69	253.1	0.157325	0.0491364	-0.165434	0.294648	-0.343485
70	253	0.147166	0.0829822	-0.0796574	0.27861	-0.313502
71	252.9	0.157361	0.0807416	-0.0363634	0.333446	-0.326917
72	252.8	0.153433	0.0726485	0.0440208	0.267947	-0.298147
73	252.7	0.202317	0.199445	0.224541	0.271063	-0.237748
74	252.6	0.180166	0.147726	0.252665	0.266881	-0.230701
75	252.5	0.170952	0.0987968	0.210796	0.220548	-0.259547
76	252.4	0.164586	0.0672278	0.185323	0.181793	-0.219421
77	252.3	0.166777	0.0486746	0.165145	0.209118	-0.181259
78	252.2	0.170397	0.128465	0.287607	0.148445	-0.169767
79	252.1	0.139737	0.135646	0.309234	0.0813118	-0.241454
80	252	0.150834	0.207467	0.318465	0.100923	-0.203926
81	251.9	0.137299	0.147421	0.370135	0.00223858	-0.30091
82	251.8	0.116974	0.12252	0.330567	0.00962892	-0.342445
83	251.7	0.101312	0.175137	0.291482	0.0267164	-0.335269
84	251.6	0.0919983	0.19874	0.245309	-0.0379796	-0.39599
85	251.5	0.0927484	0.211449	0.328941	-0.0617126	-0.366963
86	251.4	0.0709047	0.249909	0.27811	-0.128533	-0.493853
87	251.3	0.0601346	0.168888	0.0549667	-0.259832	-0.712986
88	251.2	0.0808212	0.177914	0.18211	-0.157106	-0.615255
89	251.1	0.0744466	0.132552	0.102304	-0.0902721	-0.430221
90	251	0.091474	0.124869	0.207479	-0.0987366	-0.420211
91	250.9	0.0839915	0.105701	0.180151	-0.0810648	-0.332427
92	250.8	0.045339	0.036247	0.109219	-0.0893365	-0.396223
93	250.7	0.0477446	-0.0252267	0.0503771	-0.116968	-0.38194
94	250.6	0.0618627	0.032075	0.0966104	-0.15279	-0.322613
95	250.5	0.0595979	0.00133713	0.0618893	-0.133919	-0.239157
96	250.4	0.0869357	-0.0464541	-0.0563561	-0.174232	-0.2431
97	250.3	0.112224	0.0168707	0.139736	-0.147909	-0.188101
98	250.2	0.11638	0.00654309	0.0893024	-0.131048	-0.194654
99	250.1	0.10254	0.0156219	0.0141342	-0.105842	-0.1595
100	250	0.114564	-0.0466228	0.0685147	-0.0620961	-0.053987
101	249.9	0.112178	0.037289	0.0932937	-0.0222774	-0.156938
102	249.8	0.0779176	-0.0205628	0.146225	0.0478234	0.00170253
103	249.7	0.0599669	-0.117242	0.0291156	0.0107211	-0.0575205
104	249.6	0.0609575	-0.119852	0.170416	-0.00314606	-0.175601
105	249.5	0.0482654	-0.118874	0.0993168	0.0304487	-0.177621
106	249.4	0.0233959	-0.132237	0.0546977	-0.025556	-0.308262
107	249.3	0.00746703	-0.199625	-0.00119257	-0.0491846	-0.336193
108	249.2	0.0210745	-0.210284	0.0489838	-0.0386823	-0.32821
109	249.1	0.0244133	-0.155689	0.112068	-0.0391682	-0.419713
110	249	0.0265904	-0.16788	0.103335	-0.0932515	-0.435923
111	248.9	0.0398864	-0.194323	0.125338	-0.040959	-0.351403
112	248.8	0.0268339	-0.244159	0.032195	-0.00886398	-0.246252
113	248.7	-0.00207307	-0.296592	-0.051273	-0.0360321	-0.242847
114	248.6	-0.00651426	-0.318269	-0.0345991	0.0199786	-0.183447
115	248.5	0.0178099	-0.348853	-0.112177	0.028162	-0.0332194
116	248.4	0.0426154	-0.305537	0.0217197	0.0301536	0.0239077
117	248.3	0.0517407	-0.309434	0.0282455	0.135989	0.0726224
118	248.2	0.0327324	-0.339062	0.0378612	0.139344	0.0212816
119	248.1	0.0218833	-0.389742	-0.000951247	0.203615	0.093362
120	248	0.0224702	-0.33384	0.135064	0.216598	0.186222
121	247.9	-0.0217589	-0.349754	-0.0393376	0.154378	0.129597
122	247.8	-0.0430588	-0.307612	-0.049454	0.0779308	0.0930247
123	247.7	-0.0622234	-0.277769	0.0926468	0.0130902	-0.060773
124	247.6	-0.0616323	-0.247198	0.102824	0.0640114	-0.160576
125	247.5	-0.0385269	-0.170945	0.225373	0.0703377	-0.117816
126	247.4	-0.0249171	-0.178912	0.211118	0.053993	-0.0480844
127	247.3	-0.0288988	-0.20915	0.211376	0.00426234	-0.0682938
128	247.2	-0.0637886	-0.279636	0.132417	0.0238976	-0.0922537
129	247.1	-0.065671	-0.311137	0.257411	-0.0174971	-0.174549
130	247	-0.0881066	-0.341258	0.285799	-0.065206	-0.155464
131	246.9	-0.0983161	-0.338008	0.279461	-0.069898	-0.155034
132	246.8	-0.110118	-0.36459	0.308008	-0.136503	-0.151561
133	246.7	-0.122298	-0.471423	0.193129	-0.154257	-0.252837
134	246.6	-0.125486	-0.436989	0.179141	-0.162617	-0.262559
135	246.5	-0.130153	-0.438931	0.160784	-0.209413	-0.277986
136	246.4	-0.123661	-0.379632	0.114187	-0.256363	-0.216578
137	246.3	-0.13974	-0.382328	0.0785672	-0.234304	-0.203745
138	246.2	-0.121316	-0.35616	0.0338257	-0.234238	-0.104673
139	246.1	-0.143054	-0.439189	-0.0198232	-0.265392	-0.0773365
140	246	-0.130744	-0.400184	0.0521078	-0.260822	-0.0518227
141	245.9	-0.135948	-0.409546	0.0752092	-0.275006	-0.0853071
142	245.8	-0.163919	-0.408561	-0.14291	-0.333131	-0.16072
143	245.7	-0.181616	-0.386598	-0.105071	-0.265655	-0.104746
144	245.6	-0.147775	-0.341361	0.0581068	-0.262535	-0.239972
145	245.5	-0.166489	-0.34378	0.0274372	-0.267425	-0.307322
146	245.4	-0.155284	-0.321886	0.0565649	-0.220706	-0.376463
147	245.3	-0.188738	-0.364335	-0.0303524	-0.188525	-0.371199
148	245.2	-0.226904	-0.344977	-0.00638849	-0.199356	-0.404961
149	245.1	-0.243855	-0.397398	-0.00475021	-0.219002	-0.410835
150	245	-0.263856	-0.426244	-0.0212535	-0.27868	-0.38649
151	244.9	-0.267387	-0.42816	0.00421616	-0.334964	-0.436638
152	244.8	-0.280287	-0.416892	-0.0105444	-0.333256	-0.293088
153	244.7	-0.284125	-0.507245	-0.125899	-0.348366	-0.307965
154	244.6	-0.301851	-0.590201	-0.1607	-0.376839	-0.439577
155	244.5	-0.303757	-0.641516	-0.295846	-0.409602	-0.569014
156	244.4	-0.296869	-0.715624	-0.454908	-0.449371	-0.653506
157	244.3	-0.321531	-0.781814	-0.54377	-0.494506	-0.654955
158	244.2	-0.341092	-0.80346	-0.576016	-0.497433	-0.609059
159	244.1	-0.364185	-0.788209	-0.661574	-0.462019	-0.560585
160	244	-0.355311	-0.726524	-0.661887	-0.44854	-0.575109
161	243.9	-0.362759	-0.735156	-0.66455	-0.483757	-0.559405
162	243.8	-0.391418	-0.768632	-0.825186	-0.423512	-0.450134
163	243.7	-0.411213	-0.788079	-0.893982	-0.381744	-0.401206
164	243.6	-0.393413	-0.787885	-0.877361	-0.43356	-0.494359
165	243.5	-0.417128	-0.778533	-0.977684	-0.366455	-0.465914
166	243.4	-0.422345	-0.817824	-0.993334	-0.392533	-0.458434
167	243.3	-0.442334	-0.836136	-1.06034	-0.41577	-0.42032
168	243.2	-0.434851	-0.820406	-1.10609	-0.376761	-0.325267
169	243.1	-0.428646	-0.824505	-1.07123	-0.445948	-0.383848
170	243	-0.417997	-0.798288	-1.0369	-0.459072	-0.438626
171	242.9	-0.426294	-0.772159	-1.09997	-0.46831	-0.385406
172	242.8	-0.43228	-0.723811	-0.993589	-0.437799	-0.507044
173	242.7	-0.430084	-0.758084	-0.953921	-0.428551	-0.517998
174	242.6	-0.424896	-0.739582	-1.00565	-0.391457	-0.523901
175	242.5	-0.433886	-0.787161	-0.89652	-0.378015	-0.571202
176	242.4	-0.412144	-0.810736	-0.801717	-0.487712	-0.643431
177	242.3	-0.450683	-0.929887	-0.975974	-0.53876	-0.721205
178	242.2	-0.444553	-0.91328	-0.845133	-0.565514	-0.676787
179	242.1	-0.448211	-0.933817	-0.931083	-0.629243	-0.618656
180	242	-0.436577	-0.899767	-0.770966	-0.627161	-0.611135
181	241.9	-0.410036	-0.889748	-0.714235	-0.681254	-0.699968
182	241.8	-0.420897	-0.913132	-0.836096	-0.679369	-0.902713
183	241.7	-0.408643	-0.889555	-0.948758	-0.627823	-0.829669
184	241.6	-0.418725	-0.927021	-0.997229	-0.59719	-0.780396
185	241.5	-0.430147	-0.914601	-1.00758	-0.552516	-0.823232
186	241.4	-0.413877	-0.920302	-0.879239	-0.475842	-0.801621
187	241.3	-0.397954	-0.871355	-0.683324	-0.399851	-0.703802
188	241.2	-0.421533	-0.846279	-0.550302	-0.329566	-0.642467
189	241.1	-0.414541	-0.782348	-0.422231	-0.3312	-0.496949
190	241	-0.405006	-0.781814	-0.452989	-0.376056	-0.539918
191	240.9	-0.410323	-0.828372	-0.499921	-0.369191	-0.649334
192	240.8	-0.419806	-0.850902	-0.460618	-0.403609	-0.581803
193	240.7	-0.421527	-0.831954	-0.409578	-0.383177	-0.619941
194	240.6	-0.416211	-0.795386	-0.33653	-0.362299	-0.759689
195	240.5	-0.411178	-0.748749	-0.268931	-0.402859	-0.776268
196	240.4	-0.420764	-0.766117	-0.290642	-0.465969	-0.792984
197	240.3	-0.415481	-0.814326	-0.264928	-0.55563	-0.824076
198	240.2	-0.443724	-0.798243	-0.273481	-0.515655	-0.786716
199	240.1	-0.443476	-0.863442	-0.157022	-0.557819	-0.925416
200	240	-0.454438	-0.891875	-0.10179	-0.523254	-0.962157
201	239.9	-0.494436	-0.927474	-0.229347	-0.487519	-1.16742
202	239.8	-0.502611	-0.91195	-0.193859	-0.407737	-1.0974
203	239.7	-0.495668	-0.913685	-0.161339	-0.429246	-1.15907
204	239.6	-0.505665	-0.951637	-0.248617	-0.443492	-1.19099
205	239.5	-0.539747	-0.925444	-0.370986	-0.460449	-1.11671
206	239.4	-0.557896	-0.911306	-0.375821	-0.490376	-1.12419
207	239.3	-0.548396	-0.894237	-0.396821	-0.486315	-1.04583
208	239.2	-0.585863	-0.903783	-0.521953	-0.430388	-1.00362
209	239.1	-0.596811	-0.880556	-0.625687	-0.411949	-0.930961
210	239	-0.57485	-0.818643	-0.494287	-0.385271	-0.921686
211	238.9	-0.572965	-0.833791	-0.514557	-0.348894	-0.764463
212	238.8	-0.597973	-0.825246	-0.55086	-0.350737	-0.868558
213	238.7	-0.61373	-0.815368	-0.544765	-0.317819	-0.798168
214	238.6	-0.646239	-0.854396	-0.72671	-0.253542	-0.669804
215	238.5	-0.623781	-0.861766	-0.67818	-0.32747	-0.631485
216	238.4	-0.637247	-0.846214	-0.599707	-0.341686	-0.801433
217	238.3	-0.640141	-0.79558	-0.497507	-0.433263	-1.03588
218	238.2	-0.635018	-0.790858	-0.469219	-0.495488	-0.986438
219	238.1	-0.644858	-0.711841	-0.439866	-0.551539	-0.928006
220	238	-0.674924	-0.74379	-0.577912	-0.565189	-0.855062
221	237.9	-0.637434	-0.718553	-0.431675	-0.618975	-0.985868
222	237.8	-0.658405	-0.736458	-0.608903	-0.628578	-1.02621
223	237.7	-0.672631	-0.779015	-0.633449	-0.609862	-1.13233
224	237.6	-0.69763	-0.714803	-0.580558	-0.634055	-1.20297
225	237.5	-0.697063	-0.753067	-0.60306	-0.606058	-1.21381
226	237.4	-0.71482	-0.764917	-0.657967	-0.628729	-1.2662
227	237.3	-0.728899	-0.771845	-0.779336	-0.608391	-1.23022
228	237.2	-0.739502	-0.759614	-0.806111	-0.641921	-1.27795
229	237.1	-0.76753	-0.774536	-0.848481	-0.57486	-1.18717
230	237	-0.802653	-0.846961	-0.866731	-0.529681	-1.04496
231	236.9	-0.818541	-0.776975	-0.82624	-0.52903	-1.13216
232	236.8	-0.860298	-0.769083	-0.984201	-0.442097	-0.94106
233	236.7	-0.873305	-0.746536	-1.00694	-0.460243	-0.955744
234	236.6	-0.850024	-0.685424	-0.852701	-0.468231	-0.935675
235	236.5	-0.841807	-0.6728	-0.754392	-0.508289	-0.800698
236	236.4	-0.871544	-0.764471	-0.737648	-0.558132	-0.835837
237	236.3	-0.93573	-0.893446	-0.925504	-0.577649	-0.864751
238	236.2	-0.952101	-0.905207	-0.863852	-0.632864	-0.732496
239	236.1	-0.950349	-0.949438	-0.837037	-0.690401	-0.901709
240	236	-0.967592	-1.00878	-0.914318	-0.657238	-0.889631
241	235.9	-0.98184	-1.01123	-0.887619	-0.605875	-0.79298
242	235.8	-0.992966	-1.04123	-0.99122	-0.617781	-0.765977
243	235.7	-0.997063	-1.0491	-0.96547	-0.591821	-0.72139
244	235.6	-1.0518	-1.10531	-1.01816	-0.584186	-0.623354
245	235.5	-1.07649	-1.08917	-1.02834	-0.622854	-0.824666
246	235.4	-1.0617	-1.06675	-1.00664	-0.699283	-0.888715
247	235.3	-1.0943	-1.08133	-1.10114	-0.777981	-1.05368
248	235.2	-1.0893	-1.07017	-0.906905	-0.880333	-1.15602
249	235.1	-1.121	-1.08966	-0.994999	-0.86217	-1.18751
250	235	-1.14813	-1.12001	-1.12216	-0.895345	-1.12118
251	234.9	-1.17367	-1.18253	-1.19253	-0.865834	-1.0987
252	234.8	-1.19821	-1.28696	-1.25849	-0.832767	-1.13671
253	234.7	-1.221	-1.34984	-1.28522	-0.90621	-1.21887
254	234.6	-1.243	-1.32055	-1.29526	-0.938785	-1.22679
255	234.5	-1.28921	-1.31684	-1.35882	-0.972063	-1.20457
256	234.4	-1.30686	-1.34502	-1.29519	-1.01978	-1.29691
257	234.3	-1.33932	-1.39592	-1.43827	-1.07384	-1.21396
258	234.2	-1.33524	-1.41382	-1.39276	-1.12074	-1.18368
259	234.1	-1.34528	-1.44341	-1.48076	-1.2023	-1.23803
260	234	-1.3351	-1.49321	-1.40276	-1.32234	-1.24515
261	233.9	-1.35091	-1.50268	-1.43956	-1.30809	-1.2677
262	233.8	-1.36452	-1.47706	-1.41277	-1.38235	-1.27943
263	233.7	-1.32731	-1.36351	-1.21781	-1.50144	-1.40129
264	233.6	-1.34952	-1.41023	-1.2831	-1.54214	-1.44417
265	233.5	-1.32335	-1.37079	-1.17404	-1.54625	-1.5473
266	233.4	-1.34019	-1.41344	-1.05725	-1.60282	-1.61927
267	233.3	-1.42964	-1.50338	-1.29079	-1.60159	-1.50221
268	233.2	-1.43083	-1.48178	-1.29514	-1.64248	-1.52675
269	233.1	-1.43131	-1.4287	-1.27937	-1.62745	-1.65973
270	233	-1.41989	-1.39312	-1.37989	-1.6097	-1.73737
271	232.9	-1.43609	-1.35137	-1.25574	-1.62201	-1.81649
272	232.8	-1.43378	-1.31583	-1.2728	-1.63074	-1.74016
273	232.7	-1.4657	-1.30279	-1.25952	-1.62546	-1.72118
274	232.6	-1.4761	-1.29478	-1.23097	-1.6695	-1.75419
275	232.5	-1.49336	-1.31796	-1.31694	-1.68166	-1.72228
276	232.4	-1.55068	-1.44047	-1.30428	-1.68925	-1.76341
277	232.3	-1.56444	-1.45386	-1.27865	-1.80546	-1.99979
278	232.2	-1.58548	-1.47089	-1.29595	-1.80187	-1.98299
279	232.1	-1.56246	-1.4092	-1.25652	-1.85065	-2.19333
280	232	-1.56423	-1.42882	-1.26868	-1.88553	-2.01971
281	231.9	-1.58032	-1.50618	-1.28122	-1.81834	-2.13174
282	231.8	-1.59976	-1.51816	-1.37583	-1.91253	-2.25959
283	231.7	-1.6218	-1.49777	-1.33964	-1.88558	-2.21521
284	231.6	-1.61944	-1.55496	-1.27141	-1.84958	-2.06473
285	231.5	-1.62934	-1.51483	-1.11461	-1.82944	-2.05512
286	231.4	-1.62995	-1.44165	-1.01442	-1.89091	-2.02463
287	231.3	-1.65239	-1.39219	-0.906488	-1.96248	-2.1126
288	231.2	-1.62989	-1.39972	-0.825537	-1.9182	-2.04482
289	231.1	-1.6635	-1.45005	-0.91871	-1.93665	-2.07349
290	231	-1.6798	-1.49524	-0.888005	-2.03289	-2.13573
291	230.9	-1.67719	-1.44723	-0.836724	-1.98824	-2.05757
292	230.8	-1.71154	-1.46333	-0.872935	-1.98961	-2.1526
293	230.7	-1.76467	-1.53405	-0.982387	-1.97872	-2.15156
294	230.6	-1.81418	-1.58423	-1.13782	-1.98837	-2.21513
295	230.5	-1.85416	-1.51691	-1.00845	-1.95766	-2.29069
296	230.4	-1.8521	-1.56465	-0.961884	-1.94972	-2.30628
297	230.3	-1.87879	-1.63373	-1.04005	-1.90197	-2.36294
298	230.2	-1.89755	-1.68019	-0.913145	-1.86694	-2.37152
299	230.1	-1.92482	-1.71957	-0.862146	-1.9221	-2.36922
300	230	-1.95885	-1.7657	-1.02438	-1.9208	-2.47085
301	229.9	-1.98035	-1.77037	-1.04862	-1.95375	-2.49855
302	229.8	-1.95558	-1.74748	-1.08937	-1.99535	-2.54304
303	229.7	-1.97205	-1.8353	-1.08084	-2.05576	-2.69842
304	229.6	-1.96911	-1.93078	-1.15304	-2.15031	-2.78966
305	229.5	-1.97426	-1.95324	-1.10116	-2.1163	-2.64957
306	229.4	-2.02763	-1.96026	-1.14922	-2.20612	-2.75293
307	229.3	-2.05235	-2.03765	-1.37196	-2.16937	-2.77695
308	229.2	-2.06405	-2.05075	-1.37616	-2.21189	-2.76804
309	229.1	-2.08074	-2.04763	-1.3397	-2.32476	-2.97012
310	229	-2.04302	-2.00502	-1.2404	-2.33227	-2.83529
311	228.9	-2.0576	-1.94501	-1.16894	-2.26125	-2.80531
312	228.8	-2.06636	-1.95167	-1.23922	-2.29961	-2.80748
313	228.7	-2.13461	-2.00301	-1.32576	-2.25685	-2.84121
314	228.6	-2.18911	-2.08227	-1.67503	-2.21409	-2.7361
315	228.5	-2.18392	-2.06963	-1.62531	-2.20406	-2.6059
316	228.4	-2.227	-2.11373	-1.63817	-2.18678	-2.63172
317	228.3	-2.20654	-2.06438	-1.62024	-2.15614	-2.6212
318	228.2	-2.25735	-2.12361	-1.73975	-2.29088	-2.92309
319	228.1	-2.27405	-2.14546	-1.90406	-2.32019	-3.10602
320	228	-2.28483	-2.16483	-1.88106	-2.28887	-3.17452
321	227.9	-2.29757	-2.16064	-1.91781	-2.3056	-3.21452
322	227.8	-2.29434	-2.14169	-1.99513	-2.27239	-3.21099
323	227.7	-2.29872	-2.06948	-1.96118	-2.28817	-3.32832
324	227.6	-2.30876	-2.1131	-2.05452	-2.25779	-3.37645
325	227.5	-2.35014	-2.13473	-2.02566	-2.34593	-3.42902
326	227.4	-2.35242	-2.11532	-1.89647	-2.27476	-3.34033
327	227.3	-2.34574	-2.16536	-1.86129	-2.33537	-3.38902
328	227.2	-2.36214	-2.14701	-1.92766	-2.32259	-3.4555
329	227.1	-2.39342	-2.19383	-2.15073	-2.29504	-3.3098
330	227	-2.40886	-2.21637	-2.13142	-2.33805	-3.25196
331	226.9	-2.41953	-2.23192	-2.05112	-2.38559	-3.26284
332	226.8	-2.45411	-2.29259	-2.18946	-2.39973	-3.30995
333	226.7	-2.44834	-2.21306	-2.20951	-2.35311	-3.25345
334	226.6	-2.41241	-2.15246	-2.0722	-2.44533	-3.31561
335	226.5	-2.40853	-2.21779	-2.13705	-2.48499	-3.31981
336	226.4	-2.45439	-2.32622	-2.13887	-2.52761	-3.37466
337	226.3	-2.43503	-2.27291	-2.08424	-2.49891	-3.31372
338	226.2	-2.48378	-2.27504	-2.22001	-2.44108	-3.18437
339	226.1	-2.47898	-2.25832	-2.20012	-2.45396	-3.18954
340	226	-2.47491	-2.32685	-2.2617	-2.5073	-3.24683
341	225.9	-2.47042	-2.35269	-2.11752	-2.47361	-3.27352
342	225.8	-2.47833	-2.39692	-2.189	-2.4677	-3.21557
343	225.7	-2.48718	-2.3632	-2.2361	-2.41454	-3.02142
344	225.6	-2.52116	-2.37383	-2.24974	-2.39949	-3.09954
345	225.5	-2.53644	-2.411	-2.2638	-2.39786	-3.06508
346	225.4	-2.52177	-2.41775	-2.24619	-2.57555	-3.23491
347	225.3	-2.54405	-2.43486	-2.16284	-2.60743	-3.53635
348	225.2	-2.5489	-2.3977	-2.09015	-2.69226	-3.59679
349	225.1	-2.55482	-2.37228	-2.05309	-2.62527	-3.56547
350	225	-2.57747	-2.45314	-2.1657	-2.59669	-3.55727
351	224.9	-2.57601	-2.47412	-2.07143	-2.56	-3.53986
352	224.8	-2.61489	-2.51289	-2.10586	-2.49435	-3.48044
353	224.7	-2.63319	-2.58865	-2.13397	-2.47781	-3.32709
354	224.6	-2.63963	-2.7033	-2.23134	-2.49008	-3.34805
355	224.5	-2.65207	-2.65768	-2.07809	-2.46689	-3.25381
356	224.4	-2.67666	-2.74923	-2.10942	-2.48174	-3.20847
357	224.3	-2.70296	-2.78298	-2.17691	-2.45137	-3.0651
358	224.2	-2.73318	-2.88548	-2.31853	-2.40401	-2.90139
359	224.1	-2.73588	-2.95025	-2.42099	-2.38548	-2.96928
360	224	-2.72981	-2.91874	-2.29887	-2.39498	-2.98942
361	223.9	-2.70847	-2.87663	-2.15024	-2.34403	-3.00421
362	223.8	-2.67436	-2.78369	-2.10221	-2.31964	-2.92817
363	223.7	-2.6744	-2.74183	-1.98487	-2.39111	-3.11636
364	223.6	-2.66096	-2.77865	-2.10496	-2.4039	-3.30002
365	223.5	-2.72114	-2.82582	-2.28741	-2.2982	-3.2404
366	223.4	-2.72982	-2.91611	-2.24454	-2.31107	-3.26843
367	223.3	-2.77624	-2.94141	-2.29148	-2.31564	-3.20473
368	223.2	-2.86356	-2.93756	-2.37841	-2.25322	-3.10302
369	223.1	-2.85412	-2.92498	-2.38974	-2.15239	-3.05664
370	223	-2.88383	-2.96035	-2.55653	-2.25297	-3.13585
371	222.9	-2.92703	-2.96051	-2.40921	-2.25059	-3.23525
372	222.8	-2.9549	-2.98138	-2.38386	-2.32095	-3.24306
373	222.7	-2.96064	-2.98191	-2.246	-2.37122	-3.26915
374	222.6	-2.99669	-2.96267	-2.09491	-2.36801	-3.17721
375	222.5	-3.01432	-2.90652	-2.1805	-2.39357	-3.28108
376	222.4	-2.99838	-2.92292	-2.17206	-2.46721	-3.52112
377	222.3	-3.0283	-2.99369	-2.2691	-2.47885	-3.58914
378	222.2	-3.0521	-3.06796	-2.47717	-2.5114	-3.50406
379	222.1	-3.03226	-2.98665	-2.1938	-2.49097	-3.52949
380	222	-2.99869	-3.10172	-2.21584	-2.46961	-3.53605
381	221.9	-2.9936	-3.06168	-2.1508	-2.49023	-3.421
382	221.8	-3.0088	-3.112	-2.21698	-2.5266	-3.42094
383	221.7	-3.03373	-3.17101	-2.28087	-2.53727	-3.3823
384	221.6	-3.02799	-3.04727	-2.34698	-2.6388	-3.54359
385	221.5	-3.04829	-3.09008	-2.20118	-2.71421	-3.47863
386	221.4	-3.03051	-3.08345	-2.09877	-2.74037	-3.47063
387	221.3	-3.06438	-3.05241	-2.09979	-2.70957	-3.32896
388	221.2	-3.10922	-3.14284	-2.20016	-2.7154	-3.44225
389	221.1	-3.13068	-3.15388	-2.22784	-2.65938	-3.63205
390	221	-3.11021	-3.11183	-2.06102	-2.64301	-3.48809
391	220.9	-3.08973	-3.05719	-1.87062	-2.63639	-3.69253
392	220.8	-3.06385	-3.04442	-1.88121	-2.6021	-3.6755
393	220.7	-3.06872	-3.06444	-1.89517	-2.65775	-3.60053
394	220.6	-3.07959	-3.02504	-1.97176	-2.66365	-3.58313
395	220.5	-3.10601	-3.08328	-1.96033	-2.72881	-3.58091
396	220.4	-3.1434	-3.17001	-1.88059	-2.781	-3.72423
397	220.3	-3.17039	-3.18545	-2.00946	-2.86799	-3.7749
398	220.2	-3.20016	-3.15708	-2.00286	-2.88062	-3.78672
399	220.1	-3.17235	-3.12121	-1.94844	-2.99715	-3.88221
400	220	-3.17212	-3.12949	-2.00033	-3.03386	-4.0302
401	219.9	-3.13002	-3.07421	-1.87916	-3.03525	-4.0801
402	219.8	-3.12335	-3.15307	-1.93797	-3.11708	-4.03275
403	219.7	-3.15079	-3.14611	-1.9549	-3.01676	-3.88733
404	219.6	-3.13175	-3.14103	-2.09607	-2.94627	-3.81911
405	219.5	-3.11485	-3.13118	-2.08292	-2.87041	-3.80663
406	219.4	-3.11824	-3.18244	-2.33249	-2.88293	-3.88771
407	219.3	-3.10256	-3.21713	-2.37004	-2.73842	-3.83803
408	219.2	-3.12578	-3.16283	-2.37315	-2.75755	-3.80896
409	219.1	-3.11944	-3.19123	-2.31431	-2.79262	-3.83211
410	219	-3.12601	-3.14373	-2.28931	-2.78639	-3.90451
411	218.9	-3.19498	-3.23624	-2.5316	-2.72534	-3.7714
412	218.8	-3.18807	-3.16072	-2.42697	-2.68542	-3.66072
413	218.7	-3.17922	-3.15868	-2.39226	-2.65451	-3.68873
414	218.6	-3.16385	-3.14126	-2.41057	-2.60789	-3.72144
415	218.5	-3.16733	-3.12963	-2.41178	-2.72558	-3.80914
416	218.4	-3.21027	-3.21543	-2.46837	-2.66354	-3.65707
417	218.3	-3.19167	-3.19494	-2.63147	-2.63311	-3.58695
418	218.2	-3.16998	-3.06435	-2.66077	-2.65189	-3.71669
419	218.1	-3.17714	-3.10256	-2.62345	-2.6269	-3.75164
420	218	-3.10294	-3.01632	-2.37987	-2.70457	-3.82294
421	217.9	-3.12588	-3.09184	-2.39493	-2.83473	-3.6457
422	217.8	-3.11843	-3.06332	-2.36965	-2.91222	-3.85982
423	217.7	-3.13816	-3.066	-2.62812	-3.01036	-3.86221
424	217.6	-3.20705	-3.04734	-2.51603	-3.08958	-3.96062
425	217.5	-3.24838	-3.06791	-2.64458	-3.04849	-4.01464
426	217.4	-3.25815	-3.14754	-2.62678	-3.01611	-4.0323
427	217.3	-3.28036	-3.1845	-2.6752	-3.05507	-3.96162
428	217.2	-3.26648	-3.17327	-2.86055	-2.98592	-3.78988
429	217.1	-3.28535	-3.19884	-2.81922	-2.9156	-3.68296
430	217	-3.28754	-3.19231	-2.86993	-2.93572	-3.74377
431	216.9	-3.29628	-3.17709	-2.86875	-2.84913	-3.65012
432	216.8	-3.30279	-3.14045	-2.77608	-2.79526	-3.49589
433	216.7	-3.34353	-3.15424	-2.84337	-2.86046	-3.70379
434	216.6	-3.36744	-3.18032	-2.8559	-2.8327	-3.54235
435	216.5	-3.35577	-3.07176	-2.65093	-2.80146	-3.51902
436	216.4	-3.43222	-3.15863	-2.78239	-2.83858	-3.74407
437	216.3	-3.44366	-3.16601	-2.79482	-2.90956	-3.73787
438	216.2	-3.46629	-3.19762	-2.76182	-2.96851	-3.82244
439	216.1	-3.48906	-3.09558	-2.51104	-2.87246	-3.67411
440	216	-3.51145	-3.03096	-2.63934	-2.99372	-3.63209
441	215.9	-3.51744	-3.11531	-2.61758	-3.00447	-3.63323
442	215.8	-3.53429	-3.1282	-2.67481	-2.9369	-3.52965
443	215.7	-3.53132	-3.08823	-2.72975	-2.9361	-3.41754
444	215.6	-3.50109	-3.02138	-2.49515	-2.93791	-3.52159
445	215.5	-3.52042	-3.01432	-2.53188	-3.00754	-3.71831
446	215.4	-3.55172	-2.99438	-2.67996	-2.99862	-3.74187
447	215.3	-3.56636	-3.03513	-2.81148	-2.99865	-3.70809
448	215.2	-3.61356	-3.06766	-2.7477	-3.07489	-3.72549
449	215.1	-3.60647	-3.0749	-2.83798	-3.06398	-3.73868
450	215	-3.62073	-3.08062	-2.77411	-3.17198	-3.81278
451	214.9	-3.65958	-3.04958	-2.7539	-3.3003	-4.02685
452	214.8	-3.71035	-3.12946	-2.82075	-3.33106	-3.97915
453	214.7	-3.726	-3.11765	-2.90209	-3.32572	-3.93684
454	214.6	-3.7672	-3.16273	-3.14382	-3.41381	-3.93838
455	214.5	-3.76421	-3.14438	-3.15401	-3.32876	-4.07422
456	214.4	-3.83016	-3.18643	-3.29607	-3.28902	-4.085
457	214.3	-3.87018	-3.2269	-3.23389	-3.21334	-3.88943
458	214.2	-3.88611	-3.24021	-3.29931	-3.20461	-3.71726
459	214.1	-3.91445	-3.23511	-3.17025	-3.27421	-3.83558
460	214	-3.94206	-3.19191	-3.15505	-3.42207	-3.88033
461	213.9	-3.92264	-3.22395	-3.13688	-3.33896	-3.87734
462	213.8	-3.96401	-3.21766	-2.95405	-3.38677	-3.92015
463	213.7	-3.95137	-3.22821	-2.90849	-3.44808	-4.0492
464	213.6	-4.02328	-3.32403	-2.92837	-3.50451	-4.21676
465	213.5	-4.08619	-3.43466	-3.08024	-3.47353	-4.29593
466	213.4	-4.12833	-3.50772	-3.27065	-3.57433	-4.42606
467	213.3	-4.165	-3.64473	-3.39862	-3.53993	-4.25314
468	213.2	-4.21825	-3.73366	-3.61997	-3.58091	-4.34614
469	213.1	-4.23438	-3.83463	-3.77036	-3.67641	-4.47527
470	213	-4.2773	-3.91197	-3.86781	-3.73067	-4.44851
471	212.9	-4.30857	-3.92414	-3.96222	-3.66149	-4.42536
472	212.8	-4.35148	-3.99554	-4.07567	-3.84452	-4.65874
473	212.7	-4.40905	-4.10145	-4.16184	-3.86606	-4.70467
474	212.6	-4.46765	-4.1105	-4.17432	-3.9805	-4.89834
475	212.5	-4.58224	-4.18564	-4.29682	-4.04836	-4.95632
476	212.4	-4.69415	-4.32582	-4.34369	-4.10714	-4.94813
477	212.3	-4.78549	-4.43366	-4.56447	-4.13675	-4.90061
478	212.2	-4.83597	-4.48982	-4.63731	-4.14888	-4.8687
479	212.1	-4.87357	-4.51778	-4.64762	-4.22277	-4.99016
480	212	-4.95314	-4.62117	-4.72346	-4.25465	-5.09891
481	211.9	-4.98533	-4.67283	-4.77931	-4.27565	-5.15596
482	211.8	-5.0617	-4.7801	-4.82947	-4.28196	-5.16428
483	211.7	-5.1371	-4.88889	-4.86776	-4.21134	-4.96423
484	211.6	-5.23224	-5.02482	-4.90174	-4.17178	-4.95661
485	211.5	-5.29563	-5.18384	-5.06723	-4.10841	-5.01956
486	211.4	-5.3872	-5.3079	-5.12118	-4.18456	-5.17644
487	211.3	-5.48877	-5.42972	-5.28213	-4.17768	-5.29799
488	211.2	-5.63553	-5.45415	-5.47323	-4.24322	-5.16295
489	211.1	-5.68003	-5.49763	-5.49236	-4.30217	-5.16749
490	211	-5.73651	-5.56837	-5.49154	-4.42804	-5.21613
491	210.9	-5.81351	-5.74065	-5.63634	-4.37927	-5.20343
492	210.8	-5.85577	-5.76419	-5.87924	-4.44465	-5.28196
493	210.7	-5.95571	-5.86973	-6.05129	-4.47106	-5.23587
494	210.6	-6.03507	-5.91232	-6.17402	-4.49645	-5.18104
495	210.5	-6.12756	-6.06989	-6.42587	-4.50072	-5.12044
496	210.4	-6.21562	-6.08706	-6.47346	-4.6808	-5.32806
497	210.3	-6.2679	-6.11531	-6.60854	-4.75106	-5.25672
498	210.2	-6.35105	-6.23609	-6.62218	-4.91097	-5.31076
499	210.1	-6.45168	-6.30354	-6.78436	-4.94831	-5.48046
500	210	-6.51093	-6.28449	-6.67277	-5.06599	-5.69448
501	209.9	-6.60763	-6.31974	-6.64193	-5.19839	-5.78494
502	209.8	-6.67341	-6.24545	-6.54482	-5.25458	-5.91639
503	209.7	-6.8078	-6.41824	-6.63431	-5.36246	-6.12136
504	209.6	-6.88398	-6.37931	-6.68533	-5.41809	-6.19479
505	209.5	-7.0148	-6.54184	-6.78902	-5.51938	-6.31393
506	209.4	-7.06096	-6.57419	-6.78049	-5.60479	-6.57902
507	209.3	-7.15203	-6.69536	-6.77243	-5.60609	-6.63298
508	209.2	-7.2041	-6.77538	-6.73471	-5.5495	-6.58268
509	209.1	-7.24393	-6.8633	-6.87241	-5.5703	-6.68038
510	209	-7.31451	-6.87409	-6.78166	-5.61395	-6.80643
511	208.9	-7.39488	-6.91828	-6.71698	-5.66676	-6.92526
512	208.8	-7.47914	-6.97704	-6.67096	-5.79022	-7.01336
513	208.7	-7.5892	-7.02687	-6.69749	-5.87282	-7.05008
514	208.6	-7.65004	-7.13226	-6.73044	-6.00482	-6.90499
515	208.5	-7.74886	-7.27802	-6.94614	-6.09592	-7.25696
516	208.4	-7.87468	-7.32156	-7.04996	-6.12918	-7.37953
517	208.3	-8.01229	-7.48541	-7.26142	-6.17697	-7.48222
518	208.2	-8.14088	-7.57574	-7.3038	-6.20351	-7.45773
519	208.1	-8.24634	-7.82494	-7.63057	-6.26922	-7.40015
520	208	-8.30316	-8.01014	-7.90059	-6.43246	-7.58388
521	207.9	-8.36926	-8.13392	-7.84568	-6.56649	-7.65056
522	207.8	-8.46615	-8.32934	-8.01988	-6.63643	-7.81856
523	207.7	-8.60048	-8.40409	-8.22579	-6.67795	-8.19539
524	207.6	-8.68621	-8.5276	-8.37709	-6.84583	-8.31943
525	207.5	-8.82434	-8.67824	-8.41997	-7.00239	-8.60423
526	207.4	-8.95694	-8.85876	-8.61832	-7.02852	-8.57109
527	207.3	-9.08127	-8.98808	-8.57608	-7.21766	-9.0137
528	207.2	-9.16949	-9.1332	-8.67157	-7.26035	-9.1137
529	207.1	-9.2744	-9.24596	-8.79627	-7.2459	-9.36108
530	207	-9.38992	-9.36068	-8.89672	-7.15326	-9.32481
531	206.9	-9.49922	-9.4694	-9.00467	-7.23041	-9.58521
532	206.8	-9.61606	-9.67184	-9.10495	-7.39086	-9.83467
533	206.7	-9.72492	-9.76895	-9.07972	-7.4471	-9.85047
534	206.6	-9.8728	-9.93808	-9.18514	-7.61737	-10.0289
535	206.5	-9.94952	-10.1043	-9.30685	-7.68744	-9.93455
536	206.4	-10.0752	-10.1327	-9.25458	-7.72467	-9.78009
537	206.3	-10.1448	-10.318	-9.34703	-7.73533	-9.7704
538	206.2	-10.2597	-10.3481	-9.44769	-7.92575	-9.80813
539	206.1	-10.434	-10.6313	-9.69895	-8.14758	-9.90891
540	206	-10.5933	-10.7499	-10.046	-8.1326	-9.98259
541	205.9	-10.7012	-10.8566	-10.1177	-8.20842	-9.93334
542	205.8	-10.7993	-10.9466	-10.1815	-8.26179	-10.2163
543	205.7	-10.8692	-11.0393	-10.3587	-8.33437	-10.2098
544	205.6	-11.0274	-11.2797	-10.6592	-8.54576	-10.265
545	205.5	-11.1348	-11.3805	-10.6235	-8.52585	-10.0904
546	205.4	-11.319	-11.5152	-10.6494	-8.56259	-10.4795
547	205.3	-11.3917	-11.5952	-10.6467	-8.64554	-10.5368
548	205.2	-11.4753	-11.6824	-10.7007	-8.68628	-10.5761
549	205.1	-11.5543	-11.7153	-10.6791	-8.94777	-10.936
550	205	-11.628	-11.7713	-10.6473	-9.06798	-11.0315
551	204.9	-11.753	-11.6893	-10.5197	-9.23094	-11.0478
552	204.8	-11.8662	-11.7328	-10.3578	-9.29737	-11.0385
553	204.7	-12.0081	-11.9034	-10.5345	-9.31862	-10.9435
554	204.6	-12.1459	-12.0015	-10.7059	-9.3745	-11.2818
555	204.5	-12.2701	-12.2101	-10.7722	-9.60241	-11.3714
556	204.4	-12.4035	-12.2762	-10.9427	-9.73645	-11.7171
557	204.3	-12.5533	-12.3192	-10.9886	-9.72426	-11.3793
558	204.2	-12.6857	-12.4466	-11.0362	-10.0757	-11.8638
559	204.1	-12.7669	-12.5099	-11.2455	-10.3862	-11.7043
560	204	-12.9179	-12.489	-11.2347	-10.6216	-11.9191
561	203.9	-13.022	-12.7173	-11.3272	-10.572	-11.9867
562	203.8	-13.1333	-12.7423	-11.4373	-10.5831	-11.9844
563	203.7	-13.2323	-12.8956	-11.4033	-10.7527	-12.2349
564	203.6	-13.3505	-13.016	-11.4266	-10.6425	-12.1921
565	203.5	-13.4654	-13.0866	-11.651	-10.7018	-12.3411
566	203.4	-13.5856	-13.2288	-11.9255	-10.6728	-12.4108
567	203.3	-13.6284	-13.3596	-12.0377	-10.8375	-12.5455
568	203.2	-13.6649	-13.3792	-12.0085	-10.9939	-13.1427
569	203.1	-13.8341	-13.4822	-12.2345	-10.6498	-13.5379
570	203	-13.9189	-13.6763	-12.3712	-10.1828	-13.5993
571	202.9	-14.0425	-13.7327	-12.5912	-10.3568	-13.5041
572	202.8	-14.0631	-13.7086	-12.6059	-10.2622	-13.1228
573	202.7	-14.1377	-13.7079	-12.6719	-10.1362	-12.6573
574	202.6	-14.2526	-13.8275	-12.7201	-10.4461	-12.8974
575	202.5	-14.3824	-13.9361	-12.7413	-10.8818	-13.2478
576	202.4	-14.5451	-13.9395	-12.743	-10.3178	-13.1434
577	202.3	-14.6228	-14.0165	-12.9866	-10.6072	-12.469
578	202.2	-14.5964	-14.1651	-13.0938	-10.6347	-12.7702
579	202.1	-14.6872	-14.0223	-13.0945	-10.4201	-12.0603
580	202	-14.8538	-14.042	-13.1959	-10.921	-11.3915
581	201.9	-14.8493	-14.0758	-13.1272	-11.3741	-11.3168
582	201.8	-15.0043	-14.2823	-13.3132	-11.7323	-11.2709
583	201.7	-15.0616	-14.2621	-13.2704	-11.6822	-11.3624
584	201.6	-15.0854	-14.3741	-13.4319	-11.5747	-9.89654
585	201.5	-15.1364	-14.343	-13.5464	-10.6218	-8.48871
586	201.4	-15.1763	-14.267	-13.4027	-10.4183	-7.94562
587	201.3	-15.215	-14.3012	-13.5539	-10.1253	-10.4205
588	201.2	-15.177	-14.264	-13.2356	-9.41353	-10.7675
589	201.1	-15.2125	-14.3243	-13.3259	-8.71579	-13.7764
590	201	-15.2526	-14.5058	-13.3648	-9.02014	-12.6051
591	200.9	-15.27	-14.5896	-13.4151	-8.65946	-12.2039
592	200.8	-15.3057	-14.5931	-13.415	-7.44313	-10.1676
593	200.7	-15.3503	-14.5504	-13.4378	-5.84714	-7.83275
594	200.6	-15.3706	-14.5851	-13.4066	-6.02799	-8.97152
595	200.5	-15.3234	-14.5661	-13.6119	-6.35011	-8.21297
596	200.4	-15.2845	-14.531	-13.7128	-7.20866	-11.3399
597	200.3	-15.2314	-14.5078	-13.6895	-7.05708	-7.35195
598	200.2	-15.2281	-14.4183	-13.6093	-4.94098	-4.10313
599	200.1	-15.2609	-14.348	-13.6471	-4.87527	-2.73031
600	200	-15.3545	-14.5276	-13.7374	-5.96467	-3.62434
601	199.9	-15.3639	-14.5253	-13.7879	-6.17821	-4.03652
602	199.8	-15.4185	-14.5881	-13.8968	-5.50356	-4.81378
603	199.7	-15.4145	-14.5913	-13.3825	-3.71047	-3.62948
604	199.6	-15.4492	-14.6717	-13.3598	-6.01735	-6.77903
605	199.5	-15.4174	-14.6851	-13.4139	-4.75196	-4.55161
606	199.4	-15.3404	-14.7351	-13.5878	-4.5737	-2.86719
607	199.3	-15.1728	-14.6807	-13.5864	-3.68495	-3.03303
608	199.2	-15.1646	-14.8191	-13.714	-4.95992	-5.68865
609	199.1	-15.134	-14.6259	-13.5075	-3.61245	-5.321
610	199	-15.0961	-14.7801	-13.7144	-3.53905	-5.26061
611	198.9	-14.8856	-14.6747	-13.386	-2.46055	-6.99332
612	198.8	-14.9124	-14.7148	-13.9981	-0.986261	-4.79824
613	198.7	-14.7588	-14.3606	-13.5849	1.05971	-3.1861
614	198.6	-14.7771	-14.4234	-14.0343	2.87846	-0.335165
615	198.5	-14.7297	-14.3407	-13.7541	3.83338	2.4143
616	198.4	-14.7873	-14.2903	-13.3892	3.17452	2.9067
617	198.3	-14.7777	-14.356	-13.4985	1.34134	-1.32504
618	198.2	-14.6786	-14.2618	-13.1975	2.3087	1.93807
619	198.1	-14.6299	-14.1156	-13.0056	0.137648	1.46894
620	198	-14.3721	-13.84	-12.7496	0.458498	4.27239
621	197.9	-14.2493	-13.8097	-12.8399	-0.596467	-1.65406
622	197.8	-14.1005	-13.716	-13.2479	2.74009	1.44133
623	197.7	-14.0099	-13.7087	-13.6102	1.24999	0.359538
624	197.6	-13.8934	-13.6492	-13.6937	-0.111267	1.01409
625	197.5	-13.8808	-13.2203	-13.3543	1.89839	2.92498
626	197.4	-13.8238	-13.2857	-12.9387	2.34552	7.69954
627	197.3	-13.6144	-13.1828	-13.119	3.57892	7.18748
628	197.2	-13.5857	-12.6554	-13.1604	2.03886	5.53527
629	197.1	-13.5485	-12.5515	-12.4787	0.731999	5.2665
630	197	-13.3981	-12.3502	-12.5519	2.3219	6.84991
631	196.9	-13.3672	-12.1386	-12.4686	5.17171	9.58656
632	196.8	-13.088	-11.8901	-12.9638	3.42614	10.6796
633	196.7	-13.0012	-11.7648	-13.1611	1.23373	6.37634
634	196.6	-13.2273	-11.3815	-13.1614	2.06757	9.07599
635	196.5	-13.2943	-11.5074	-13.6673	0.957148	8.83996
636	196.4	-13.5745	-11.4088	-13.391	1.91798	8.88851
637	196.3	-13.2186	-11.31	-12.3722	2.16803	12.615
638	196.2	-13.0368	-11.4822	-12.9506	3.30645	15.4018
639	196.1	-12.1506	-10.9111	-13.0962	3.94109	17.5551
640	196	-12.061	-10.5632	-13.3672	1.9619	18.798
641	195.9	-11.6246	-10.8738	-13.7472	0.663363	18.7091
642	195.8	-11.5055	-10.7101	-14.1438	-0.350163	20.24
643	195.7	-10.8948	-10.5812	-15.0804	-0.311836	20.2677
644	195.6	-10.0847	-9.97208	-14.8567	-0.792097	14.7933
645	195.5	-9.5927	-10.2895	-15.244	0.336229	16.7599
646	195.4	-8.73313	-9.05991	-14.7965	1.18912	21.1913
647	195.3	-8.53588	-9.95713	-13.9288	1.91221	22.0186
648	195.2	-8.97156	-9.08117	-14.1255	0.841667	20.3836
649	195.1	-8.54808	-8.72436	-14.1793	2.49637	24.3833
650	195	-8.32116	-8.91805	-13.6372	1.51756	25.9856
651	194.9	-8.14015	-8.96819	-11.4932	0.259073	24.2811
652	194.8	-7.27379	-6.81861	-11.3968	3.01598	27.9869
653	194.7	-6.55139	-5.97856	-10.5032	2.36523	28.1312
654	194.6	-5.40875	-5.03832	-11.1454	0.724397	24.1583
655	194.5	-5.54082	-6.29342	-12.6303	2.28197	22.1621
656	194.4	-5.22673	-5.14802	-12.2977	1.74989	17.1571
657	194.3	-4.89755	-4.16067	-9.41438	0.912258	11.7538
658	194.2	-4.84445	-2.21636	-6.73065	0.998287	12.0392
659	194.1	-3.88288	-1.09723	-2.82571	-0.515115	9.28008
660	194	-3.47785	0.521259	2.79696	-0.0630016	13.0731
661	193.9	-3.12665	-0.626884	3.95978	1.97272	9.57755
662	193.8	-2.67516	-0.85279	1.128	2.42715	10.0114
663	193.7	-2.15073	-0.649129	0.155837	2.73466	5.42496
664	193.6	-2.02532	-1.90073	-2.43208	4.85909	4.22974
665	193.5	-1.85344	-0.614998	3.8364	4.25507	4.58205
666	193.4	-1.25312	0.67563	3.39665	6.03954	8.49529
667	193.3	-1.35226	-1.04609	2.51581	5.85392	2.5311
668	193.2	-1.65541	-1.41898	5.64443	8.7206	3.15988
669	193.1	-1.38836	-0.727068	10.3598	10.5241	8.68815
670	193	-1.5354	0.134817	14.4141	7.97865	6.03397
671	192.9	-1.61956	-3.04859	12.2753	7.51573	6.74679
672	192.8	-1.3997	-1.92239	14.5896	5.86428	6.70262
673	192.7	-1.4501	-1.79954	13.8558	6.11747	4.83992
674	192.6	-0.550318	-1.04483	11.8274	4.75182	5.28004
675	192.5	0.199244	-3.76024	9.01985	3.80495	0.0148971
676	192.4	-0.00864996	-4.36515	9.69277	4.98549	-1.95237
677	192.3	-0.848601	-4.42183	7.64035	5.6736	-2.4153
678	192.2	-0.678713	-4.26667	4.84576	2.72397	-4.13268
679	192.1	-1.67013	-5.20964	5.54998	2.97961	-6.87644
680	192	-2.40825	-6.58366	0.684344	4.82795	-0.630256
681	191.9	-2.40802	-4.69896	5.63713	1.85772	-2.64085
682	191.8	-1.97407	-3.47034	5.54502	1.42909	-1.52036
683	191.7	-1.90867	-4.47278	3.42413	-0.673243	-0.963533
684	191.6	-1.31068	-5.87505	7.00333	-2.44732	-4.2816
685	191.5	-1.47251	-5.26623	4.96158	-2.39784	-3.15128
686	191.4	-1.04467	-5.62308	0.707914	-1.68034	0.0285776
687	191.3	-1.49328	-7.31489	-2.90727	-3.48917	5.8247
688	191.2	-1.80664	-9.68029	-3.42871	-3.93569	6.58469
689	191.1	-1.04966	-9.17142	-4.28309	-5.07504	7.55742
690	191	0.527294	-8.90221	-0.815732	-6.33865	8.77624
691	190.9	-0.241133	-11.8639	-6.02028	-6.17414	10.1695
692	190.8	-0.595152	-12.0018	-3.60735	-8.82751	8.22626
693	190.7	0.0137535	-8.74313	-0.602261	-10.4286	8.17466
694	190.6	-0.147226	-8.42035	-2.71849	-12.4432	5.88781
695	190.5	-0.0306624	-7.8012	-6.94009	-11.3892	4.06045
696	190.4	0.32699	-10.7395	-6.26102	-12.7892	-2.20405
697	190.3	0.51727	-8.99487	-8.70695	-13.1536	-2.55753
698	190.2	0.0255138	-8.73718	-7.78508	-11.9203	-3.24914
699	190.1	0.291975	-8.83064	-7.47549	-10.4576	-7.42051

## Sheet: Fig.3C_PUMA_S2
	wavelength	50uM	20uM	10uM	2uM_10mm	1uM_10mm
0	260	0.0348509	-0.00281227	0.145259	-0.643464	-0.0434599
1	259.9	0.039198	0.0604303	0.280402	-0.663517	-0.0192001
2	259.8	0.0461687	0.131361	0.224334	-0.67474	-0.0645045
3	259.7	0.0564145	0.225061	0.322116	-0.685067	-0.0799444
4	259.6	0.0683975	0.197596	0.218078	-0.682093	-0.114347
5	259.5	0.0768288	0.212899	0.246453	-0.660562	-0.142371
6	259.4	0.0743514	0.25124	0.320891	-0.698224	-0.205008
7	259.3	0.0682671	0.249311	0.287879	-0.67947	-0.329692
8	259.2	0.059636	0.253735	0.258149	-0.620517	-0.306234
9	259.1	0.0597087	0.240761	0.207808	-0.584698	-0.169376
10	259	0.0546245	0.267715	0.224291	-0.554871	-0.231104
11	258.9	0.0475527	0.297734	0.136166	-0.473522	-0.161947
12	258.8	0.0612657	0.322438	0.211264	-0.434796	-0.155489
13	258.7	0.0520602	0.384574	0.233122	-0.443946	-0.173172
14	258.6	0.0248294	0.351984	0.179737	-0.408125	-0.135902
15	258.5	-0.00317013	0.291611	0.119435	-0.381766	-0.215265
16	258.4	-0.01395	0.252437	0.0757576	-0.377084	-0.286062
17	258.3	-0.0253713	0.160296	0.0107277	-0.368131	-0.244545
18	258.2	-0.00700382	0.166681	0.0238214	-0.351325	-0.22147
19	258.1	-0.00107672	0.179393	0.0442341	-0.295283	-0.103916
20	258	0.00426344	0.23599	-0.045972	-0.313235	-0.183394
21	257.9	0.034369	0.229907	-0.00357064	-0.379904	-0.111097
22	257.8	0.037735	0.243256	0.0142905	-0.40774	-0.185247
23	257.7	0.00560322	0.202869	-0.0555463	-0.448609	-0.246781
24	257.6	-0.0113684	0.164001	-0.0720645	-0.380866	-0.14008
25	257.5	-0.0158743	0.138872	-0.164143	-0.33832	-0.195169
26	257.4	-0.0131806	0.119287	-0.0927774	-0.268791	-0.159948
27	257.3	-0.0453163	0.0440761	-0.174606	-0.207925	-0.176822
28	257.2	-0.0375778	0.0466415	-0.203234	-0.187354	-0.221925
29	257.1	-0.00723686	0.0296474	-0.192427	-0.214616	-0.0668073
30	257	0.0159952	0.0839732	-0.151152	-0.247269	-0.0546102
31	256.9	0.00351455	0.0730717	-0.126205	-0.203124	-0.0979161
32	256.8	-0.000936898	0.0227905	-0.229777	-0.212265	-0.153897
33	256.7	-0.00822116	-0.0347091	-0.349002	-0.233987	-0.153372
34	256.6	-0.00446251	-0.0751177	-0.342047	-0.160795	-0.0942467
35	256.5	-0.0216608	-0.154114	-0.409672	-0.135088	-0.0892225
36	256.4	-0.0133694	-0.196071	-0.379424	-0.124619	-0.145113
37	256.3	-0.0193265	-0.165894	-0.259116	-0.168649	-0.056597
38	256.2	-0.0227146	-0.189749	-0.307269	-0.125182	-0.0159138
39	256.1	-0.0473307	-0.279142	-0.329688	-0.0931704	-0.0157242
40	256	-0.0542121	-0.27774	-0.379783	-0.0947799	0.0436574
41	255.9	-0.06987	-0.310413	-0.43691	-0.118125	0.112104
42	255.8	-0.0457279	-0.247648	-0.321472	-0.12766	-0.0492069
43	255.7	-0.0602774	-0.268922	-0.409127	-0.125174	-0.0170277
44	255.6	-0.0668989	-0.312891	-0.449174	-0.15257	-0.0430926
45	255.5	-0.073902	-0.338433	-0.483158	-0.218791	-0.0180941
46	255.4	-0.0654359	-0.327312	-0.348955	-0.234276	-0.114758
47	255.3	-0.0471419	-0.276865	-0.374921	-0.208434	-0.042346
48	255.2	-0.0479058	-0.297821	-0.379057	-0.192913	0.0120193
49	255.1	-0.0716569	-0.315682	-0.39108	-0.206173	-0.124577
50	255	-0.0758666	-0.285592	-0.461683	-0.178344	-0.191104
51	254.9	-0.0849062	-0.307432	-0.396997	-0.126211	-0.161338
52	254.8	-0.0761218	-0.297064	-0.249589	-0.0700402	-0.108916
53	254.7	-0.0764093	-0.30525	-0.260613	-0.0308817	-0.119237
54	254.6	-0.0695619	-0.261915	-0.286722	0.0386984	0.0213804
55	254.5	-0.0572187	-0.292338	-0.286157	0.0608194	0.0787713
56	254.4	-0.0464523	-0.262557	-0.222786	0.0545016	0.0312589
57	254.3	-0.0513003	-0.203582	-0.192593	0.0309883	0.0275342
58	254.2	-0.0551316	-0.161279	-0.259693	0.0314149	0.0650062
59	254.1	-0.0305756	-0.115432	-0.180902	-0.0228853	0.0692562
60	254	0.00666256	-0.0359671	-0.0668547	-0.0205904	0.112779
61	253.9	-0.0143924	-0.037156	0.00140614	-0.038965	0.0413862
62	253.8	-0.0383038	-0.0857348	0.0317566	-0.070137	-0.0813229
63	253.7	-0.0474066	-0.126734	-0.0545786	-0.0200809	0.0200098
64	253.6	-0.0604963	-0.0963283	-0.0574739	-0.0433276	0.0100641
65	253.5	-0.0413862	-0.0469555	0.0729769	-0.0468469	0.0249787
66	253.4	-0.0488182	0.019439	0.112447	-0.0677256	0.0906366
67	253.3	-0.0556127	0.0407325	0.178026	-0.0388781	0.119609
68	253.2	-0.0353959	0.0223698	0.245778	-0.064546	0.111642
69	253.1	-0.0382588	-0.00744541	0.100574	-0.00521377	0.15157
70	253	-0.0338444	0.00837165	0.095479	-0.0181712	0.0812913
71	252.9	-0.00203969	0.0545767	0.157456	-0.0345076	0.165438
72	252.8	0.00481799	0.0552244	0.261466	-0.0891297	0.0474927
73	252.7	0.03693	0.138692	0.432849	-0.0753903	-0.044633
74	252.6	0.0385084	0.0942842	0.312482	-0.121273	-0.0204324
75	252.5	0.0259559	0.0326887	0.24829	-0.117831	-0.0127777
76	252.4	0.0488506	0.0599247	0.24116	-0.127929	0.0792018
77	252.3	0.029942	0.0157539	0.256644	-0.120047	-0.0657408
78	252.2	0.0472296	0.0121398	0.361981	-0.133609	-0.130814
79	252.1	0.0420016	-0.0106902	0.222371	-0.10011	-0.109667
80	252	0.0562636	-0.0119225	0.310053	-0.131069	-0.118822
81	251.9	0.0503729	-0.0328902	0.2777	-0.174126	-0.171857
82	251.8	0.0677236	-0.00286362	0.192115	-0.144212	-0.101704
83	251.7	0.0612688	-0.020861	0.161433	-0.229404	-0.171738
84	251.6	0.061464	-0.0385799	0.0988956	-0.290349	-0.167828
85	251.5	0.0745466	-0.0325584	0.0836217	-0.33346	-0.160197
86	251.4	0.0485504	-0.071788	0.0255909	-0.353452	-0.148545
87	251.3	-0.0134373	-0.165166	-0.0273565	-0.43798	-0.280789
88	251.2	0.0152937	-0.105602	0.0724476	-0.376696	-0.244838
89	251.1	-0.00916675	-0.116046	-0.0754416	-0.324547	-0.194189
90	251	0.000344424	-0.155098	-0.0531607	-0.316778	-0.181956
91	250.9	-0.019757	-0.229643	-0.175017	-0.290934	-0.193573
92	250.8	-0.0355531	-0.331143	-0.260819	-0.317141	-0.235121
93	250.7	-0.0724761	-0.395535	-0.353537	-0.333329	-0.247204
94	250.6	-0.0810891	-0.408595	-0.421995	-0.405414	-0.226356
95	250.5	-0.090003	-0.447803	-0.521116	-0.386686	-0.26527
96	250.4	-0.101928	-0.469496	-0.455462	-0.37975	-0.221032
97	250.3	-0.0602901	-0.437378	-0.264006	-0.413548	-0.21534
98	250.2	-0.0841533	-0.486954	-0.16752	-0.422433	-0.105192
99	250.1	-0.0813292	-0.58124	-0.236496	-0.437522	-0.140776
100	250	-0.0754037	-0.563918	-0.236278	-0.441871	-0.107423
101	249.9	-0.0828981	-0.51305	-0.14576	-0.464059	-0.156717
102	249.8	-0.0841423	-0.483087	-0.227944	-0.424128	-0.0736128
103	249.7	-0.103449	-0.530526	-0.202496	-0.47328	-0.0466632
104	249.6	-0.123599	-0.555288	-0.225065	-0.501671	0.00392612
105	249.5	-0.141647	-0.542374	-0.21884	-0.455227	0.0110635
106	249.4	-0.14717	-0.609234	-0.231128	-0.495813	-0.0871923
107	249.3	-0.165498	-0.617077	-0.281251	-0.4855	0.0620754
108	249.2	-0.177344	-0.602336	-0.177153	-0.419416	0.0374759
109	249.1	-0.174405	-0.568133	-0.223821	-0.488113	-0.112716
110	249	-0.197653	-0.60378	-0.256806	-0.519911	-0.000849212
111	248.9	-0.201469	-0.576836	-0.239813	-0.44424	0.057229
112	248.8	-0.207169	-0.554228	-0.169027	-0.462092	0.0965968
113	248.7	-0.217422	-0.586058	-0.194203	-0.49767	0.0481957
114	248.6	-0.22466	-0.526175	-0.32792	-0.50203	0.0108067
115	248.5	-0.240227	-0.514975	-0.33069	-0.462244	0.141356
116	248.4	-0.231824	-0.465184	-0.188216	-0.416258	0.228643
117	248.3	-0.228258	-0.438183	-0.100629	-0.314613	0.312312
118	248.2	-0.255446	-0.437678	-0.158175	-0.350412	0.266787
119	248.1	-0.242012	-0.444834	-0.182702	-0.321966	0.337812
120	248	-0.211049	-0.427483	-0.213911	-0.282914	0.324063
121	247.9	-0.237367	-0.45327	-0.290396	-0.336551	0.386206
122	247.8	-0.259979	-0.461162	-0.213927	-0.386618	0.289747
123	247.7	-0.236979	-0.415897	-0.0913199	-0.465103	0.193044
124	247.6	-0.24349	-0.419349	-0.120189	-0.439056	0.226917
125	247.5	-0.203361	-0.341636	0.0312391	-0.446905	0.271752
126	247.4	-0.20783	-0.285434	0.0461023	-0.465141	0.266076
127	247.3	-0.21774	-0.293099	-0.0011573	-0.474064	0.123092
128	247.2	-0.237416	-0.318182	-0.089262	-0.429504	0.0231223
129	247.1	-0.218057	-0.293357	-0.0749163	-0.431947	-0.0268943
130	247	-0.213818	-0.327124	-0.237882	-0.453692	-0.133524
131	246.9	-0.223125	-0.303334	-0.318774	-0.451866	-0.20242
132	246.8	-0.217421	-0.27186	-0.301818	-0.41927	-0.300933
133	246.7	-0.241461	-0.265254	-0.402692	-0.426595	-0.431076
134	246.6	-0.262294	-0.272615	-0.48629	-0.4279	-0.460644
135	246.5	-0.251651	-0.286556	-0.522498	-0.399386	-0.328902
136	246.4	-0.248637	-0.292267	-0.512699	-0.428903	-0.409758
137	246.3	-0.262994	-0.326261	-0.612933	-0.409942	-0.398865
138	246.2	-0.261332	-0.291963	-0.452689	-0.417542	-0.453767
139	246.1	-0.274892	-0.314984	-0.561044	-0.459955	-0.541272
140	246	-0.253474	-0.247138	-0.565267	-0.501418	-0.60405
141	245.9	-0.262631	-0.306522	-0.626584	-0.56315	-0.720147
142	245.8	-0.301907	-0.331012	-0.675176	-0.600626	-0.781626
143	245.7	-0.289524	-0.333434	-0.537322	-0.595685	-0.728865
144	245.6	-0.260364	-0.253247	-0.384792	-0.689171	-0.864411
145	245.5	-0.263407	-0.262675	-0.436384	-0.699038	-0.901496
146	245.4	-0.285887	-0.342694	-0.447621	-0.688999	-0.870008
147	245.3	-0.30603	-0.430426	-0.426383	-0.67793	-0.686598
148	245.2	-0.324815	-0.445581	-0.320568	-0.744046	-0.857653
149	245.1	-0.321875	-0.465812	-0.336031	-0.789996	-0.876367
150	245	-0.333651	-0.498377	-0.355417	-0.806172	-0.963563
151	244.9	-0.317476	-0.523853	-0.335454	-0.873154	-1.10101
152	244.8	-0.327425	-0.509484	-0.347952	-0.828983	-1.03204
153	244.7	-0.339284	-0.500802	-0.483853	-0.862527	-1.13098
154	244.6	-0.359862	-0.538969	-0.563655	-0.88067	-1.28882
155	244.5	-0.36653	-0.584007	-0.604109	-0.878855	-1.338
156	244.4	-0.4069	-0.611859	-0.662239	-0.939048	-1.42566
157	244.3	-0.436241	-0.658651	-0.634497	-0.959315	-1.42602
158	244.2	-0.467676	-0.629903	-0.562932	-0.955219	-1.45862
159	244.1	-0.477094	-0.685423	-0.550816	-0.964323	-1.361
160	244	-0.482119	-0.671618	-0.543082	-0.961703	-1.33175
161	243.9	-0.483957	-0.701304	-0.689155	-0.979185	-1.35597
162	243.8	-0.50768	-0.75338	-0.711306	-0.93717	-1.27976
163	243.7	-0.535848	-0.773441	-0.693472	-0.866405	-1.17358
164	243.6	-0.565202	-0.785991	-0.704823	-0.937397	-1.14351
165	243.5	-0.575474	-0.867232	-0.752148	-0.917767	-1.0832
166	243.4	-0.606865	-0.897677	-0.829412	-0.965354	-0.997417
167	243.3	-0.611515	-0.959738	-0.813458	-0.965186	-1.09995
168	243.2	-0.614123	-0.96039	-0.707919	-0.969324	-1.13171
169	243.1	-0.634589	-0.953438	-0.578713	-0.995969	-1.14137
170	243	-0.631349	-0.969274	-0.543644	-1.04864	-1.13664
171	242.9	-0.643338	-1.00174	-0.61709	-1.03418	-1.14743
172	242.8	-0.635196	-0.966938	-0.497883	-1.02224	-1.17623
173	242.7	-0.668305	-0.985875	-0.469661	-0.984505	-1.14727
174	242.6	-0.680459	-0.989771	-0.421238	-0.970886	-1.10309
175	242.5	-0.683121	-1.00037	-0.43472	-1.01791	-1.1296
176	242.4	-0.703943	-1.02756	-0.480874	-0.982708	-1.19027
177	242.3	-0.772125	-1.14853	-0.616583	-0.962503	-1.21977
178	242.2	-0.752091	-1.11124	-0.586032	-0.947242	-1.24471
179	242.1	-0.761735	-1.05179	-0.661351	-1.0073	-1.26416
180	242	-0.744186	-1.03662	-0.603965	-0.999528	-1.37
181	241.9	-0.731326	-1.00063	-0.606587	-0.970315	-1.35368
182	241.8	-0.755485	-1.04674	-0.682058	-1.10097	-1.55605
183	241.7	-0.774931	-1.04136	-0.683402	-1.05433	-1.42847
184	241.6	-0.821717	-1.04967	-0.682329	-1.0381	-1.26586
185	241.5	-0.865315	-1.11877	-0.577034	-1.10095	-1.27908
186	241.4	-0.851623	-1.04854	-0.42049	-1.06664	-1.19683
187	241.3	-0.847964	-1.06834	-0.254313	-1.07455	-1.07831
188	241.2	-0.821167	-1.00607	-0.333428	-1.07705	-0.964823
189	241.1	-0.806923	-0.976854	-0.322155	-1.10453	-1.06008
190	241	-0.817932	-1.03029	-0.438857	-1.16071	-1.09432
191	240.9	-0.839104	-1.0835	-0.597995	-1.15754	-1.11353
192	240.8	-0.836183	-1.08438	-0.554417	-1.18733	-1.12161
193	240.7	-0.831317	-1.11654	-0.387999	-1.2273	-1.08538
194	240.6	-0.815947	-1.08689	-0.181411	-1.2423	-1.03693
195	240.5	-0.814188	-1.01174	-0.0917978	-1.2773	-1.02593
196	240.4	-0.806555	-1.02355	-0.0830766	-1.31073	-1.10339
197	240.3	-0.830749	-0.974405	-0.0545115	-1.35112	-1.07561
198	240.2	-0.828872	-1.00728	-0.154979	-1.35632	-1.02535
199	240.1	-0.832374	-1.0291	-0.154896	-1.35703	-1.02299
200	240	-0.87035	-0.993064	-0.3073	-1.3522	-1.00536
201	239.9	-0.90547	-1.02598	-0.418176	-1.40625	-1.04126
202	239.8	-0.941152	-1.01865	-0.508409	-1.41672	-1.17053
203	239.7	-0.951125	-1.0052	-0.517419	-1.44529	-1.3072
204	239.6	-0.976326	-1.03211	-0.588832	-1.514	-1.26035
205	239.5	-0.990754	-1.07573	-0.788258	-1.54741	-1.22099
206	239.4	-1.01793	-1.08357	-0.752635	-1.55609	-1.38819
207	239.3	-1.03645	-1.06835	-0.677999	-1.4972	-1.22363
208	239.2	-1.079	-1.07505	-0.690006	-1.55091	-1.11285
209	239.1	-1.08116	-1.07422	-0.721715	-1.53884	-1.11009
210	239	-1.08259	-1.0855	-0.729844	-1.59635	-1.18091
211	238.9	-1.11603	-1.11204	-0.703791	-1.54612	-1.05941
212	238.8	-1.17127	-1.16738	-0.772139	-1.53265	-1.31725
213	238.7	-1.2	-1.17883	-0.786477	-1.58246	-1.35418
214	238.6	-1.23728	-1.22977	-0.880664	-1.51097	-1.14731
215	238.5	-1.2434	-1.25373	-0.773174	-1.48989	-1.09841
216	238.4	-1.25409	-1.26529	-0.772277	-1.5853	-1.22736
217	238.3	-1.2709	-1.27213	-0.726949	-1.63278	-1.38535
218	238.2	-1.28701	-1.29199	-0.901914	-1.61725	-1.27484
219	238.1	-1.30288	-1.32552	-0.915051	-1.60983	-1.32179
220	238	-1.32712	-1.35786	-0.981266	-1.63596	-1.28683
221	237.9	-1.36529	-1.33343	-0.874171	-1.6484	-1.42594
222	237.8	-1.38409	-1.3082	-0.838812	-1.66717	-1.41535
223	237.7	-1.41749	-1.37	-0.929298	-1.64436	-1.39203
224	237.6	-1.42615	-1.35883	-0.776195	-1.68787	-1.4306
225	237.5	-1.45522	-1.4041	-0.758875	-1.6539	-1.50305
226	237.4	-1.47704	-1.42232	-0.816697	-1.58637	-1.5438
227	237.3	-1.50946	-1.42475	-0.931763	-1.60362	-1.47608
228	237.2	-1.55953	-1.49755	-1.09856	-1.62625	-1.64515
229	237.1	-1.62436	-1.59803	-1.14732	-1.62851	-1.47802
230	237	-1.64238	-1.62699	-1.22572	-1.64015	-1.50383
231	236.9	-1.67165	-1.63399	-1.18014	-1.6264	-1.586
232	236.8	-1.72039	-1.6721	-1.29233	-1.62072	-1.4713
233	236.7	-1.74226	-1.64027	-1.28905	-1.66243	-1.5464
234	236.6	-1.73357	-1.63522	-1.20123	-1.63453	-1.49957
235	236.5	-1.72371	-1.65605	-1.22371	-1.61819	-1.48263
236	236.4	-1.78349	-1.7493	-1.21956	-1.61946	-1.55749
237	236.3	-1.84489	-1.89816	-1.48783	-1.64695	-1.43046
238	236.2	-1.88476	-1.93248	-1.44973	-1.67404	-1.43006
239	236.1	-1.90006	-2.00085	-1.25559	-1.73845	-1.55049
240	236	-1.94146	-2.06462	-1.34184	-1.73017	-1.40284
241	235.9	-1.96448	-2.09922	-1.41308	-1.73563	-1.33212
242	235.8	-1.97754	-2.17631	-1.55848	-1.77483	-1.34735
243	235.7	-2.01723	-2.18893	-1.6527	-1.7562	-1.25125
244	235.6	-2.05633	-2.2463	-1.7361	-1.73719	-1.13049
245	235.5	-2.07357	-2.23225	-1.74977	-1.83828	-1.29572
246	235.4	-2.08602	-2.23847	-1.77044	-1.86327	-1.11734
247	235.3	-2.10777	-2.32022	-1.89016	-1.9137	-1.28068
248	235.2	-2.12316	-2.30063	-1.74247	-1.96296	-1.33662
249	235.1	-2.16905	-2.30163	-1.82699	-1.98374	-1.31302
250	235	-2.17368	-2.36925	-1.94255	-1.92141	-1.26384
251	234.9	-2.24004	-2.40776	-1.91575	-1.9524	-1.41402
252	234.8	-2.29329	-2.46593	-1.97299	-1.98484	-1.36574
253	234.7	-2.30177	-2.47944	-2.11036	-2.06935	-1.363
254	234.6	-2.33815	-2.49925	-2.1899	-2.03781	-1.38946
255	234.5	-2.38737	-2.54054	-2.27889	-2.02335	-1.43525
256	234.4	-2.41678	-2.55755	-2.27722	-2.02445	-1.50008
257	234.3	-2.46881	-2.58387	-2.41091	-2.01413	-1.50996
258	234.2	-2.48391	-2.60184	-2.40945	-2.04344	-1.59571
259	234.1	-2.54421	-2.60834	-2.42444	-2.09764	-1.65494
260	234	-2.60141	-2.63365	-2.40915	-2.20579	-1.73918
261	233.9	-2.63809	-2.67954	-2.43164	-2.20886	-1.83409
262	233.8	-2.64202	-2.68583	-2.40376	-2.33295	-1.99442
263	233.7	-2.67155	-2.64537	-2.29056	-2.39032	-2.1662
264	233.6	-2.73654	-2.76889	-2.43914	-2.41892	-2.24612
265	233.5	-2.7317	-2.69672	-2.2261	-2.51689	-2.35422
266	233.4	-2.76692	-2.73823	-2.30708	-2.6018	-2.42265
267	233.3	-2.82401	-2.8805	-2.44069	-2.65439	-2.54546
268	233.2	-2.86137	-2.87802	-2.48737	-2.72143	-2.61407
269	233.1	-2.86391	-2.85356	-2.48376	-2.75004	-2.58482
270	233	-2.87696	-2.87155	-2.50247	-2.81101	-2.6222
271	232.9	-2.88721	-2.84522	-2.51995	-2.85805	-2.80875
272	232.8	-2.91414	-2.7841	-2.59387	-2.86529	-2.81565
273	232.7	-2.96766	-2.77592	-2.73777	-2.81489	-2.79111
274	232.6	-2.9938	-2.78011	-2.79354	-2.89391	-2.93475
275	232.5	-3.05586	-2.82159	-2.91543	-2.93072	-3.0376
276	232.4	-3.10644	-2.90552	-3.12816	-2.98432	-3.18855
277	232.3	-3.15594	-3.00411	-3.18904	-3.04839	-3.34973
278	232.2	-3.17182	-3.01262	-3.14596	-3.09921	-3.3905
279	232.1	-3.20233	-3.00378	-3.14085	-3.17018	-3.50171
280	232	-3.23859	-3.01777	-3.17307	-3.15711	-3.37899
281	231.9	-3.3069	-3.13713	-3.2366	-3.19373	-3.46724
282	231.8	-3.36395	-3.1423	-3.36781	-3.31313	-3.55412
283	231.7	-3.40681	-3.22949	-3.51572	-3.39378	-3.65819
284	231.6	-3.45599	-3.25598	-3.48675	-3.40013	-3.64514
285	231.5	-3.49118	-3.24376	-3.50881	-3.43147	-3.64037
286	231.4	-3.50873	-3.24517	-3.41773	-3.45311	-3.68846
287	231.3	-3.54734	-3.28368	-3.37141	-3.52361	-3.68572
288	231.2	-3.59345	-3.28909	-3.28936	-3.49556	-3.74338
289	231.1	-3.64771	-3.35336	-3.4156	-3.64929	-3.9385
290	231	-3.63998	-3.43251	-3.4839	-3.77698	-3.95812
291	230.9	-3.70612	-3.48741	-3.54073	-3.79931	-4.06464
292	230.8	-3.75245	-3.54295	-3.5068	-3.81377	-4.13283
293	230.7	-3.82387	-3.61414	-3.6309	-3.87131	-4.12513
294	230.6	-3.87155	-3.69339	-3.80097	-3.92376	-4.03685
295	230.5	-3.90345	-3.72538	-3.77833	-3.94178	-4.16752
296	230.4	-3.94523	-3.801	-3.84884	-3.95648	-4.12125
297	230.3	-4.01563	-3.81597	-3.99419	-3.98251	-4.01966
298	230.2	-4.02911	-3.82936	-4.07659	-3.99761	-4.00421
299	230.1	-4.0528	-3.81855	-4.0007	-4.03508	-4.02986
300	230	-4.13878	-3.97096	-4.09467	-4.06329	-4.12566
301	229.9	-4.16742	-3.99738	-4.08337	-4.03351	-4.15015
302	229.8	-4.21095	-4.04232	-4.04125	-4.15898	-4.2474
303	229.7	-4.29674	-4.11147	-4.18571	-4.19674	-4.30913
304	229.6	-4.37388	-4.19507	-4.23974	-4.30199	-4.45189
305	229.5	-4.42001	-4.21505	-4.16057	-4.23007	-4.37156
306	229.4	-4.44595	-4.31076	-4.19682	-4.25349	-4.33632
307	229.3	-4.46492	-4.41067	-4.36155	-4.32126	-4.38966
308	229.2	-4.49913	-4.4635	-4.3509	-4.35734	-4.45286
309	229.1	-4.49813	-4.50228	-4.14202	-4.47697	-4.40126
310	229	-4.52407	-4.43218	-3.94308	-4.40726	-4.24944
311	228.9	-4.53118	-4.39488	-3.85905	-4.4029	-4.28902
312	228.8	-4.57127	-4.40601	-3.89323	-4.4156	-4.31743
313	228.7	-4.63545	-4.49805	-4.06104	-4.45757	-4.51657
314	228.6	-4.73993	-4.64	-4.13958	-4.48173	-4.3742
315	228.5	-4.75601	-4.61402	-4.11689	-4.49914	-4.34404
316	228.4	-4.80456	-4.71329	-4.10099	-4.55856	-4.21007
317	228.3	-4.83723	-4.70036	-4.08528	-4.56577	-4.19146
318	228.2	-4.90544	-4.73553	-4.15725	-4.65666	-4.36728
319	228.1	-4.94114	-4.81872	-4.26671	-4.75967	-4.4834
320	228	-4.955	-4.80049	-4.31172	-4.8671	-4.48473
321	227.9	-4.96982	-4.82696	-4.36692	-4.923	-4.48143
322	227.8	-4.98803	-4.92502	-4.41369	-4.93094	-4.4022
323	227.7	-5.02591	-4.97175	-4.43069	-4.90578	-4.42009
324	227.6	-5.09674	-5.00216	-4.46946	-4.87784	-4.46213
325	227.5	-5.12381	-5.00643	-4.51526	-4.99968	-4.47451
326	227.4	-5.13718	-4.95554	-4.59493	-5.0346	-4.34797
327	227.3	-5.144	-4.96949	-4.4953	-5.05985	-4.42063
328	227.2	-5.18629	-5.03926	-4.439	-5.03976	-4.53974
329	227.1	-5.269	-5.09186	-4.6937	-5.08275	-4.47735
330	227	-5.3132	-5.04273	-4.68219	-5.13268	-4.46995
331	226.9	-5.32454	-5.12456	-4.63754	-5.14007	-4.58271
332	226.8	-5.37323	-5.12734	-4.74453	-5.23019	-4.62558
333	226.7	-5.41555	-5.16198	-4.66103	-5.1787	-4.55065
334	226.6	-5.38501	-5.07179	-4.57545	-5.26808	-4.54508
335	226.5	-5.41709	-5.13772	-4.60689	-5.36896	-4.53507
336	226.4	-5.45783	-5.16325	-4.70393	-5.32863	-4.47033
337	226.3	-5.44053	-5.14083	-4.67386	-5.31558	-4.39633
338	226.2	-5.45947	-5.18624	-4.85023	-5.23207	-4.21091
339	226.1	-5.496	-5.22947	-4.97943	-5.34416	-4.28073
340	226	-5.54194	-5.29876	-5.04003	-5.4098	-4.37156
341	225.9	-5.57941	-5.22616	-4.95678	-5.39371	-4.42531
342	225.8	-5.58538	-5.26297	-5.0029	-5.39034	-4.24499
343	225.7	-5.61483	-5.25664	-5.0621	-5.34545	-4.41713
344	225.6	-5.66697	-5.29158	-5.17657	-5.43779	-4.31456
345	225.5	-5.70199	-5.30236	-5.20057	-5.49067	-4.35342
346	225.4	-5.70413	-5.3165	-5.20216	-5.63588	-4.49513
347	225.3	-5.69708	-5.26745	-5.24179	-5.71183	-4.67717
348	225.2	-5.69211	-5.24517	-5.19478	-5.74097	-4.89901
349	225.1	-5.71082	-5.23284	-5.17569	-5.6735	-4.89829
350	225	-5.73274	-5.2154	-5.09772	-5.60096	-5.09874
351	224.9	-5.72797	-5.21715	-5.04087	-5.58604	-5.048
352	224.8	-5.7519	-5.25944	-5.08981	-5.59645	-4.9971
353	224.7	-5.78202	-5.28481	-5.10029	-5.55798	-5.12716
354	224.6	-5.83721	-5.35183	-5.19558	-5.55672	-5.26631
355	224.5	-5.86214	-5.31364	-5.13308	-5.54712	-5.10639
356	224.4	-5.91015	-5.31136	-5.21213	-5.57492	-5.0384
357	224.3	-5.89986	-5.33208	-5.15028	-5.51424	-4.88382
358	224.2	-5.94524	-5.40819	-5.2711	-5.53233	-4.92056
359	224.1	-5.98167	-5.49335	-5.34607	-5.48296	-4.93836
360	224	-5.99086	-5.55095	-5.27105	-5.5056	-4.99052
361	223.9	-5.97768	-5.53914	-5.28475	-5.52995	-4.88582
362	223.8	-5.95703	-5.51715	-5.15728	-5.62304	-4.7767
363	223.7	-5.93158	-5.56802	-5.10625	-5.61505	-4.9359
364	223.6	-5.95889	-5.53381	-5.13262	-5.6569	-4.99448
365	223.5	-6.01975	-5.69128	-5.34313	-5.54342	-4.89309
366	223.4	-6.04434	-5.77206	-5.52456	-5.564	-4.97458
367	223.3	-6.04635	-5.88918	-5.62189	-5.65247	-5.04981
368	223.2	-6.10554	-5.9508	-5.8109	-5.55061	-5.06557
369	223.1	-6.13202	-5.93649	-5.73279	-5.59318	-5.12852
370	223	-6.15932	-5.96688	-5.79901	-5.62529	-5.28363
371	222.9	-6.14612	-5.98893	-5.65199	-5.68356	-5.43544
372	222.8	-6.18244	-6.02011	-5.5819	-5.74232	-5.44328
373	222.7	-6.17687	-6.01175	-5.35513	-5.67174	-5.5355
374	222.6	-6.19906	-6.03615	-5.34069	-5.66941	-5.50047
375	222.5	-6.21994	-6.12688	-5.28035	-5.6714	-5.5977
376	222.4	-6.22255	-6.07164	-5.26873	-5.74607	-5.80215
377	222.3	-6.22312	-6.15306	-5.45014	-5.8034	-5.78256
378	222.2	-6.26289	-6.28982	-5.59524	-5.68639	-5.94396
379	222.1	-6.23162	-6.23643	-5.45067	-5.68522	-5.8173
380	222	-6.25072	-6.23733	-5.43157	-5.60739	-5.64829
381	221.9	-6.27548	-6.25028	-5.34572	-5.564	-5.73673
382	221.8	-6.29283	-6.31737	-5.42656	-5.53051	-5.66391
383	221.7	-6.2964	-6.37133	-5.49277	-5.48925	-5.64063
384	221.6	-6.31935	-6.36401	-5.42465	-5.63614	-5.79806
385	221.5	-6.32655	-6.47709	-5.50166	-5.56443	-5.75198
386	221.4	-6.33402	-6.43516	-5.46989	-5.59255	-5.66776
387	221.3	-6.33746	-6.40451	-5.42972	-5.51545	-5.57276
388	221.2	-6.37529	-6.4567	-5.57811	-5.55735	-5.67425
389	221.1	-6.38603	-6.53546	-5.66725	-5.63912	-5.88488
390	221	-6.38649	-6.48551	-5.5092	-5.60069	-5.91714
391	220.9	-6.36397	-6.40427	-5.35811	-5.58134	-5.76758
392	220.8	-6.32451	-6.32875	-5.25889	-5.66502	-5.72022
393	220.7	-6.36589	-6.28503	-5.41729	-5.6617	-5.71421
394	220.6	-6.38806	-6.27797	-5.45119	-5.68229	-5.76267
395	220.5	-6.37436	-6.32894	-5.38768	-5.69186	-5.82692
396	220.4	-6.38575	-6.37215	-5.5297	-5.77942	-6.09465
397	220.3	-6.40607	-6.37394	-5.50688	-5.82006	-6.2761
398	220.2	-6.39185	-6.35886	-5.46734	-5.84481	-6.34681
399	220.1	-6.39163	-6.24832	-5.3547	-5.91373	-6.461
400	220	-6.4246	-6.11372	-5.39011	-5.9232	-6.55037
401	219.9	-6.39875	-6.06578	-5.2426	-5.89603	-6.5143
402	219.8	-6.39445	-6.03513	-5.27274	-5.91658	-6.55446
403	219.7	-6.38671	-6.03488	-5.35261	-5.83815	-6.28297
404	219.6	-6.4063	-5.94151	-5.32232	-5.87209	-6.26337
405	219.5	-6.39465	-5.86534	-5.34911	-5.84779	-6.24807
406	219.4	-6.40996	-5.82658	-5.41114	-5.92165	-6.17057
407	219.3	-6.37904	-5.76567	-5.57114	-5.82182	-6.16784
408	219.2	-6.37873	-5.78309	-5.6014	-5.86059	-6.13719
409	219.1	-6.41867	-5.85667	-5.64507	-5.88682	-6.03527
410	219	-6.39396	-5.76977	-5.49028	-5.86737	-5.94699
411	218.9	-6.43851	-5.84865	-5.64617	-5.84547	-5.86787
412	218.8	-6.43707	-5.82917	-5.57736	-5.87593	-5.88152
413	218.7	-6.40687	-5.86664	-5.52368	-5.9361	-5.85323
414	218.6	-6.40111	-5.79677	-5.51603	-5.92525	-5.77379
415	218.5	-6.43495	-5.85841	-5.72711	-5.95274	-5.70016
416	218.4	-6.45394	-5.87012	-5.98737	-5.89879	-5.51752
417	218.3	-6.45798	-5.81984	-5.82431	-5.89929	-5.4925
418	218.2	-6.44182	-5.7901	-5.78171	-5.89738	-5.44257
419	218.1	-6.46216	-5.82497	-5.7886	-5.8505	-5.52187
420	218	-6.41272	-5.72819	-5.58397	-5.86798	-5.61148
421	217.9	-6.42135	-5.67938	-5.54158	-5.8002	-5.71705
422	217.8	-6.45138	-5.66835	-5.48084	-5.89814	-5.73343
423	217.7	-6.49352	-5.78616	-5.70758	-5.93872	-5.91826
424	217.6	-6.4842	-5.81785	-5.76986	-5.97112	-5.98733
425	217.5	-6.51254	-5.93151	-5.84765	-5.928	-6.06188
426	217.4	-6.50635	-5.92603	-5.88506	-5.92304	-6.08873
427	217.3	-6.53649	-5.90187	-6.01543	-5.87455	-6.02347
428	217.2	-6.50233	-5.84358	-5.7947	-5.79107	-5.86338
429	217.1	-6.51934	-5.92341	-6.03347	-5.71166	-5.64129
430	217	-6.53947	-5.97374	-5.96864	-5.72776	-5.59446
431	216.9	-6.5425	-6.00895	-5.86594	-5.65562	-5.45558
432	216.8	-6.51714	-6.02645	-5.81815	-5.59611	-5.35873
433	216.7	-6.53077	-6.02303	-5.9001	-5.68882	-5.37692
434	216.6	-6.53714	-6.0051	-6.02986	-5.68953	-5.34388
435	216.5	-6.52529	-5.92309	-5.77274	-5.66501	-5.33886
436	216.4	-6.57142	-6.01842	-5.8707	-5.68292	-5.44013
437	216.3	-6.57911	-6.10468	-5.97555	-5.68769	-5.36589
438	216.2	-6.58941	-6.13571	-6.0815	-5.68213	-5.4712
439	216.1	-6.59902	-6.18603	-6.10484	-5.64247	-5.52938
440	216	-6.62526	-6.2056	-6.06384	-5.69637	-5.45004
441	215.9	-6.62832	-6.21795	-6.04193	-5.69044	-5.46231
442	215.8	-6.61902	-6.26079	-6.00642	-5.74108	-5.45577
443	215.7	-6.59741	-6.16121	-6.17643	-5.72189	-5.50316
444	215.6	-6.59747	-6.08697	-6.06451	-5.79808	-5.59485
445	215.5	-6.62949	-6.04993	-6.15383	-5.78488	-5.78658
446	215.4	-6.65536	-6.15286	-6.11315	-5.7451	-5.70165
447	215.3	-6.69016	-6.13987	-6.19102	-5.76933	-5.67139
448	215.2	-6.67973	-6.18277	-6.15231	-5.87829	-5.86908
449	215.1	-6.65	-6.13172	-5.9718	-5.91384	-6.14721
450	215	-6.6615	-6.14569	-5.93838	-5.96166	-6.30087
451	214.9	-6.66541	-6.13665	-6.10154	-6.0334	-6.52571
452	214.8	-6.69209	-6.14642	-6.23319	-6.10218	-6.66036
453	214.7	-6.67524	-6.13944	-6.10397	-6.20238	-6.59378
454	214.6	-6.66991	-6.21495	-6.27347	-6.28713	-6.64949
455	214.5	-6.68993	-6.30613	-6.23254	-6.3083	-6.61066
456	214.4	-6.69232	-6.35354	-6.33828	-6.26614	-6.67952
457	214.3	-6.72163	-6.36271	-6.33698	-6.2392	-6.67157
458	214.2	-6.74347	-6.36649	-6.34861	-6.18638	-6.49502
459	214.1	-6.76428	-6.37881	-6.2674	-6.29902	-6.57258
460	214	-6.78636	-6.32107	-6.1894	-6.4127	-6.60953
461	213.9	-6.78423	-6.31542	-6.19093	-6.41111	-6.61049
462	213.8	-6.81563	-6.31659	-6.34918	-6.44971	-6.69017
463	213.7	-6.82276	-6.26474	-6.1066	-6.55139	-6.68128
464	213.6	-6.82297	-6.31019	-6.12872	-6.71912	-6.7985
465	213.5	-6.8595	-6.3504	-6.43832	-6.84663	-6.78037
466	213.4	-6.91152	-6.47065	-6.52525	-6.86888	-6.86445
467	213.3	-6.92203	-6.58202	-6.50156	-6.7898	-6.72385
468	213.2	-6.98192	-6.67426	-6.55059	-6.79322	-6.76368
469	213.1	-7.02911	-6.76045	-6.77479	-6.86176	-6.88895
470	213	-7.03729	-6.73398	-6.8359	-6.98859	-6.88693
471	212.9	-7.09096	-6.7833	-6.86142	-6.9487	-6.9546
472	212.8	-7.12809	-6.77847	-6.80033	-7.01366	-6.98159
473	212.7	-7.14954	-6.88043	-6.7914	-6.99766	-7.00406
474	212.6	-7.1991	-6.9334	-6.8918	-7.0894	-7.13792
475	212.5	-7.32838	-7.02072	-6.90365	-7.11851	-7.09846
476	212.4	-7.40272	-7.13725	-6.95891	-7.08795	-7.08847
477	212.3	-7.4557	-7.2032	-7.09879	-7.18823	-7.08075
478	212.2	-7.51668	-7.20434	-7.21409	-7.1609	-7.05805
479	212.1	-7.52808	-7.23969	-7.23789	-7.1994	-7.08834
480	212	-7.54611	-7.33462	-7.2942	-7.15633	-7.13452
481	211.9	-7.61901	-7.43293	-7.39346	-7.20274	-7.14645
482	211.8	-7.68031	-7.47788	-7.43992	-7.16525	-7.01974
483	211.7	-7.72406	-7.56113	-7.58352	-7.09194	-6.82371
484	211.6	-7.79586	-7.59179	-7.52116	-7.12268	-6.75633
485	211.5	-7.84188	-7.69595	-7.56119	-7.13565	-6.74779
486	211.4	-7.94687	-7.80101	-7.70396	-7.21974	-6.73219
487	211.3	-8.04638	-7.88819	-7.73742	-7.17388	-6.67208
488	211.2	-8.11339	-7.93051	-8.0373	-7.17384	-6.72741
489	211.1	-8.20796	-7.97291	-8.08069	-7.20762	-6.70786
490	211	-8.23018	-8.00384	-8.01573	-7.33243	-6.80808
491	210.9	-8.31224	-8.07994	-8.17697	-7.42685	-7.06979
492	210.8	-8.34543	-8.16703	-8.17709	-7.47469	-7.21761
493	210.7	-8.44681	-8.34059	-8.29977	-7.50503	-7.26806
494	210.6	-8.51547	-8.45476	-8.33016	-7.46701	-7.2362
495	210.5	-8.63889	-8.57948	-8.46509	-7.58127	-7.19955
496	210.4	-8.73252	-8.63115	-8.7485	-7.60115	-7.27577
497	210.3	-8.76368	-8.7141	-8.73618	-7.55795	-7.34154
498	210.2	-8.87357	-8.77324	-8.7402	-7.64089	-7.47104
499	210.1	-9.00592	-8.87171	-8.90277	-7.67972	-7.5162
500	210	-9.08016	-8.87248	-8.77728	-7.80361	-7.82299
501	209.9	-9.1914	-8.93316	-8.81978	-7.90802	-8.04129
502	209.8	-9.23749	-8.92942	-8.75593	-7.94917	-8.12275
503	209.7	-9.31359	-9.08577	-8.77484	-7.98048	-8.23381
504	209.6	-9.36167	-9.09864	-8.72225	-8.06569	-8.22543
505	209.5	-9.46149	-9.27495	-9.09975	-8.20775	-8.22487
506	209.4	-9.53824	-9.27543	-9.03989	-8.35421	-8.52205
507	209.3	-9.61908	-9.34249	-9.1913	-8.3653	-8.61033
508	209.2	-9.67919	-9.44093	-9.19377	-8.42825	-8.56286
509	209.1	-9.74298	-9.44277	-9.15705	-8.48987	-8.51203
510	209	-9.81211	-9.53445	-9.17925	-8.54217	-8.48806
511	208.9	-9.86709	-9.53014	-8.98421	-8.64027	-8.70572
512	208.8	-9.96504	-9.49455	-8.88159	-8.73882	-8.92679
513	208.7	-10.0699	-9.51272	-8.97752	-8.83619	-8.81266
514	208.6	-10.174	-9.55227	-8.93007	-8.94966	-8.87508
515	208.5	-10.2552	-9.65581	-9.17361	-9.13883	-8.98697
516	208.4	-10.3159	-9.71777	-9.31768	-9.23618	-9.28007
517	208.3	-10.4218	-9.90364	-9.5589	-9.21676	-9.27827
518	208.2	-10.5087	-9.95651	-9.55386	-9.25926	-9.32859
519	208.1	-10.6573	-10.1048	-9.91744	-9.28649	-9.30789
520	208	-10.7809	-10.2747	-9.99856	-9.38697	-9.30815
521	207.9	-10.8483	-10.2331	-10.0053	-9.55811	-9.27441
522	207.8	-10.9235	-10.341	-9.99132	-9.61992	-9.22613
523	207.7	-11.0455	-10.3758	-10.0442	-9.61946	-9.38005
524	207.6	-11.1429	-10.4632	-10.1487	-9.6434	-9.38116
525	207.5	-11.2516	-10.5049	-10.2198	-9.79384	-9.52831
526	207.4	-11.416	-10.5819	-10.4311	-9.94312	-9.7871
527	207.3	-11.4684	-10.5938	-10.327	-10.0713	-10.0245
528	207.2	-11.557	-10.6737	-10.3928	-10.0968	-10.1685
529	207.1	-11.6568	-10.7477	-10.4533	-10.1174	-10.2797
530	207	-11.7554	-10.813	-10.5854	-10.1928	-10.1248
531	206.9	-11.8135	-10.9314	-10.7007	-10.2887	-10.1671
532	206.8	-11.8969	-11.122	-11.0115	-10.3256	-10.1021
533	206.7	-11.9551	-11.1434	-11.0067	-10.3861	-9.82841
534	206.6	-12.0085	-11.2221	-11.0923	-10.5417	-10.087
535	206.5	-12.0815	-11.3033	-11.1041	-10.7566	-10.2422
536	206.4	-12.185	-11.3459	-11.1782	-10.8646	-10.1759
537	206.3	-12.25	-11.4459	-11.1785	-11.0132	-10.37
538	206.2	-12.2563	-11.4714	-11.2629	-11.1473	-10.5477
539	206.1	-12.3669	-11.6738	-11.3071	-11.2556	-10.732
540	206	-12.4887	-11.7721	-11.2222	-11.2778	-10.6441
541	205.9	-12.5256	-11.8578	-11.4088	-11.2375	-10.8619
542	205.8	-12.5988	-11.8918	-11.4927	-11.2844	-10.9108
543	205.7	-12.6377	-11.9451	-11.5642	-11.3037	-10.7444
544	205.6	-12.7201	-12.1455	-11.9965	-11.3564	-10.8022
545	205.5	-12.8044	-12.1798	-11.9522	-11.2794	-10.6258
546	205.4	-12.8365	-12.3052	-12.1505	-11.2186	-10.7415
547	205.3	-12.9365	-12.4346	-12.163	-11.2216	-10.4856
548	205.2	-13.0523	-12.4436	-12.0811	-11.2344	-10.4179
549	205.1	-13.1108	-12.3626	-11.9463	-11.3754	-10.5786
550	205	-13.1967	-12.4318	-11.7501	-11.4812	-10.7228
551	204.9	-13.2417	-12.3467	-11.8206	-11.6461	-11.1926
552	204.8	-13.2654	-12.2724	-11.7583	-11.6722	-11.2235
553	204.7	-13.3267	-12.3899	-12.0274	-11.4324	-11.1632
554	204.6	-13.3549	-12.4839	-12.1587	-11.3863	-11.5022
555	204.5	-13.3787	-12.6142	-12.1859	-11.5674	-11.4725
556	204.4	-13.3812	-12.6923	-12.2543	-11.7551	-11.583
557	204.3	-13.4501	-12.749	-12.3091	-11.6928	-11.2621
558	204.2	-13.4972	-12.787	-12.3882	-11.9002	-11.3401
559	204.1	-13.5248	-12.8016	-12.4384	-12.1088	-11.4819
560	204	-13.5479	-12.8269	-12.3134	-12.2583	-11.3861
561	203.9	-13.5845	-12.944	-12.4366	-12.3037	-11.6534
562	203.8	-13.5903	-12.9577	-12.4344	-12.2627	-11.6572
563	203.7	-13.6241	-12.8143	-12.4066	-12.3715	-11.7534
564	203.6	-13.6384	-12.7136	-12.2455	-12.4983	-11.5417
565	203.5	-13.665	-12.7677	-12.3366	-12.5791	-11.848
566	203.4	-13.7509	-12.8496	-12.3522	-12.5002	-11.6867
567	203.3	-13.8101	-12.8278	-12.221	-12.0945	-11.3004
568	203.2	-13.8347	-12.8245	-12.2718	-11.9234	-11.6146
569	203.1	-13.8691	-12.8966	-12.353	-11.6184	-11.6729
570	203	-13.9174	-13.0006	-12.3419	-11.4581	-11.8165
571	202.9	-13.9404	-12.9328	-12.5408	-11.2372	-11.5872
572	202.8	-13.9304	-12.8034	-12.6577	-10.865	-11.5645
573	202.7	-13.9584	-12.6953	-12.4619	-11.0363	-11.0314
574	202.6	-13.9098	-12.7092	-12.4309	-11.2217	-11.1168
575	202.5	-13.9286	-12.7559	-12.6144	-11.4195	-11.2638
576	202.4	-13.9043	-12.7205	-12.6433	-10.9656	-10.545
577	202.3	-13.888	-12.7848	-12.6962	-10.703	-11.2257
578	202.2	-13.878	-12.7204	-12.9543	-10.7749	-12.0434
579	202.1	-13.8574	-12.5677	-12.7273	-10.9164	-11.6072
580	202	-13.7973	-12.5929	-12.916	-10.7519	-11.1579
581	201.9	-13.7558	-12.6308	-12.9746	-10.7574	-10.3737
582	201.8	-13.6994	-12.7467	-13.0958	-10.8223	-10.9311
583	201.7	-13.5955	-12.6194	-13.0067	-10.6222	-9.37941
584	201.6	-13.4974	-12.6473	-13.013	-10.4585	-8.91676
585	201.5	-13.4381	-12.6663	-12.8742	-10.4549	-7.46852
586	201.4	-13.394	-12.4787	-12.7928	-10.4888	-8.35439
587	201.3	-13.3925	-12.342	-12.8225	-11.8078	-10.0226
588	201.2	-13.3577	-12.1981	-12.6877	-11.2951	-10.9193
589	201.1	-13.3344	-12.1657	-12.7159	-13.0392	-13.2707
590	201	-13.2682	-12.0762	-12.9077	-12.4837	-14.402
591	200.9	-13.1836	-11.9844	-12.963	-11.2971	-13.5446
592	200.8	-13.1577	-11.9429	-12.9422	-9.91847	-13.8386
593	200.7	-13.0348	-11.8579	-12.7011	-9.31992	-12.6938
594	200.6	-12.9323	-11.6102	-12.6471	-9.71463	-12.8984
595	200.5	-12.799	-11.6297	-12.4967	-8.63658	-9.96169
596	200.4	-12.6299	-11.5389	-12.3075	-7.95164	-11.135
597	200.3	-12.4931	-11.5035	-12.4578	-7.94546	-12.9237
598	200.2	-12.4139	-11.4001	-12.3101	-5.92463	-7.75623
599	200.1	-12.3634	-11.1837	-12.3607	-5.67232	-7.63584
600	200	-12.2579	-11.2372	-12.4433	-7.00588	-11.1154
601	199.9	-12.0874	-11.1782	-12.407	-7.03912	-10.6856
602	199.8	-12.0884	-10.9935	-12.476	-7.47587	-12.2354
603	199.7	-11.8772	-11.014	-12.0742	-6.23691	-9.97468
604	199.6	-11.7633	-11.0293	-11.917	-7.55052	-11.5257
605	199.5	-11.7533	-11.1718	-12.0869	-5.92837	-12.6613
606	199.4	-11.6483	-10.9609	-11.9798	-4.13985	-12.024
607	199.3	-11.5161	-10.8609	-11.6175	-4.91547	-14.0112
608	199.2	-11.4286	-10.7349	-11.4952	-5.83004	-15.8524
609	199.1	-11.3607	-10.5189	-11.096	-5.29734	-12.4015
610	199	-11.1503	-10.222	-10.8309	-4.78331	-11.6527
611	198.9	-10.9955	-9.97626	-10.5383	-3.97588	-10.5207
612	198.8	-10.9027	-10.0636	-10.6309	-2.7805	-10.2978
613	198.7	-10.6849	-9.65817	-10.1634	-2.733	-6.99545
614	198.6	-10.4922	-9.74166	-10.3038	-1.72803	-7.58449
615	198.5	-10.4336	-9.25531	-9.89368	-1.01961	-5.53714
616	198.4	-10.2304	-8.9211	-9.75995	-0.228576	-5.95096
617	198.3	-10.1622	-8.78155	-9.3951	-1.2189	-7.92895
618	198.2	-9.86802	-8.64869	-9.3964	0.348355	-2.90742
619	198.1	-9.6542	-8.44854	-8.86872	-0.108995	-6.71904
620	198	-9.32699	-8.20271	-8.53524	2.77864	-1.85492
621	197.9	-9.05678	-8.41205	-8.22325	1.82072	-0.0635526
622	197.8	-8.91094	-8.24289	-8.27714	2.97756	0.261952
623	197.7	-8.89588	-8.13602	-8.04697	1.22263	-2.05505
624	197.6	-8.48532	-8.06452	-7.96065	2.02104	-7.69291
625	197.5	-8.34866	-7.9592	-7.87822	2.84078	-7.64441
626	197.4	-8.00032	-7.6985	-7.88546	2.41163	-11.0428
627	197.3	-7.95452	-7.48981	-7.88882	0.566701	-9.36771
628	197.2	-7.89144	-6.85557	-7.16395	0.431024	-6.34721
629	197.1	-7.75362	-6.70529	-6.83859	1.67512	-9.74974
630	197	-7.46021	-6.63297	-6.69256	4.47001	-5.97339
631	196.9	-7.3856	-6.04664	-6.1281	5.04933	-1.44078
632	196.8	-7.00371	-5.82569	-6.33641	5.92573	0.147921
633	196.7	-6.92108	-5.23831	-6.20896	4.89045	-2.61206
634	196.6	-6.68075	-4.92542	-6.36936	6.04542	1.05251
635	196.5	-6.80173	-5.39277	-6.00199	3.11765	3.14155
636	196.4	-6.31613	-4.89009	-5.86251	2.83048	4.37207
637	196.3	-6.07159	-4.44296	-5.58762	3.35967	6.80905
638	196.2	-5.76766	-4.57157	-4.98847	2.16721	5.71701
639	196.1	-6.05049	-4.81232	-5.02235	4.34951	8.95357
640	196	-5.8188	-4.14114	-4.27599	4.03321	6.45668
641	195.9	-6.06318	-3.08865	-5.59027	3.55358	7.0655
642	195.8	-5.91829	-2.51101	-5.22362	4.51627	4.96552
643	195.7	-5.58442	-1.90745	-5.42932	4.99053	2.71495
644	195.6	-5.17353	-1.06113	-6.11497	5.32312	0.709783
645	195.5	-5.29596	-1.01457	-5.06319	7.11308	2.79817
646	195.4	-5.02562	-0.44035	-2.39479	8.6195	3.40684
647	195.3	-4.798	0.114081	-3.42561	8.68068	4.05765
648	195.2	-3.96049	-0.641735	-4.37095	5.52072	3.60168
649	195.1	-3.73707	-0.431375	-2.56189	6.4986	1.12365
650	195	-2.88955	-0.239859	-1.59205	4.57971	3.21749
651	194.9	-2.69689	-0.108186	-0.0503997	5.90131	9.33548
652	194.8	-2.20887	0.691759	1.6175	7.58688	17.1913
653	194.7	-1.87738	2.49147	2.7375	7.87427	19.3093
654	194.6	-1.17698	3.91293	5.13072	7.47463	20.9255
655	194.5	-1.78855	3.34628	3.72447	9.77302	22.1216
656	194.4	-0.456331	4.24942	2.27332	8.56525	16.3057
657	194.3	0.706487	3.82399	0.817218	5.50073	13.8029
658	194.2	1.03494	4.07014	3.46921	5.13126	16.3508
659	194.1	1.20221	5.29251	7.54538	5.8045	14.4351
660	194	1.29297	4.54185	11.6128	7.42061	20.4621
661	193.9	1.13214	3.55413	8.71337	7.92656	20.0083
662	193.8	1.13983	4.27385	7.71234	7.8006	11.6248
663	193.7	1.13404	5.08839	8.97693	9.18419	12.7177
664	193.6	0.940365	3.58231	4.9891	10.9368	16.3265
665	193.5	0.498121	3.9692	4.66647	13.6623	13.6795
666	193.4	0.722982	5.57148	5.4025	14.6826	17.2521
667	193.3	1.41401	5.11638	1.94308	11.5253	13.9524
668	193.2	2.1495	3.0443	2.54472	13.2503	15.3954
669	193.1	2.6655	3.15533	4.66351	16.5882	20.5093
670	193	2.48423	2.97596	3.84062	15.1751	18.6486
671	192.9	1.47975	2.36349	5.94405	14.7397	18.8318
672	192.8	1.40867	1.98955	4.35894	11.334	14.4984
673	192.7	1.33942	2.67118	4.17746	10.0964	14.0719
674	192.6	1.12453	2.55784	4.84506	11.2921	11.6945
675	192.5	-0.0417812	1.73315	3.17339	11.1572	12.2755
676	192.4	-0.00806791	1.12715	-0.0579715	10.9701	16.5773
677	192.3	-0.927352	-1.26059	-3.43627	11.2647	14.718
678	192.2	-0.662903	0.711232	-2.91001	9.86806	7.70692
679	192.1	-0.780474	-1.95345	-4.98808	9.96799	8.19045
680	192	-2.10916	-6.92307	-10.9653	10.9889	11.5968
681	191.9	-1.03602	-6.42028	-11.4254	8.67187	11.4029
682	191.8	-1.36904	-7.43082	-8.37414	8.10876	10.6311
683	191.7	-2.22139	-7.45831	-4.7081	6.28207	7.93886
684	191.6	-1.83721	-7.67579	-3.03053	5.01807	5.20607
685	191.5	-1.31631	-6.74057	-6.4499	4.05378	2.80437
686	191.4	-1.42996	-4.53762	-10.7131	3.00932	-0.929312
687	191.3	-1.48246	-4.00668	-8.6152	4.76379	-3.6055
688	191.2	-2.34586	-7.27079	-10.9325	4.52008	3.09599
689	191.1	-2.40386	-6.06732	-10.8492	4.43437	4.75203
690	191	-1.95388	-4.90963	-7.92794	2.33574	0.758279
691	190.9	-2.21979	-6.6717	-11.5832	4.98163	4.55291
692	190.8	-1.87351	-8.0874	-7.88928	2.86672	-1.64655
693	190.7	-1.75314	-6.78215	-5.60475	2.55028	-2.99049
694	190.6	-3.05373	-7.50391	-7.98872	-0.325939	-6.84431
695	190.5	-3.52395	-6.18079	-10.0266	-0.111523	-6.9654
696	190.4	-4.32652	-6.37489	-12.4065	-3.31503	-6.49343
697	190.3	-3.23853	-8.23665	-12.152	-2.82339	-6.0766
698	190.2	-3.19423	-8.6619	-16.5953	-2.3207	-3.09208
699	190.1	-2.56148	-10.1218	-17.6658	0.839594	-0.918847

## Sheet: Fig.3C_PUMA_S3
	wavelength	50uM	20uM	10uM	2uM_10mm	1uM_10mm
0	260	0.0505666	0.0626786	0.305151	-0.574781	-0.200624
1	259.9	0.0940807	0.054561	0.332901	-0.593536	-0.236625
2	259.8	0.113267	0.0623093	0.44375	-0.586108	-0.310968
3	259.7	0.161919	0.0689549	0.530418	-0.616026	-0.361672
4	259.6	0.144469	0.0427444	0.483673	-0.656761	-0.235663
5	259.5	0.14824	0.0353845	0.409145	-0.64939	-0.133059
6	259.4	0.161231	0.0949345	0.599992	-0.64694	-0.343487
7	259.3	0.160729	0.137847	0.580541	-0.716941	-0.436461
8	259.2	0.170332	0.136948	0.701596	-0.711153	-0.484911
9	259.1	0.164121	0.113771	0.724181	-0.629825	-0.145422
10	259	0.150215	0.197378	0.72964	-0.591812	-0.146394
11	258.9	0.140613	0.132307	0.640832	-0.455855	0.120729
12	258.8	0.14355	0.208573	0.778275	-0.378011	0.110382
13	258.7	0.162908	0.220064	0.848963	-0.347431	0.0775858
14	258.6	0.136249	0.218426	0.750954	-0.276702	0.235642
15	258.5	0.0987932	0.173609	0.556386	-0.289391	0.303662
16	258.4	0.107668	0.19513	0.558994	-0.316617	0.181966
17	258.3	0.0943827	0.137831	0.461968	-0.319982	0.172097
18	258.2	0.123064	0.115618	0.423713	-0.337689	0.084408
19	258.1	0.133974	0.141334	0.563931	-0.281857	0.0949997
20	258	0.106892	0.0505769	0.670283	-0.340652	0.0113793
21	257.9	0.0955385	0.0543356	0.648822	-0.291281	-0.0719206
22	257.8	0.0843558	0.067472	0.904784	-0.345806	-0.222437
23	257.7	0.0586098	0.00675698	0.865509	-0.436999	-0.329126
24	257.6	0.0184752	-0.00310148	0.850416	-0.281946	-0.0876941
25	257.5	0.0180798	0.0127888	0.824592	-0.276224	-0.145367
26	257.4	0.0426787	0.0163846	0.874816	-0.322779	-0.0956895
27	257.3	0.0289757	-0.0856192	0.64263	-0.282403	0.0316014
28	257.2	0.0313113	-0.107677	0.747082	-0.291259	-0.0457237
29	257.1	0.00858745	-0.11381	0.817699	-0.347086	-0.0213953
30	257	0.0497768	-0.00198527	0.857664	-0.312413	-0.0629964
31	256.9	0.0599481	-0.0110263	0.842954	-0.244498	0.056989
32	256.8	0.0645998	-0.0490397	0.672466	-0.28838	0.0315253
33	256.7	0.0315786	-0.136381	0.529266	-0.346198	0.0234159
34	256.6	0.0390525	-0.0776646	0.463315	-0.314881	-0.0938862
35	256.5	0.007789	-0.106871	0.347534	-0.286889	0.0184133
36	256.4	0.0166459	-0.0468127	0.354823	-0.278375	0.175872
37	256.3	0.0301403	0.00078759	0.265298	-0.217049	0.0933485
38	256.2	0.0487589	-0.0610844	0.169728	-0.15383	0.185388
39	256.1	-0.00609867	-0.203752	-0.0892747	-0.0968084	0.156149
40	256	0.0119507	-0.254889	-0.0457237	-0.0629448	0.278573
41	255.9	-0.0072165	-0.35051	-0.237456	-0.00447025	0.378119
42	255.8	0.00955754	-0.28013	-0.11143	-0.0754376	0.315976
43	255.7	0.0282297	-0.403409	-0.195844	-0.0781262	0.284152
44	255.6	0.0404881	-0.365475	-0.0555713	-0.119263	0.245424
45	255.5	0.0435434	-0.300338	-0.134977	-0.157852	0.0847936
46	255.4	0.0655174	-0.285803	-0.160125	-0.178335	0.138084
47	255.3	0.0835053	-0.325837	-0.0576136	-0.111487	0.0858093
48	255.2	0.082098	-0.429764	0.0267129	-0.140191	0.0576353
49	255.1	0.0573895	-0.503428	0.0152304	-0.243998	-0.0308464
50	255	0.0282762	-0.512425	0.0951463	-0.210797	-0.121338
51	254.9	0.00561633	-0.560865	-0.0564186	-0.158599	0.079753
52	254.8	0.0480057	-0.506491	0.0201895	-0.0973923	0.277384
53	254.7	0.0496513	-0.553733	0.0154748	-0.0641669	0.457416
54	254.6	0.0937745	-0.488664	-0.156562	-0.085975	0.537539
55	254.5	0.102208	-0.447694	-0.207772	-0.142051	0.503172
56	254.4	0.110894	-0.427607	-0.317996	-0.110016	0.492407
57	254.3	0.10622	-0.446659	-0.317665	-0.138887	0.534785
58	254.2	0.0878646	-0.448785	-0.243881	-0.16861	0.540814
59	254.1	0.108346	-0.321397	0.0578146	-0.190803	0.466579
60	254	0.150379	-0.278397	0.315281	-0.201553	0.491598
61	253.9	0.130815	-0.26352	0.303966	-0.141563	0.561883
62	253.8	0.129601	-0.405859	0.22549	-0.220335	0.410851
63	253.7	0.0859954	-0.474338	0.0730232	-0.0845193	0.606656
64	253.6	0.0848132	-0.473345	0.198701	-0.0921454	0.632473
65	253.5	0.084107	-0.395283	0.396239	-0.100271	0.641218
66	253.4	0.0903621	-0.427716	0.393165	-0.123548	0.717745
67	253.3	0.0917663	-0.41022	0.289692	-0.126674	0.733947
68	253.2	0.107522	-0.413862	0.237152	-0.130398	0.618237
69	253.1	0.0802462	-0.536134	0.248314	-0.134529	0.802131
70	253	0.0856149	-0.543899	0.276623	-0.166478	0.603854
71	252.9	0.125187	-0.392866	0.422871	-0.144585	0.837502
72	252.8	0.112696	-0.369035	0.435896	-0.137152	0.778677
73	252.7	0.128538	-0.249194	0.558814	-0.112139	0.789312
74	252.6	0.0980566	-0.353308	0.494286	-0.142755	0.699353
75	252.5	0.0640468	-0.367243	0.459067	-0.185089	0.700135
76	252.4	0.0154607	-0.384472	0.252458	-0.185939	0.628671
77	252.3	-0.0104733	-0.428677	0.12734	-0.264858	0.416777
78	252.2	9.23382e-05	-0.373068	0.347838	-0.256391	0.444777
79	252.1	-0.0229335	-0.435038	0.384773	-0.361933	0.379982
80	252	-0.011941	-0.378953	0.440143	-0.402391	0.330489
81	251.9	-0.0428949	-0.342159	0.324819	-0.376981	0.290409
82	251.8	-0.0459812	-0.372647	0.309333	-0.333048	0.274527
83	251.7	-0.0393947	-0.338102	0.21259	-0.321106	0.241106
84	251.6	-0.0513607	-0.286547	0.402013	-0.390441	0.138236
85	251.5	-0.0428395	-0.234927	0.358413	-0.382329	0.0602751
86	251.4	-0.0628291	-0.273506	0.193791	-0.454383	-0.0475433
87	251.3	-0.0871401	-0.348416	0.14087	-0.500587	-0.217695
88	251.2	-0.0547652	-0.340546	0.278209	-0.454912	-0.0251594
89	251.1	-0.0704323	-0.471935	0.162472	-0.361211	0.200749
90	251	-0.040166	-0.425016	0.260785	-0.345035	0.303874
91	250.9	-0.0453934	-0.499951	0.124255	-0.313676	0.24386
92	250.8	-0.0892986	-0.580351	-0.0253441	-0.296025	0.18988
93	250.7	-0.103644	-0.628945	-0.207918	-0.280086	0.202606
94	250.6	-0.0950931	-0.558067	-0.217886	-0.262325	0.333976
95	250.5	-0.106456	-0.567842	-0.259253	-0.30285	0.312956
96	250.4	-0.113425	-0.478084	-0.377495	-0.326684	0.365578
97	250.3	-0.0871781	-0.376971	-0.0485807	-0.339373	0.323173
98	250.2	-0.076104	-0.397744	-0.179848	-0.321288	0.367321
99	250.1	-0.0654297	-0.43054	-0.182982	-0.300061	0.261431
100	250	-0.0634255	-0.395666	-0.0996003	-0.209836	0.345883
101	249.9	-0.0413143	-0.364994	-0.0358163	-0.289358	0.394909
102	249.8	-0.0568542	-0.281352	0.211612	-0.220667	0.448248
103	249.7	-0.0870282	-0.287416	0.0447677	-0.31556	0.380145
104	249.6	-0.103417	-0.326261	0.085163	-0.367845	0.340679
105	249.5	-0.107439	-0.337363	0.0920612	-0.36454	0.299301
106	249.4	-0.121846	-0.352123	0.158311	-0.421516	0.190977
107	249.3	-0.0973005	-0.401201	0.161136	-0.397975	0.401057
108	249.2	-0.105411	-0.368294	0.177903	-0.347235	0.40304
109	249.1	-0.105112	-0.330207	0.311886	-0.297611	0.310213
110	249	-0.119126	-0.34289	0.40826	-0.260904	0.425869
111	248.9	-0.124421	-0.379233	0.418283	-0.22172	0.685008
112	248.8	-0.126195	-0.343236	0.278104	-0.173791	0.6705
113	248.7	-0.135382	-0.366239	0.146242	-0.157225	0.676969
114	248.6	-0.151802	-0.367358	0.000606173	-0.227187	0.612061
115	248.5	-0.132069	-0.367435	-0.131129	-0.130925	0.687148
116	248.4	-0.093395	-0.338107	0.0167871	-0.135696	0.74399
117	248.3	-0.0983878	-0.314816	-0.0349522	-0.0373698	0.856328
118	248.2	-0.092449	-0.416445	-0.121115	-0.0492814	0.895175
119	248.1	-0.116573	-0.394862	-0.0927819	0.00439421	1.1808
120	248	-0.108459	-0.328482	0.0613614	0.0491484	1.16242
121	247.9	-0.153052	-0.407723	-0.177997	0.0275494	1.15596
122	247.8	-0.162062	-0.399328	-0.0880368	0.000926098	0.902307
123	247.7	-0.200623	-0.343536	-0.0439964	-0.0763881	0.677849
124	247.6	-0.216424	-0.329406	0.0610258	-0.0212975	0.642826
125	247.5	-0.150114	-0.177786	0.386396	-0.00684117	0.577809
126	247.4	-0.155041	-0.175755	0.346767	-0.0639252	0.583702
127	247.3	-0.146701	-0.179419	0.239498	-0.12879	0.393572
128	247.2	-0.196921	-0.252578	0.100328	-0.136055	0.472603
129	247.1	-0.170425	-0.245427	0.199658	-0.191814	0.424669
130	247	-0.162883	-0.280089	0.310823	-0.173623	0.398819
131	246.9	-0.205465	-0.303934	0.257059	-0.158406	0.359125
132	246.8	-0.198246	-0.301867	0.351775	-0.190974	0.370803
133	246.7	-0.246725	-0.432183	0.241425	-0.226579	0.321293
134	246.6	-0.261306	-0.400338	0.392668	-0.294048	0.188245
135	246.5	-0.277767	-0.45482	0.347302	-0.272357	0.195741
136	246.4	-0.273664	-0.544171	0.268904	-0.213437	0.250829
137	246.3	-0.292254	-0.611664	0.205178	-0.194999	0.34617
138	246.2	-0.255773	-0.563817	0.327446	-0.17094	0.378462
139	246.1	-0.317523	-0.64515	0.200971	-0.245223	0.232361
140	246	-0.265691	-0.571299	0.243888	-0.305523	0.105266
141	245.9	-0.271249	-0.523604	0.323012	-0.341649	-0.109263
142	245.8	-0.297133	-0.5444	0.190385	-0.416247	-0.122516
143	245.7	-0.267662	-0.50975	0.285033	-0.412551	0.00492651
144	245.6	-0.228302	-0.452688	0.245614	-0.448375	-0.0737836
145	245.5	-0.244598	-0.520336	0.109676	-0.483887	-0.0881667
146	245.4	-0.232094	-0.549257	0.19246	-0.502963	-0.144433
147	245.3	-0.226042	-0.618867	0.168816	-0.425356	-0.0184079
148	245.2	-0.219983	-0.613642	0.116428	-0.505473	-0.0397652
149	245.1	-0.234013	-0.568211	0.0475216	-0.594362	-0.102485
150	245	-0.232127	-0.627745	-0.056788	-0.579338	-0.188544
151	244.9	-0.24898	-0.573455	-0.0507208	-0.632142	-0.285787
152	244.8	-0.237245	-0.587176	0.0992092	-0.622191	-0.184264
153	244.7	-0.231736	-0.619491	0.00890249	-0.600437	-0.235147
154	244.6	-0.264872	-0.602922	-0.00865806	-0.622186	-0.467758
155	244.5	-0.278149	-0.562215	-0.139002	-0.695592	-0.598015
156	244.4	-0.286521	-0.681526	-0.179397	-0.746323	-0.656014
157	244.3	-0.296135	-0.752853	-0.289487	-0.80363	-0.689321
158	244.2	-0.329709	-0.826885	-0.485774	-0.815824	-0.646139
159	244.1	-0.35863	-0.821241	-0.561657	-0.745321	-0.553698
160	244	-0.398197	-0.811246	-0.475348	-0.700211	-0.578325
161	243.9	-0.393434	-0.819367	-0.511285	-0.750155	-0.789187
162	243.8	-0.435376	-0.834855	-0.699399	-0.627908	-0.557609
163	243.7	-0.472661	-0.887523	-0.861214	-0.675253	-0.577999
164	243.6	-0.475471	-0.888381	-0.925088	-0.707875	-0.580101
165	243.5	-0.501498	-0.945545	-1.04131	-0.676412	-0.338327
166	243.4	-0.512628	-0.906783	-1.1089	-0.721693	-0.397907
167	243.3	-0.526116	-0.894958	-1.33428	-0.656334	-0.317214
168	243.2	-0.546375	-0.928083	-1.33717	-0.644287	-0.376979
169	243.1	-0.537565	-0.898907	-1.23884	-0.687132	-0.439236
170	243	-0.529796	-0.802714	-1.24562	-0.667097	-0.632756
171	242.9	-0.553393	-0.846155	-1.38486	-0.687724	-0.586657
172	242.8	-0.51936	-0.878351	-1.31002	-0.690035	-0.510321
173	242.7	-0.572208	-0.880162	-1.26171	-0.695564	-0.565729
174	242.6	-0.562367	-0.89277	-1.33888	-0.700896	-0.58072
175	242.5	-0.563644	-0.887545	-1.27329	-0.67386	-0.657942
176	242.4	-0.592143	-1.00586	-1.17098	-0.721175	-0.766369
177	242.3	-0.646306	-1.0568	-1.36992	-0.803975	-0.772393
178	242.2	-0.654968	-0.948078	-1.08313	-0.776048	-0.785108
179	242.1	-0.666575	-0.987843	-1.00623	-0.784098	-0.74354
180	242	-0.68337	-0.965975	-0.871474	-0.820503	-0.64005
181	241.9	-0.691722	-0.94	-0.570309	-0.743971	-0.665106
182	241.8	-0.748326	-1.01452	-0.54783	-0.832798	-0.882134
183	241.7	-0.741721	-1.00928	-0.315085	-0.815572	-0.853819
184	241.6	-0.757974	-1.11769	-0.425486	-0.72618	-0.804342
185	241.5	-0.773408	-1.15876	-0.616467	-0.714225	-0.790866
186	241.4	-0.748665	-1.06417	-0.576369	-0.630387	-0.57021
187	241.3	-0.733712	-1.07112	-0.297725	-0.57877	-0.399971
188	241.2	-0.738912	-1.0132	-0.123391	-0.577668	-0.213915
189	241.1	-0.716513	-0.87557	-0.0760704	-0.503232	-0.25255
190	241	-0.745629	-0.871249	-0.0711656	-0.582654	-0.295906
191	240.9	-0.745178	-0.880295	-0.202324	-0.599943	-0.325834
192	240.8	-0.762429	-0.848862	-0.22776	-0.655949	-0.167056
193	240.7	-0.767232	-0.853354	-0.278215	-0.631558	-0.109225
194	240.6	-0.755234	-0.754715	-0.103435	-0.684052	-0.197071
195	240.5	-0.752198	-0.6644	0.0244696	-0.601377	-0.200216
196	240.4	-0.744538	-0.675549	0.0824363	-0.675744	-0.41562
197	240.3	-0.764284	-0.629966	0.132109	-0.735254	-0.651326
198	240.2	-0.805465	-0.664403	0.0931801	-0.720031	-0.640088
199	240.1	-0.829018	-0.688256	0.13307	-0.809206	-0.783631
200	240	-0.838526	-0.678987	0.269144	-0.810908	-0.837589
201	239.9	-0.884574	-0.762132	0.158735	-0.896539	-0.937933
202	239.8	-0.922844	-0.835557	0.166801	-0.96334	-0.901025
203	239.7	-0.941871	-0.802856	0.308773	-0.991446	-0.955075
204	239.6	-0.981447	-0.727733	0.255559	-0.98423	-0.990349
205	239.5	-1.00975	-0.823632	0.104157	-0.927067	-0.795091
206	239.4	-1.05928	-0.847181	0.201227	-1.01362	-0.694008
207	239.3	-1.08083	-0.887003	0.151885	-1.06739	-0.772713
208	239.2	-1.11191	-0.846695	0.0624912	-1.03509	-0.679153
209	239.1	-1.1366	-0.877438	0.0893888	-1.07157	-0.805265
210	239	-1.11745	-0.913914	0.18516	-1.07729	-0.655373
211	238.9	-1.14168	-0.937846	0.0985303	-0.980219	-0.39965
212	238.8	-1.19343	-0.957702	0.0237744	-1.05449	-0.551427
213	238.7	-1.185	-1.00459	-0.110007	-1.05933	-0.488154
214	238.6	-1.22029	-1.01921	-0.345345	-1.0869	-0.310761
215	238.5	-1.21895	-1.00592	-0.341217	-1.12596	-0.246472
216	238.4	-1.23184	-1.09834	-0.460561	-1.23044	-0.484618
217	238.3	-1.23779	-0.993271	-0.435494	-1.33938	-0.568792
218	238.2	-1.24366	-0.985289	-0.361661	-1.37265	-0.492586
219	238.1	-1.29222	-0.947648	-0.188701	-1.44392	-0.583273
220	238	-1.3301	-1.00509	-0.137519	-1.44973	-0.734757
221	237.9	-1.32458	-0.9664	-0.120056	-1.45982	-0.869337
222	237.8	-1.35075	-1.05565	-0.0461039	-1.50918	-0.874654
223	237.7	-1.36836	-1.15623	-0.2075	-1.47906	-0.918319
224	237.6	-1.37035	-1.1393	-0.0873248	-1.51013	-0.8836
225	237.5	-1.38352	-1.14445	0.0282283	-1.52409	-0.943387
226	237.4	-1.41132	-1.18751	0.0547348	-1.57559	-1.01896
227	237.3	-1.4243	-1.22557	0.12483	-1.50031	-0.901085
228	237.2	-1.45295	-1.35026	0.0125308	-1.5149	-0.98426
229	237.1	-1.48643	-1.32978	-0.0149914	-1.46238	-0.73933
230	237	-1.55568	-1.37061	-0.0755435	-1.42048	-0.518191
231	236.9	-1.5839	-1.39861	0.0384072	-1.41491	-0.384849
232	236.8	-1.5855	-1.37839	-0.116911	-1.39782	-0.0914148
233	236.7	-1.56519	-1.39453	-0.27872	-1.41563	-0.0945815
234	236.6	-1.56208	-1.28995	-0.12873	-1.34176	0.0720618
235	236.5	-1.55063	-1.24796	-0.226712	-1.297	0.135389
236	236.4	-1.60119	-1.27823	-0.391085	-1.33167	0.140636
237	236.3	-1.65708	-1.37957	-0.703166	-1.40038	0.156785
238	236.2	-1.6821	-1.39644	-0.787362	-1.39789	0.191091
239	236.1	-1.6665	-1.39497	-0.663472	-1.52681	0.162705
240	236	-1.69468	-1.44877	-0.812174	-1.5044	0.091556
241	235.9	-1.74355	-1.42776	-0.767173	-1.41006	0.262523
242	235.8	-1.76856	-1.48665	-1.10164	-1.4531	0.244387
243	235.7	-1.76448	-1.48135	-1.11112	-1.44568	0.357055
244	235.6	-1.80455	-1.47772	-1.1628	-1.44932	0.31729
245	235.5	-1.809	-1.39964	-1.20402	-1.58862	0.00104831
246	235.4	-1.81345	-1.36107	-1.2144	-1.65609	-0.187474
247	235.3	-1.85951	-1.40186	-1.25527	-1.77994	-0.282571
248	235.2	-1.85857	-1.37854	-1.2082	-1.78861	-0.386115
249	235.1	-1.8955	-1.40386	-1.41281	-1.74601	-0.362829
250	235	-1.922	-1.40958	-1.57719	-1.69267	-0.359516
251	234.9	-1.98194	-1.54182	-1.88012	-1.68927	-0.42072
252	234.8	-2.0172	-1.66338	-2.03097	-1.73832	-0.567543
253	234.7	-2.07755	-1.73586	-2.22298	-1.84252	-0.760709
254	234.6	-2.07189	-1.75193	-2.25633	-1.90757	-0.67201
255	234.5	-2.12874	-1.82374	-2.26541	-1.96579	-0.671516
256	234.4	-2.1552	-1.84033	-2.18897	-2.04399	-0.82785
257	234.3	-2.18627	-1.92981	-2.19706	-2.06886	-0.815395
258	234.2	-2.21113	-2.02407	-2.22134	-2.17908	-0.964407
259	234.1	-2.2808	-2.14288	-2.44416	-2.12979	-1.10323
260	234	-2.29504	-2.17415	-2.51045	-2.18061	-1.35241
261	233.9	-2.32415	-2.24721	-2.60693	-2.20853	-1.40621
262	233.8	-2.37345	-2.30629	-2.75661	-2.38386	-1.71262
263	233.7	-2.36785	-2.28137	-2.62859	-2.47124	-1.93264
264	233.6	-2.42694	-2.34928	-2.85694	-2.5036	-2.21757
265	233.5	-2.40063	-2.33241	-2.61315	-2.55128	-2.31881
266	233.4	-2.45275	-2.30049	-2.49174	-2.66653	-2.61415
267	233.3	-2.60881	-2.47121	-2.73677	-2.65443	-2.58799
268	233.2	-2.64066	-2.45123	-2.7389	-2.70844	-2.67491
269	233.1	-2.62191	-2.47267	-2.63157	-2.79406	-2.89905
270	233	-2.64207	-2.53203	-2.60271	-2.73702	-2.88186
271	232.9	-2.66184	-2.61036	-2.47031	-2.74559	-2.91615
272	232.8	-2.65531	-2.64265	-2.35962	-2.71307	-2.89556
273	232.7	-2.71495	-2.67491	-2.46309	-2.6993	-2.82779
274	232.6	-2.72616	-2.65528	-2.56111	-2.78209	-2.89198
275	232.5	-2.78246	-2.69347	-2.63174	-2.82641	-2.99874
276	232.4	-2.83441	-2.804	-2.77112	-2.89734	-2.94812
277	232.3	-2.9074	-2.90881	-2.74019	-2.9643	-3.22979
278	232.2	-2.92373	-3.01214	-2.80542	-2.98269	-3.30145
279	232.1	-2.95423	-3.02199	-2.74533	-3.08816	-3.37752
280	232	-3.0081	-3.07037	-2.73758	-2.9955	-3.27547
281	231.9	-3.08616	-3.23059	-2.86087	-2.97224	-3.09596
282	231.8	-3.11861	-3.24807	-2.77722	-3.05479	-3.48363
283	231.7	-3.17403	-3.32373	-2.75515	-3.10283	-3.63372
284	231.6	-3.2261	-3.3615	-2.55752	-3.0706	-3.50548
285	231.5	-3.25408	-3.37373	-2.40769	-3.04388	-3.37781
286	231.4	-3.29947	-3.31613	-2.08833	-3.06929	-3.33718
287	231.3	-3.36974	-3.37708	-1.94071	-3.07982	-3.39312
288	231.2	-3.37641	-3.32791	-1.82424	-3.00839	-3.21884
289	231.1	-3.48559	-3.45722	-2.0766	-3.18079	-3.40356
290	231	-3.53874	-3.46635	-2.02645	-3.21125	-3.52552
291	230.9	-3.57845	-3.52031	-2.23866	-3.16573	-3.39013
292	230.8	-3.64376	-3.58092	-2.32627	-3.12736	-3.30282
293	230.7	-3.72484	-3.61264	-2.55432	-3.13824	-3.28197
294	230.6	-3.75117	-3.66013	-2.59672	-3.21075	-3.10034
295	230.5	-3.82262	-3.77506	-2.56692	-3.2623	-2.96798
296	230.4	-3.87294	-3.85803	-2.58995	-3.2867	-2.95168
297	230.3	-3.90443	-3.90656	-2.69044	-3.27793	-2.80007
298	230.2	-3.9237	-3.92349	-2.62611	-3.27363	-2.65351
299	230.1	-3.96708	-3.91794	-2.49157	-3.35414	-2.64087
300	230	-4.02997	-4.04904	-2.70492	-3.36993	-2.81227
301	229.9	-4.06502	-4.11084	-2.80287	-3.31244	-2.6976
302	229.8	-4.05964	-4.08514	-2.77349	-3.40326	-2.84385
303	229.7	-4.10206	-4.11193	-2.815	-3.47723	-2.86078
304	229.6	-4.18633	-4.1273	-2.82435	-3.455	-2.85314
305	229.5	-4.24238	-4.13302	-2.79944	-3.39773	-2.70726
306	229.4	-4.30516	-4.17152	-3.00257	-3.49012	-2.80956
307	229.3	-4.37429	-4.23045	-3.17969	-3.64211	-2.83346
308	229.2	-4.41937	-4.30392	-3.15502	-3.66853	-3.03119
309	229.1	-4.42341	-4.23976	-2.95341	-3.70443	-3.21869
310	229	-4.41243	-4.13358	-2.90009	-3.64935	-3.01404
311	228.9	-4.3991	-4.02434	-2.68113	-3.57804	-2.90087
312	228.8	-4.45071	-3.97872	-2.61151	-3.5557	-2.83227
313	228.7	-4.55811	-4.19492	-2.85584	-3.59529	-3.07398
314	228.6	-4.61593	-4.31519	-3.05658	-3.55478	-3.01846
315	228.5	-4.62439	-4.32574	-3.01308	-3.51895	-2.84546
316	228.4	-4.65538	-4.32858	-3.15158	-3.54048	-2.82034
317	228.3	-4.68922	-4.27565	-3.15018	-3.5422	-2.70136
318	228.2	-4.77105	-4.31848	-3.37365	-3.6174	-2.95152
319	228.1	-4.82087	-4.38326	-3.44407	-3.72538	-3.18055
320	228	-4.81578	-4.364	-3.47012	-3.81315	-3.41087
321	227.9	-4.81964	-4.40019	-3.48721	-3.89398	-3.52216
322	227.8	-4.8707	-4.41439	-3.65692	-3.76045	-3.45542
323	227.7	-4.85999	-4.41698	-3.80934	-3.80754	-3.45012
324	227.6	-4.91224	-4.51977	-3.85092	-3.84614	-3.61108
325	227.5	-4.92831	-4.55508	-3.99956	-3.97459	-3.81845
326	227.4	-4.95238	-4.51049	-3.93371	-3.98065	-3.60141
327	227.3	-4.98208	-4.52751	-3.75795	-4.02849	-3.62264
328	227.2	-5.02145	-4.56498	-3.65199	-4.06104	-3.78327
329	227.1	-5.0678	-4.62851	-3.96585	-4.00924	-3.62611
330	227	-5.09014	-4.58879	-4.04058	-4.02617	-3.6564
331	226.9	-5.09428	-4.55282	-3.99254	-4.041	-3.84433
332	226.8	-5.12452	-4.65955	-4.02353	-4.02716	-3.99551
333	226.7	-5.11316	-4.60529	-4.11499	-3.85915	-3.86894
334	226.6	-5.09611	-4.54378	-3.89765	-3.90318	-3.87557
335	226.5	-5.14127	-4.67659	-3.88154	-3.93279	-3.99928
336	226.4	-5.15528	-4.77908	-3.93156	-4.00055	-3.91291
337	226.3	-5.16929	-4.83605	-3.88117	-4.05366	-3.88724
338	226.2	-5.20136	-4.88901	-4.24528	-4.03203	-3.74828
339	226.1	-5.22151	-4.90425	-4.30135	-4.00782	-3.68281
340	226	-5.21371	-4.87417	-4.28859	-3.99839	-3.90642
341	225.9	-5.20918	-4.8167	-4.14542	-4.01286	-4.04046
342	225.8	-5.24914	-4.91604	-4.32178	-4.04601	-3.87299
343	225.7	-5.27902	-5.06989	-4.33078	-4.02125	-3.90221
344	225.6	-5.3442	-5.18594	-4.57494	-4.04095	-4.05264
345	225.5	-5.33144	-5.22642	-4.80821	-4.1266	-4.02046
346	225.4	-5.29844	-5.2205	-4.77204	-4.31276	-4.40278
347	225.3	-5.31275	-5.25283	-4.52997	-4.35111	-4.71966
348	225.2	-5.34158	-5.27923	-4.55245	-4.48462	-4.90045
349	225.1	-5.36602	-5.19432	-4.30552	-4.4236	-4.73657
350	225	-5.40712	-5.26039	-4.18894	-4.39089	-4.68778
351	224.9	-5.4339	-5.25669	-4.00164	-4.46526	-4.38444
352	224.8	-5.42427	-5.28274	-3.90149	-4.44922	-4.34432
353	224.7	-5.47768	-5.25239	-3.99527	-4.51692	-4.27001
354	224.6	-5.49762	-5.27158	-3.96406	-4.52947	-4.34551
355	224.5	-5.4976	-5.22809	-3.97854	-4.45245	-4.25404
356	224.4	-5.51704	-5.2788	-4.00772	-4.44576	-4.09901
357	224.3	-5.5559	-5.27698	-3.93908	-4.34447	-3.88905
358	224.2	-5.56655	-5.29887	-4.13994	-4.31512	-3.66586
359	224.1	-5.60235	-5.38494	-4.12669	-4.34998	-3.61876
360	224	-5.59185	-5.33591	-4.23073	-4.36936	-3.75713
361	223.9	-5.62725	-5.30307	-4.29553	-4.31011	-3.72564
362	223.8	-5.59035	-5.14204	-4.17482	-4.33328	-3.67031
363	223.7	-5.60499	-4.98191	-3.94973	-4.49207	-3.8718
364	223.6	-5.63834	-4.99391	-3.92104	-4.56507	-4.0536
365	223.5	-5.73338	-5.15411	-4.08277	-4.58357	-4.01146
366	223.4	-5.78491	-5.29651	-4.12429	-4.69704	-4.29375
367	223.3	-5.86004	-5.29426	-4.34373	-4.87241	-4.33881
368	223.2	-5.9247	-5.38915	-4.76394	-4.74912	-4.11073
369	223.1	-5.92035	-5.37483	-4.67104	-4.77866	-4.23995
370	223	-5.96887	-5.35999	-4.65471	-4.83395	-4.4779
371	222.9	-5.96609	-5.3291	-4.58279	-4.94433	-4.48498
372	222.8	-5.98293	-5.31562	-4.59628	-4.9437	-4.47198
373	222.7	-6.0114	-5.38242	-4.43788	-4.98915	-4.73632
374	222.6	-6.04731	-5.43072	-4.33368	-5.03356	-4.72905
375	222.5	-6.07263	-5.42885	-4.38931	-5.00384	-4.73588
376	222.4	-6.07264	-5.41467	-4.32558	-5.1675	-4.7958
377	222.3	-6.1134	-5.39599	-4.32422	-5.19259	-4.7612
378	222.2	-6.17485	-5.38391	-4.57921	-5.1942	-4.84611
379	222.1	-6.17049	-5.25255	-4.36944	-5.1513	-4.84493
380	222	-6.21153	-5.181	-4.4228	-5.11008	-4.69677
381	221.9	-6.21417	-5.20304	-4.55862	-5.13366	-4.87139
382	221.8	-6.22195	-5.17185	-4.75229	-5.18934	-4.80412
383	221.7	-6.29981	-5.22617	-4.99282	-5.2034	-4.99008
384	221.6	-6.28634	-5.24256	-5.11473	-5.2988	-5.17219
385	221.5	-6.27281	-5.3256	-5.36005	-5.23284	-5.276
386	221.4	-6.2552	-5.34294	-5.46253	-5.27824	-5.44904
387	221.3	-6.27121	-5.44666	-5.37774	-5.1035	-5.19375
388	221.2	-6.32384	-5.49886	-5.54976	-5.19604	-5.35004
389	221.1	-6.3483	-5.53801	-5.41543	-5.28813	-5.46061
390	221	-6.34758	-5.44195	-5.38363	-5.32565	-5.58167
391	220.9	-6.346	-5.40788	-5.28215	-5.23243	-5.71092
392	220.8	-6.28987	-5.32105	-5.1721	-5.26953	-5.72471
393	220.7	-6.28923	-5.26253	-5.12307	-5.21817	-5.81856
394	220.6	-6.26607	-5.29801	-5.04563	-5.28076	-5.75799
395	220.5	-6.27637	-5.38411	-4.95574	-5.2527	-5.82537
396	220.4	-6.32039	-5.50359	-4.98755	-5.2825	-5.952
397	220.3	-6.34773	-5.58534	-5.16594	-5.30512	-6.24699
398	220.2	-6.34511	-5.61028	-5.13417	-5.33438	-6.07862
399	220.1	-6.32045	-5.50895	-5.11467	-5.38571	-5.88102
400	220	-6.27802	-5.48151	-4.88966	-5.41744	-5.96703
401	219.9	-6.25345	-5.46721	-4.7438	-5.52461	-5.97154
402	219.8	-6.25481	-5.40287	-4.6149	-5.4261	-6.01606
403	219.7	-6.29501	-5.37651	-4.74924	-5.23494	-5.68415
404	219.6	-6.30437	-5.38427	-4.79383	-5.33513	-5.67047
405	219.5	-6.28659	-5.45169	-4.67995	-5.4835	-5.68934
406	219.4	-6.31711	-5.44996	-4.77351	-5.49515	-5.63904
407	219.3	-6.29551	-5.34819	-4.85785	-5.41544	-5.46598
408	219.2	-6.30652	-5.34155	-4.96242	-5.40455	-5.47517
409	219.1	-6.28953	-5.29441	-5.27064	-5.34398	-5.50626
410	219	-6.24289	-5.37839	-5.02904	-5.38784	-5.36895
411	218.9	-6.2747	-5.46489	-5.39812	-5.38026	-5.3061
412	218.8	-6.29936	-5.41676	-5.35775	-5.29016	-5.18669
413	218.7	-6.27041	-5.35877	-5.24043	-5.26373	-5.04312
414	218.6	-6.2635	-5.31911	-5.22806	-5.19409	-4.98042
415	218.5	-6.2398	-5.37266	-5.37248	-5.19379	-4.92311
416	218.4	-6.25749	-5.45039	-5.53811	-5.2135	-5.10599
417	218.3	-6.27783	-5.42423	-5.38693	-5.18479	-4.96442
418	218.2	-6.31623	-5.39013	-5.32563	-5.13408	-4.79202
419	218.1	-6.31777	-5.33767	-5.486	-5.16992	-4.62774
420	218	-6.26056	-5.14945	-5.2354	-5.18327	-4.65977
421	217.9	-6.27347	-5.12994	-5.33701	-5.18199	-4.64173
422	217.8	-6.25971	-5.16887	-5.219	-5.3273	-4.78646
423	217.7	-6.30882	-5.26306	-5.46626	-5.42582	-4.75607
424	217.6	-6.33451	-5.32981	-5.45795	-5.41286	-4.90016
425	217.5	-6.37018	-5.45549	-5.68289	-5.40233	-5.00116
426	217.4	-6.39565	-5.41149	-5.78181	-5.41173	-5.10924
427	217.3	-6.39591	-5.37341	-5.92346	-5.46476	-5.15105
428	217.2	-6.37911	-5.30016	-5.93061	-5.50631	-5.01232
429	217.1	-6.39409	-5.36463	-6.03316	-5.3947	-4.82309
430	217	-6.40564	-5.40079	-6.22563	-5.45806	-4.70541
431	216.9	-6.44635	-5.40658	-6.17251	-5.35706	-4.55668
432	216.8	-6.43111	-5.31465	-6.02825	-5.26608	-4.34033
433	216.7	-6.44719	-5.38004	-6.04622	-5.38586	-4.62808
434	216.6	-6.46049	-5.37624	-6.09049	-5.34967	-4.40856
435	216.5	-6.41505	-5.33155	-6.08057	-5.33932	-4.26255
436	216.4	-6.41114	-5.47009	-6.26808	-5.38663	-4.69909
437	216.3	-6.4281	-5.55226	-6.20304	-5.22508	-4.6958
438	216.2	-6.45616	-5.59792	-6.32445	-5.15219	-4.64709
439	216.1	-6.45158	-5.63841	-6.34737	-5.2106	-4.79205
440	216	-6.49702	-5.7528	-6.21131	-5.17933	-4.7898
441	215.9	-6.50835	-5.82372	-6.15348	-5.22337	-4.67956
442	215.8	-6.51029	-5.85378	-6.08988	-5.12593	-4.58757
443	215.7	-6.54562	-5.90172	-6.05816	-5.00111	-4.45086
444	215.6	-6.5322	-5.79671	-5.86574	-5.05707	-4.49742
445	215.5	-6.56535	-5.98583	-5.68702	-5.15411	-4.68705
446	215.4	-6.56497	-6.03822	-5.75051	-5.18099	-4.60746
447	215.3	-6.601	-6.07525	-5.92576	-5.21683	-4.57535
448	215.2	-6.61908	-6.04717	-5.7048	-5.33707	-4.79714
449	215.1	-6.64601	-6.05311	-5.43055	-5.39164	-5.0606
450	215	-6.64139	-6.01812	-5.39159	-5.38997	-5.06812
451	214.9	-6.68466	-6.0392	-5.47274	-5.51732	-5.32255
452	214.8	-6.69898	-5.99949	-5.46204	-5.56887	-5.30093
453	214.7	-6.71246	-6.01363	-5.41595	-5.67577	-5.36542
454	214.6	-6.79211	-6.16339	-5.66881	-5.72698	-5.39239
455	214.5	-6.78354	-6.20844	-5.8135	-5.7231	-5.45241
456	214.4	-6.80306	-6.23206	-5.90513	-5.67123	-5.5194
457	214.3	-6.7984	-6.20622	-5.67256	-5.63211	-5.53844
458	214.2	-6.83559	-6.26782	-5.77714	-5.60485	-5.42961
459	214.1	-6.8154	-6.23863	-5.60333	-5.63336	-5.42959
460	214	-6.85031	-6.1945	-5.43561	-5.74532	-5.44569
461	213.9	-6.88987	-6.18053	-5.40365	-5.67841	-5.39493
462	213.8	-6.91453	-6.2964	-5.34046	-5.77684	-5.49299
463	213.7	-6.89242	-6.15305	-5.23652	-5.87914	-5.60367
464	213.6	-6.92795	-6.13917	-5.2431	-5.87724	-5.82468
465	213.5	-6.98033	-6.27171	-5.41969	-6.0089	-6.15149
466	213.4	-7.07307	-6.37051	-5.67292	-6.11165	-6.37559
467	213.3	-7.11537	-6.42263	-5.70019	-6.02264	-6.08882
468	213.2	-7.19598	-6.45178	-5.73986	-6.0793	-6.26297
469	213.1	-7.27315	-6.47471	-5.96801	-6.16984	-6.00783
470	213	-7.32407	-6.49014	-6.22188	-6.30915	-5.97007
471	212.9	-7.36738	-6.52252	-6.32395	-6.26107	-5.74033
472	212.8	-7.41337	-6.4649	-6.27857	-6.31865	-5.7946
473	212.7	-7.39567	-6.46843	-6.4093	-6.38869	-5.95874
474	212.6	-7.44296	-6.55669	-6.40528	-6.48488	-6.27812
475	212.5	-7.55576	-6.57303	-6.38864	-6.57641	-6.32397
476	212.4	-7.67874	-6.67026	-6.60022	-6.62629	-6.53808
477	212.3	-7.7486	-6.69987	-6.67117	-6.73117	-6.4738
478	212.2	-7.7879	-6.68464	-6.76982	-6.75611	-6.49962
479	212.1	-7.83777	-6.70948	-6.76296	-6.77064	-6.46909
480	212	-7.9111	-6.78375	-6.7952	-6.8277	-6.3062
481	211.9	-7.96592	-6.88875	-6.95772	-6.84565	-6.31609
482	211.8	-8.01911	-6.96395	-7.17363	-6.81958	-6.07449
483	211.7	-8.11351	-7.1318	-7.25281	-6.7418	-5.94293
484	211.6	-8.14375	-7.20691	-7.28134	-6.74536	-5.99514
485	211.5	-8.22618	-7.41354	-7.47484	-6.82659	-6.09578
486	211.4	-8.34472	-7.5542	-7.60474	-6.90926	-6.50832
487	211.3	-8.38739	-7.70622	-7.57195	-6.86961	-6.67589
488	211.2	-8.47921	-7.79487	-7.42807	-6.94847	-6.58718
489	211.1	-8.52176	-7.7829	-7.40843	-7.06121	-6.4992
490	211	-8.56012	-7.83327	-7.59259	-7.13272	-6.6527
491	210.9	-8.65398	-7.85432	-7.74153	-7.25822	-6.62674
492	210.8	-8.69775	-7.90141	-7.72677	-7.3846	-6.74463
493	210.7	-8.76733	-8.06482	-7.89205	-7.4047	-6.71765
494	210.6	-8.81769	-8.19006	-8.19086	-7.31602	-6.62208
495	210.5	-8.9183	-8.4069	-8.40217	-7.23527	-6.49253
496	210.4	-8.99213	-8.50766	-8.4232	-7.39973	-6.51885
497	210.3	-9.03661	-8.58773	-8.33233	-7.3803	-6.39932
498	210.2	-9.04921	-8.57007	-8.55963	-7.31872	-6.29333
499	210.1	-9.05889	-8.752	-8.78966	-7.48977	-6.47742
500	210	-9.11932	-8.75868	-8.59694	-7.57912	-6.87361
501	209.9	-9.21105	-8.86915	-8.5286	-7.72507	-6.91467
502	209.8	-9.3029	-8.94879	-8.442	-7.88866	-7.15977
503	209.7	-9.4092	-9.04601	-8.45436	-7.94459	-7.41156
504	209.6	-9.49048	-9.05809	-8.42018	-7.9891	-7.43067
505	209.5	-9.60485	-9.19457	-8.74561	-8.07503	-7.65858
506	209.4	-9.6655	-9.18581	-8.66155	-8.3	-7.86867
507	209.3	-9.74086	-9.34459	-8.79568	-8.29761	-7.94775
508	209.2	-9.81346	-9.46806	-8.89054	-8.31644	-7.72665
509	209.1	-9.80083	-9.47326	-8.87813	-8.29105	-7.58901
510	209	-9.88247	-9.44569	-8.76498	-8.35034	-7.72004
511	208.9	-9.91784	-9.42509	-8.67293	-8.3909	-7.78154
512	208.8	-9.97073	-9.447	-8.53175	-8.51444	-8.03585
513	208.7	-10.0188	-9.50397	-8.7294	-8.53982	-8.08971
514	208.6	-10.0644	-9.60067	-8.75751	-8.57756	-8.16116
515	208.5	-10.1224	-9.60653	-8.93794	-8.80595	-7.98902
516	208.4	-10.195	-9.61227	-9.14236	-8.89779	-8.23016
517	208.3	-10.2955	-9.72341	-9.46545	-8.72627	-7.89211
518	208.2	-10.3341	-9.84028	-9.73189	-8.72964	-7.76491
519	208.1	-10.4444	-9.92423	-10.0578	-8.79563	-7.56116
520	208	-10.5538	-10.0525	-10.4265	-8.93565	-7.67173
521	207.9	-10.6017	-10.1026	-10.3687	-8.96687	-7.88838
522	207.8	-10.6943	-10.1888	-10.6211	-8.90006	-7.99244
523	207.7	-10.8418	-10.3381	-10.7196	-8.82525	-7.99791
524	207.6	-10.9542	-10.4565	-10.8766	-8.96458	-8.25222
525	207.5	-11.0638	-10.5005	-10.7864	-9.06182	-8.50217
526	207.4	-11.2568	-10.5765	-10.9172	-9.12181	-8.55235
527	207.3	-11.3124	-10.5068	-10.8572	-9.27671	-8.72767
528	207.2	-11.4438	-10.5121	-10.9956	-9.2991	-8.68739
529	207.1	-11.5266	-10.6483	-11.2004	-9.33796	-8.89547
530	207	-11.6286	-10.653	-11.4265	-9.4536	-8.62246
531	206.9	-11.7467	-10.6428	-11.1274	-9.46951	-8.77411
532	206.8	-11.9306	-10.8201	-11.397	-9.56268	-8.50076
533	206.7	-11.9407	-10.9016	-11.3237	-9.49572	-8.21183
534	206.6	-11.954	-10.8992	-11.4014	-9.6016	-8.37433
535	206.5	-11.991	-10.8897	-11.4733	-9.66581	-8.34224
536	206.4	-12.0348	-10.952	-11.639	-9.62335	-8.06296
537	206.3	-12.0943	-10.9711	-11.5589	-9.67784	-8.19042
538	206.2	-12.1746	-11.1003	-11.4999	-9.71423	-8.0557
539	206.1	-12.2892	-11.173	-11.7612	-9.82842	-8.064
540	206	-12.3898	-11.2753	-11.8784	-9.79501	-7.80707
541	205.9	-12.4486	-11.2757	-11.8048	-9.81029	-8.16136
542	205.8	-12.5256	-11.4276	-12.0428	-9.84614	-8.23719
543	205.7	-12.546	-11.5467	-12.2047	-9.74455	-7.96692
544	205.6	-12.6599	-11.6496	-12.5406	-9.76503	-8.04635
545	205.5	-12.6384	-11.5588	-12.3119	-9.57221	-7.91849
546	205.4	-12.7188	-11.6198	-12.2728	-9.65369	-8.07357
547	205.3	-12.8134	-11.7732	-12.3275	-9.84297	-8.21553
548	205.2	-12.8642	-11.747	-12.0312	-9.85647	-8.18246
549	205.1	-12.9284	-11.7022	-11.853	-10.0603	-8.33722
550	205	-12.9651	-11.5764	-11.5486	-10.1343	-8.79138
551	204.9	-12.9706	-11.5273	-11.3776	-10.442	-8.77823
552	204.8	-13.0101	-11.4646	-11.1562	-10.2835	-8.6407
553	204.7	-13.0853	-11.4919	-11.0636	-10.2553	-8.15012
554	204.6	-13.151	-11.5347	-10.9662	-10.2737	-7.93689
555	204.5	-13.2156	-11.6933	-10.9092	-10.4453	-7.93581
556	204.4	-13.2291	-11.6826	-10.9237	-10.5239	-8.32526
557	204.3	-13.2135	-11.6602	-11.0142	-10.3381	-7.65108
558	204.2	-13.1938	-11.6911	-10.9979	-10.538	-8.00241
559	204.1	-13.1725	-11.7576	-10.7608	-10.7272	-8.00774
560	204	-13.1878	-11.7329	-10.6593	-10.8957	-8.7165
561	203.9	-13.2327	-11.7637	-10.7276	-11.1258	-8.77901
562	203.8	-13.3122	-11.861	-10.5755	-11.1551	-8.96303
563	203.7	-13.3218	-11.8621	-10.7245	-11.2821	-9.12435
564	203.6	-13.3113	-11.7766	-10.6845	-11.0917	-9.189
565	203.5	-13.3541	-11.7723	-10.8719	-11.1865	-9.50934
566	203.4	-13.4323	-11.8295	-10.8988	-11.0873	-9.39866
567	203.3	-13.4797	-11.8286	-10.7882	-10.9469	-9.25738
568	203.2	-13.5589	-11.7589	-10.783	-11.255	-10.0233
569	203.1	-13.5107	-11.7569	-11.0825	-11.2366	-10.0859
570	203	-13.4632	-11.7887	-11.058	-11.3759	-9.78044
571	202.9	-13.5065	-11.9477	-11.1808	-11.3223	-10.4366
572	202.8	-13.5205	-11.8715	-11.1232	-11.1215	-9.97155
573	202.7	-13.5058	-11.8072	-11.1185	-10.8639	-8.85482
574	202.6	-13.4302	-11.6706	-10.716	-11.3792	-9.12556
575	202.5	-13.4925	-11.6556	-10.858	-11.2786	-9.83682
576	202.4	-13.4775	-11.6163	-10.8125	-10.863	-8.7216
577	202.3	-13.5292	-11.7444	-10.8384	-10.7069	-8.04541
578	202.2	-13.5441	-11.8655	-10.9731	-10.6377	-8.88494
579	202.1	-13.4863	-11.6792	-10.5804	-10.5743	-9.52708
580	202	-13.4864	-11.801	-10.5742	-10.2483	-8.57854
581	201.9	-13.405	-11.7358	-10.516	-10.3558	-8.07984
582	201.8	-13.3735	-11.8987	-10.6517	-9.67344	-6.80127
583	201.7	-13.252	-11.8006	-10.7575	-9.05197	-4.43919
584	201.6	-13.2255	-11.8122	-10.6203	-8.15121	-4.52745
585	201.5	-13.1703	-11.7839	-10.5465	-7.37527	-1.58995
586	201.4	-13.0683	-11.6898	-10.7027	-7.32698	-1.59989
587	201.3	-13.1077	-11.6616	-10.9347	-8.48004	-1.04685
588	201.2	-12.9709	-11.5059	-10.4735	-8.28414	-0.747651
589	201.1	-12.974	-11.7283	-10.6498	-7.93053	-3.40837
590	201	-13.0011	-11.8247	-10.6391	-6.42222	-5.23969
591	200.9	-12.9643	-11.815	-10.7155	-6.9143	-4.46639
592	200.8	-12.8433	-11.6807	-10.8653	-5.79247	-2.72776
593	200.7	-12.6668	-11.5228	-10.8039	-4.71096	0.940709
594	200.6	-12.5662	-11.214	-10.8854	-2.98793	-0.866078
595	200.5	-12.4388	-11.1186	-10.7394	-1.3348	0.950866
596	200.4	-12.3514	-11.0914	-10.6782	-2.00963	-1.55269
597	200.3	-12.299	-11.1044	-10.4962	-2.37798	-3.46638
598	200.2	-12.173	-10.9613	-10.2839	1.25906	2.76613
599	200.1	-12.0436	-10.9528	-10.4289	-0.0690907	1.36487
600	200	-11.9218	-10.9476	-10.1487	-1.60935	1.16694
601	199.9	-11.8496	-11.0515	-9.96351	-0.429182	4.43002
602	199.8	-11.7053	-11.0296	-10.2999	-0.555631	2.88974
603	199.7	-11.4432	-10.592	-9.74769	-1.2256	5.43709
604	199.6	-11.2647	-10.4352	-9.839	-0.829577	-0.588086
605	199.5	-11.2562	-10.2515	-9.82456	-1.13448	-2.14523
606	199.4	-11.0765	-10.2354	-9.93139	1.29374	5.72036
607	199.3	-10.7174	-10.1667	-9.77237	0.632978	3.14042
608	199.2	-10.4459	-10.0204	-9.75328	0.0838376	0.786569
609	199.1	-10.2398	-9.7476	-9.38624	-1.25042	4.09544
610	199	-10.1015	-9.69175	-9.73904	-1.62176	1.22257
611	198.9	-9.92474	-9.37237	-9.39572	0.326682	0.138752
612	198.8	-9.7586	-9.39785	-9.71809	3.59847	0.283098
613	198.7	-9.60817	-9.02897	-9.19239	5.22936	-3.76093
614	198.6	-9.42846	-8.9078	-9.06211	6.80593	-6.25444
615	198.5	-9.1729	-8.8614	-8.71396	7.14846	-1.4924
616	198.4	-9.05001	-8.73371	-8.47835	6.81823	-0.83289
617	198.3	-8.81593	-8.47339	-8.41224	6.07838	-2.32361
618	198.2	-8.50853	-8.49395	-8.20622	9.62669	-4.53761
619	198.1	-8.2583	-7.92703	-7.69838	8.74128	-5.67891
620	198	-8.04035	-7.49359	-7.45879	11.7737	-0.125471
621	197.9	-7.87511	-7.4846	-6.99706	10.3439	-0.833434
622	197.8	-7.6778	-7.79862	-6.85455	12.8635	4.1235
623	197.7	-7.52559	-7.67659	-6.41695	10.8085	-0.55115
624	197.6	-7.46085	-7.47457	-6.60432	8.05482	3.3616
625	197.5	-7.26239	-7.53016	-6.37418	8.2971	8.82972
626	197.4	-7.13504	-7.53498	-6.09117	7.41171	12.1757
627	197.3	-6.99204	-7.53173	-6.12007	9.95919	18.8849
628	197.2	-6.79814	-6.73727	-5.90693	8.04304	21.1893
629	197.1	-6.72362	-5.74598	-5.14572	8.28423	24.2571
630	197	-6.37892	-5.73242	-4.7972	11.5898	32.2826
631	196.9	-6.39692	-5.39613	-4.3455	9.81267	30.0778
632	196.8	-5.90647	-5.26338	-3.90333	11.3165	30.2201
633	196.7	-5.80753	-5.31832	-4.35812	10.7887	24.2734
634	196.6	-5.36056	-5.09101	-3.94769	11.5133	29.7916
635	196.5	-5.25877	-5.2897	-4.52719	10.5024	27.2935
636	196.4	-5.22011	-5.78669	-4.88741	11.6928	27.1562
637	196.3	-5.18535	-4.91215	-4.92852	17.1242	29.7181
638	196.2	-5.0369	-5.57197	-6.48137	15.117	25.2054
639	196.1	-5.14299	-5.52624	-7.42305	17.6956	27.911
640	196	-5.01133	-4.77069	-6.87248	16.8026	32.1738
641	195.9	-4.748	-4.09293	-8.18677	13.6864	37.7589
642	195.8	-4.93971	-3.57887	-8.85242	12.9743	45.1165
643	195.7	-4.80681	-3.66617	-9.65047	13.8991	46.4289
644	195.6	-4.79754	-3.04545	-8.7086	13.4001	41.7135
645	195.5	-4.56363	-2.05057	-8.57027	14.628	40.8558
646	195.4	-4.16998	-1.10987	-7.59446	15.9156	47.7754
647	195.3	-3.90111	-1.44378	-9.0613	14.9349	52.8993
648	195.2	-4.33817	-0.259381	-7.57988	11.3861	44.2645
649	195.1	-3.57826	-0.350309	-5.7136	12.2755	45.1173
650	195	-2.97398	-0.0752779	-3.65753	13.849	40.9436
651	194.9	-2.61353	7.60432e-05	-3.55359	16.2405	43.6605
652	194.8	-1.47366	1.07676	-2.02803	19.6586	46.6332
653	194.7	-1.30403	1.3645	-1.08962	22.1304	42.4648
654	194.6	-0.304913	2.19992	0.7511	20.4993	35.9066
655	194.5	-0.760177	1.70216	0.0430567	20.2678	30.8644
656	194.4	0.100387	2.92474	0.178973	16.8027	28.1351
657	194.3	0.601707	3.3667	2.62827	12.78	22.0026
658	194.2	1.67356	6.00931	4.89001	13.9568	20.9709
659	194.1	2.63676	7.19156	4.41854	13.025	22.7571
660	194	3.38984	7.85817	7.15089	12.2359	25.5284
661	193.9	2.45675	6.60807	4.2336	12.4355	27.1481
662	193.8	2.03851	5.51304	0.0696882	11.7214	21.8917
663	193.7	2.10224	6.08577	1.03066	13.0368	25.4991
664	193.6	0.169761	5.4907	0.0312863	13.5688	32.2741
665	193.5	-0.612441	3.97776	0.758314	13.0806	38.7666
666	193.4	-0.840256	5.04656	4.84879	15.2218	43.4731
667	193.3	0.267724	4.87343	1.36227	13.6304	37.6418
668	193.2	-0.884426	2.43874	4.06787	13.4143	40.1836
669	193.1	-0.226044	1.3193	6.62476	18.4468	38.7693
670	193	0.501277	2.86208	9.52904	16.2232	33.0794
671	192.9	0.508228	1.66082	6.64301	16.4966	32.9703
672	192.8	0.752502	1.70221	3.34766	10.7037	29.0234
673	192.7	0.621012	2.00762	3.85843	10.5178	28.7227
674	192.6	-0.403051	0.722736	7.49665	8.01605	26.4471
675	192.5	-0.809024	-4.04667	2.20449	10.6707	28.4854
676	192.4	-2.531	-4.1639	-0.0256048	9.72373	30.1252
677	192.3	-3.39165	-6.69024	-7.16173	6.79955	28.2358
678	192.2	-3.87426	-8.83498	-2.29124	5.59431	20.1683
679	192.1	-4.42203	-9.2611	-2.36029	6.08491	21.2828
680	192	-6.21502	-12.2851	-5.06511	5.97614	30.2217
681	191.9	-5.56244	-10.0018	-5.44828	4.38992	22.8478
682	191.8	-6.01221	-7.6928	-1.22969	3.51565	19.1308
683	191.7	-6.12438	-8.83861	-4.22736	4.75397	16.3799
684	191.6	-5.80457	-9.82842	-6.47808	2.74902	7.42992
685	191.5	-7.40299	-9.35782	-7.65074	2.03079	5.53046
686	191.4	-9.04177	-8.39142	-6.78253	6.37287	8.16496
687	191.3	-8.97964	-11.0002	-6.1471	4.0825	11.121
688	191.2	-9.59528	-12.7535	-8.27894	4.48014	14.3475
689	191.1	-8.76512	-12.525	-5.42172	2.46084	10.0385
690	191	-6.64807	-13.851	-2.65349	-0.396201	6.47452
691	190.9	-7.19767	-14.7966	-4.96399	1.15399	0.899167
692	190.8	-6.37804	-12.3853	-4.56474	-2.08535	1.59033
693	190.7	-5.67534	-12.8909	5.89951	-2.97463	1.17204
694	190.6	-5.45485	-12.2761	1.82896	-4.66523	-8.9303
695	190.5	-4.90171	-10.4823	5.71657	-4.37313	-14.5409
696	190.4	-6.31588	-11.4056	-2.38726	-10.092	-18.0736
697	190.3	-5.9817	-10.4655	6.26019	-11.8679	-14.6397
698	190.2	-6.7036	-13.0383	9.22464	-6.3708	-10.8852
699	190.1	-6.84533	-12.7932	11.2666	-3.4491	-14.8325

## Sheet: Fig.3C_PUMA_WT
	wavelength	50uM	20uM	10uM	2uM_10mm	1uM_10mm
0	260	0.0465079	-0.119892	-0.601242	0.29357	0.537369
1	259.9	0.0586387	-0.0787168	-0.567788	0.273927	0.468162
2	259.8	0.0578947	-0.0709058	-0.542265	0.281172	0.423246
3	259.7	0.0845271	-0.0152981	-0.434432	0.305478	0.340397
4	259.6	0.0817396	-0.0536626	-0.42105	0.363424	0.398466
5	259.5	0.0828892	-0.0565265	-0.442734	0.41678	0.49021
6	259.4	0.0922379	-0.0610969	-0.349619	0.402839	0.44869
7	259.3	0.101479	-0.0150202	-0.300179	0.392044	0.414221
8	259.2	0.0998702	0.010963	-0.257701	0.439335	0.52261
9	259.1	0.0949634	-0.0280221	-0.308805	0.428166	0.57445
10	259	0.105861	-0.0696051	-0.297039	0.450937	0.567379
11	258.9	0.102291	-0.0918243	-0.428868	0.425724	0.574447
12	258.8	0.118523	-0.075621	-0.336408	0.397361	0.5289
13	258.7	0.129066	-0.101161	-0.301478	0.413868	0.559033
14	258.6	0.135396	-0.168054	-0.345535	0.395232	0.53993
15	258.5	0.11455	-0.179036	-0.41732	0.309709	0.535501
16	258.4	0.115188	-0.139771	-0.342518	0.341885	0.467425
17	258.3	0.124039	-0.160403	-0.351846	0.39059	0.515464
18	258.2	0.134616	-0.166243	-0.264466	0.360783	0.475727
19	258.1	0.13019	-0.155569	-0.117775	0.299521	0.45585
20	258	0.130971	-0.210179	-0.0357546	0.266015	0.394613
21	257.9	0.134007	-0.199226	0.0521608	0.24732	0.468499
22	257.8	0.139139	-0.178165	0.0864187	0.224701	0.412544
23	257.7	0.13496	-0.180597	0.052662	0.224785	0.452195
24	257.6	0.131981	-0.16952	0.0556384	0.283841	0.464156
25	257.5	0.13037	-0.203347	0.027722	0.230654	0.488079
26	257.4	0.141961	-0.163852	-0.0143605	0.252089	0.536053
27	257.3	0.123566	-0.197532	-0.141017	0.200692	0.521891
28	257.2	0.10887	-0.180251	-0.0328055	0.281613	0.559323
29	257.1	0.110239	-0.161671	0.0299075	0.25714	0.420143
30	257	0.134562	-0.104659	0.107022	0.249215	0.425053
31	256.9	0.137966	-0.120317	0.106862	0.311577	0.505014
32	256.8	0.144074	-0.138828	0.231817	0.329938	0.54262
33	256.7	0.148722	-0.203384	0.0562316	0.376315	0.597154
34	256.6	0.154526	-0.18896	0.0618538	0.363647	0.745491
35	256.5	0.14766	-0.203532	0.0191269	0.400275	0.908042
36	256.4	0.150488	-0.173904	0.0681612	0.381503	1.00256
37	256.3	0.153148	-0.14735	0.0579841	0.36453	0.953346
38	256.2	0.153136	-0.166099	0.028213	0.332923	0.852052
39	256.1	0.133306	-0.205169	-0.107905	0.345487	0.819434
40	256	0.127663	-0.268393	-0.18057	0.333208	0.845043
41	255.9	0.121738	-0.279177	-0.273044	0.343441	0.901932
42	255.8	0.114307	-0.27317	-0.204661	0.349838	0.8361
43	255.7	0.0975727	-0.284736	-0.255502	0.301604	0.793772
44	255.6	0.10266	-0.271821	-0.257316	0.299883	0.749872
45	255.5	0.0840005	-0.294139	-0.305474	0.297742	0.704697
46	255.4	0.0784851	-0.24616	-0.277224	0.298694	0.545105
47	255.3	0.0759055	-0.2481	-0.280241	0.308977	0.57979
48	255.2	0.0534444	-0.241022	-0.346022	0.349415	0.618278
49	255.1	0.0397057	-0.231198	-0.419097	0.320748	0.615916
50	255	0.0375239	-0.239423	-0.46315	0.280568	0.480207
51	254.9	0.0391897	-0.242171	-0.431469	0.321892	0.476627
52	254.8	0.061755	-0.198812	-0.455939	0.315915	0.526418
53	254.7	0.0448737	-0.185507	-0.498666	0.34756	0.542767
54	254.6	0.0683326	-0.203135	-0.518505	0.284407	0.487756
55	254.5	0.0731032	-0.222121	-0.469771	0.300733	0.62206
56	254.4	0.0710578	-0.20521	-0.435885	0.291028	0.601705
57	254.3	0.0631622	-0.190094	-0.395394	0.295536	0.563182
58	254.2	0.0650682	-0.19246	-0.371914	0.293256	0.60402
59	254.1	0.0812054	-0.157272	-0.233072	0.296301	0.626239
60	254	0.103572	-0.120022	-0.18896	0.243687	0.646819
61	253.9	0.113563	-0.165938	-0.194804	0.251302	0.6533
62	253.8	0.0932145	-0.148059	-0.27751	0.252492	0.716715
63	253.7	0.0858193	-0.207061	-0.273211	0.219819	0.668598
64	253.6	0.0613938	-0.235479	-0.350199	0.172592	0.571938
65	253.5	0.0818629	-0.145039	-0.197886	0.210106	0.651312
66	253.4	0.0778905	-0.160701	-0.0872642	0.202187	0.578187
67	253.3	0.0672488	-0.170531	-0.108287	0.149766	0.380233
68	253.2	0.0701993	-0.140337	-0.134082	0.225492	0.476286
69	253.1	0.0610315	-0.158127	-0.227463	0.173577	0.502996
70	253	0.0753489	-0.163494	-0.0850174	0.157768	0.558501
71	252.9	0.102354	-0.0925693	0.0205656	0.141143	0.553479
72	252.8	0.119834	-0.028738	0.0378276	0.11835	0.601716
73	252.7	0.112245	0.0307649	0.117591	0.092634	0.578866
74	252.6	0.113882	0.0073439	0.0496173	0.0843491	0.582282
75	252.5	0.101641	0.0200235	0.0822592	0.0925113	0.620392
76	252.4	0.0965599	0.0113977	-0.00371286	0.0867886	0.702041
77	252.3	0.0873073	-0.0134365	0.0625493	0.176044	0.719249
78	252.2	0.100826	-0.000610287	0.00720752	0.149314	0.70498
79	252.1	0.10369	0.039326	0.0193758	0.151351	0.732198
80	252	0.105058	0.064941	0.0750653	0.138063	0.7438
81	251.9	0.120697	0.0205281	0.088945	0.0795555	0.751914
82	251.8	0.109008	-0.00137229	0.175885	0.0851657	0.65839
83	251.7	0.109002	-0.00507322	0.186526	0.0918635	0.750458
84	251.6	0.107455	0.000659723	0.103582	0.0342016	0.716651
85	251.5	0.106017	0.0349074	0.141109	0.0519272	0.773458
86	251.4	0.102819	-0.0364314	0.0803056	0.0970953	0.752773
87	251.3	0.0829279	-0.029079	-0.103524	0.0951655	0.701056
88	251.2	0.0952481	0.0393584	0.0628902	0.150519	0.764383
89	251.1	0.0782228	-0.0407375	0.0146264	0.193873	0.683835
90	251	0.0783178	-0.0484036	0.0364706	0.207092	0.685621
91	250.9	0.0760863	-0.0803311	-0.0319804	0.224597	0.689679
92	250.8	0.0418401	-0.165123	-0.0566953	0.199649	0.634807
93	250.7	0.0328878	-0.204063	-0.133036	0.175809	0.558937
94	250.6	0.0263104	-0.190084	-0.126401	0.17042	0.507322
95	250.5	0.0289314	-0.225717	-0.241582	0.145475	0.581958
96	250.4	0.00673088	-0.253228	-0.32979	0.0303541	0.464749
97	250.3	0.039312	-0.140374	-0.303548	0.0807232	0.56859
98	250.2	0.0313578	-0.14636	-0.187454	0.0558259	0.495734
99	250.1	0.00489457	-0.204768	-0.31365	0.0321867	0.456324
100	250	-0.00306507	-0.183284	-0.270234	0.0461653	0.432346
101	249.9	-0.00747687	-0.189893	-0.21836	0.00468625	0.428708
102	249.8	-0.0110418	-0.224792	-0.247364	0.0113244	0.344161
103	249.7	-0.0282798	-0.257913	-0.351518	0.0284312	0.391896
104	249.6	-0.0445973	-0.280176	-0.44914	-0.00762688	0.325487
105	249.5	-0.0672413	-0.313324	-0.502484	-0.0252076	0.393164
106	249.4	-0.0880797	-0.315651	-0.445622	-0.0432502	0.260852
107	249.3	-0.068498	-0.279438	-0.511379	-0.00345034	0.301475
108	249.2	-0.0682348	-0.3329	-0.464595	0.00252638	0.352466
109	249.1	-0.0763711	-0.384496	-0.507527	0.0677265	0.373673
110	249	-0.080474	-0.389285	-0.61371	0.0435827	0.319432
111	248.9	-0.0903654	-0.431353	-0.651452	-0.0655053	0.244865
112	248.8	-0.0955085	-0.463403	-0.68431	-0.0413171	0.268727
113	248.7	-0.108658	-0.478866	-0.712656	0.0170966	0.341362
114	248.6	-0.133908	-0.492889	-0.811615	0.0136888	0.313268
115	248.5	-0.127693	-0.510163	-0.789645	0.055023	0.386063
116	248.4	-0.134882	-0.524684	-0.832748	0.0552787	0.315426
117	248.3	-0.124394	-0.527294	-0.889876	0.0704097	0.225291
118	248.2	-0.150167	-0.55897	-0.910991	0.0713132	0.180393
119	248.1	-0.1641	-0.525456	-0.934229	0.0273947	0.246522
120	248	-0.154271	-0.534896	-0.823434	0.0295921	0.289255
121	247.9	-0.183934	-0.555636	-1.01538	0.0119245	0.211548
122	247.8	-0.194785	-0.519339	-1.06194	-0.0703381	0.17566
123	247.7	-0.190918	-0.468281	-1.16714	-0.0469205	0.220944
124	247.6	-0.191059	-0.48504	-1.16669	-0.0765467	0.200426
125	247.5	-0.171552	-0.406233	-1.08986	-0.0704131	0.244012
126	247.4	-0.175133	-0.37123	-1.13803	-0.07759	0.20748
127	247.3	-0.178189	-0.368453	-1.12709	-0.0411961	0.196195
128	247.2	-0.203834	-0.405616	-1.24101	-0.0400403	0.17593
129	247.1	-0.208024	-0.413786	-1.11619	-0.0471438	0.0314997
130	247	-0.186844	-0.408244	-1.09245	-0.0202145	0.0911782
131	246.9	-0.20195	-0.506238	-1.05482	-0.0548286	-0.0724298
132	246.8	-0.21682	-0.508422	-1.09166	-0.0418029	0.00855424
133	246.7	-0.247	-0.524446	-1.14036	0.00437429	-0.0161914
134	246.6	-0.251354	-0.571631	-1.10412	-0.0543326	-0.0439031
135	246.5	-0.25847	-0.55054	-1.13462	-0.0337414	0.05631
136	246.4	-0.25622	-0.561508	-1.103	-0.0841957	-0.0298802
137	246.3	-0.283454	-0.601011	-1.11461	-0.0612315	-0.0185984
138	246.2	-0.285781	-0.607522	-1.03065	-0.0995944	-0.079743
139	246.1	-0.321241	-0.680662	-1.15187	-0.0820563	-0.0644279
140	246	-0.327609	-0.693124	-1.10062	-0.0818688	-0.111986
141	245.9	-0.374021	-0.70467	-1.12432	-0.090839	-0.130704
142	245.8	-0.402483	-0.646627	-1.10089	-0.134543	-0.118989
143	245.7	-0.38693	-0.639132	-1.00631	-0.168867	-0.137638
144	245.6	-0.383313	-0.597967	-0.865025	-0.119505	-0.135358
145	245.5	-0.406471	-0.629233	-0.965852	-0.107958	-0.108317
146	245.4	-0.411931	-0.597454	-0.889311	-0.17921	-0.0959753
147	245.3	-0.439884	-0.644265	-0.871432	-0.194041	-0.0482843
148	245.2	-0.457138	-0.660514	-0.918761	-0.153214	-0.0182881
149	245.1	-0.457939	-0.629177	-0.832165	-0.189203	-0.0512505
150	245	-0.46884	-0.634981	-0.874602	-0.238741	0.00471864
151	244.9	-0.500196	-0.62237	-0.870572	-0.215764	0.0810727
152	244.8	-0.522367	-0.671626	-0.841067	-0.16301	0.0226522
153	244.7	-0.535182	-0.671302	-0.91093	-0.172251	-0.0297609
154	244.6	-0.562723	-0.745182	-0.887562	-0.165227	-0.00650177
155	244.5	-0.577819	-0.784065	-0.890354	-0.185256	-0.0288505
156	244.4	-0.612888	-0.856679	-0.883409	-0.256252	-0.219516
157	244.3	-0.64951	-0.924074	-0.982133	-0.262703	-0.105351
158	244.2	-0.679537	-0.964584	-0.97129	-0.238769	-0.127472
159	244.1	-0.702596	-1.02689	-0.956055	-0.332501	-0.166179
160	244	-0.736432	-1.02023	-1.00913	-0.319981	-0.162391
161	243.9	-0.761014	-1.00643	-1.00624	-0.311826	-0.0907691
162	243.8	-0.795209	-1.07476	-1.12164	-0.331727	0.0544724
163	243.7	-0.850239	-1.10067	-1.19414	-0.308491	0.0965958
164	243.6	-0.896952	-1.12724	-1.34667	-0.283003	0.30261
165	243.5	-0.926959	-1.16224	-1.42661	-0.2837	0.315672
166	243.4	-0.952699	-1.17309	-1.52757	-0.33059	0.340468
167	243.3	-0.990382	-1.21918	-1.55307	-0.321928	0.388248
168	243.2	-1.00889	-1.2172	-1.599	-0.376424	0.248066
169	243.1	-1.05228	-1.23157	-1.56384	-0.41589	0.137205
170	243	-1.07241	-1.21535	-1.57259	-0.429419	0.140785
171	242.9	-1.10573	-1.20826	-1.58078	-0.41178	0.0961014
172	242.8	-1.1184	-1.17297	-1.54468	-0.387414	0.136169
173	242.7	-1.15391	-1.24483	-1.49157	-0.4159	0.195568
174	242.6	-1.17051	-1.22309	-1.48784	-0.402581	0.190287
175	242.5	-1.19652	-1.28923	-1.55732	-0.479709	-0.00742572
176	242.4	-1.26972	-1.33805	-1.55645	-0.551307	-0.0347591
177	242.3	-1.32554	-1.43419	-1.77369	-0.606109	-0.0347182
178	242.2	-1.33035	-1.40152	-1.6813	-0.65003	-0.149394
179	242.1	-1.39199	-1.46118	-1.80436	-0.629886	-0.259157
180	242	-1.41895	-1.42831	-1.76862	-0.686862	-0.379107
181	241.9	-1.47008	-1.45763	-1.75979	-0.725836	-0.346551
182	241.8	-1.54473	-1.49875	-1.79756	-0.752334	-0.325273
183	241.7	-1.57009	-1.52821	-1.78031	-0.818572	-0.412956
184	241.6	-1.61648	-1.53912	-1.84629	-0.854456	-0.445714
185	241.5	-1.68141	-1.60053	-1.81484	-0.938427	-0.590066
186	241.4	-1.70741	-1.6062	-1.70909	-0.973677	-0.673054
187	241.3	-1.73728	-1.63639	-1.67472	-1.00169	-0.716136
188	241.2	-1.77865	-1.59609	-1.68261	-0.988924	-0.635111
189	241.1	-1.82867	-1.57431	-1.59113	-1.06795	-0.786534
190	241	-1.88675	-1.59064	-1.71047	-1.12327	-0.82911
191	240.9	-1.96639	-1.64494	-1.73767	-1.0915	-0.837409
192	240.8	-2.0049	-1.68873	-1.80515	-1.16167	-0.824552
193	240.7	-2.04095	-1.73481	-1.76925	-1.20587	-0.861384
194	240.6	-2.06985	-1.70734	-1.65037	-1.20028	-0.901632
195	240.5	-2.12312	-1.72286	-1.59008	-1.27519	-1.04884
196	240.4	-2.17053	-1.67103	-1.50912	-1.31866	-1.15061
197	240.3	-2.23661	-1.70115	-1.52057	-1.3586	-1.31642
198	240.2	-2.29965	-1.75437	-1.64101	-1.39052	-1.33515
199	240.1	-2.36608	-1.8106	-1.70606	-1.46724	-1.34589
200	240	-2.43815	-1.92792	-1.74717	-1.47965	-1.2807
201	239.9	-2.52144	-2.04609	-1.86823	-1.50123	-1.2293
202	239.8	-2.60819	-2.13438	-1.95842	-1.52107	-1.14815
203	239.7	-2.65825	-2.17247	-2.00241	-1.52794	-1.1597
204	239.6	-2.71552	-2.29529	-2.13166	-1.59185	-1.24232
205	239.5	-2.77419	-2.32484	-2.23408	-1.64371	-1.34827
206	239.4	-2.86371	-2.42891	-2.26534	-1.68283	-1.43681
207	239.3	-2.94238	-2.45446	-2.30421	-1.64536	-1.36317
208	239.2	-3.01853	-2.5337	-2.37039	-1.59132	-1.34697
209	239.1	-3.08786	-2.56456	-2.30556	-1.66031	-1.42971
210	239	-3.17622	-2.56086	-2.21741	-1.74025	-1.5683
211	238.9	-3.26804	-2.62555	-2.28675	-1.81899	-1.55994
212	238.8	-3.35475	-2.69221	-2.33353	-1.88848	-1.53328
213	238.7	-3.43826	-2.76881	-2.37983	-1.95922	-1.62559
214	238.6	-3.53874	-2.86228	-2.54761	-2.01535	-1.75659
215	238.5	-3.59178	-2.87551	-2.57755	-2.05732	-1.84231
216	238.4	-3.68802	-2.95376	-2.65572	-2.1321	-1.826
217	238.3	-3.77613	-3.02598	-2.64526	-2.17249	-1.75307
218	238.2	-3.85441	-3.07242	-2.82658	-2.1915	-1.62113
219	238.1	-3.94223	-3.12431	-2.82274	-2.22084	-1.69268
220	238	-4.07514	-3.1957	-2.91792	-2.32551	-1.70361
221	237.9	-4.16704	-3.26801	-2.89961	-2.38152	-1.80015
222	237.8	-4.2625	-3.33082	-2.9333	-2.41925	-1.86206
223	237.7	-4.32654	-3.40585	-3.02271	-2.41313	-1.8955
224	237.6	-4.4108	-3.45786	-3.02267	-2.51916	-1.97005
225	237.5	-4.52066	-3.51402	-3.0426	-2.53052	-1.94082
226	237.4	-4.63446	-3.60974	-3.08597	-2.61006	-2.02446
227	237.3	-4.7491	-3.66912	-3.13129	-2.65454	-2.09741
228	237.2	-4.85555	-3.76057	-3.29014	-2.75796	-2.2247
229	237.1	-4.96265	-3.93961	-3.44599	-2.8289	-2.36638
230	237	-5.07201	-4.10147	-3.53288	-2.87407	-2.30384
231	236.9	-5.19778	-4.19619	-3.54721	-2.93043	-2.26994
232	236.8	-5.33133	-4.35779	-3.58484	-2.97959	-2.26187
233	236.7	-5.41373	-4.37641	-3.65083	-3.01376	-2.30249
234	236.6	-5.48442	-4.33966	-3.54558	-3.08437	-2.42134
235	236.5	-5.59232	-4.38892	-3.47497	-3.16654	-2.4836
236	236.4	-5.72021	-4.47107	-3.57605	-3.2623	-2.70076
237	236.3	-5.86443	-4.58187	-3.7251	-3.3271	-2.69358
238	236.2	-5.98286	-4.62462	-3.74243	-3.44001	-2.77013
239	236.1	-6.09967	-4.67139	-3.69838	-3.49484	-2.76189
240	236	-6.22023	-4.76554	-3.76903	-3.59085	-2.88154
241	235.9	-6.3487	-4.85786	-3.83269	-3.70275	-2.96207
242	235.8	-6.48777	-4.99364	-3.9402	-3.85703	-3.18375
243	235.7	-6.58596	-5.0736	-4.0355	-3.83814	-3.13301
244	235.6	-6.70141	-5.2037	-4.14824	-3.88153	-3.13048
245	235.5	-6.82493	-5.3003	-4.18652	-3.91663	-3.19576
246	235.4	-6.93843	-5.33879	-4.16388	-3.93934	-3.24586
247	235.3	-7.08421	-5.46654	-4.29088	-3.91782	-3.18363
248	235.2	-7.2008	-5.53915	-4.37364	-3.99828	-3.10598
249	235.1	-7.36378	-5.64222	-4.48359	-4.05175	-3.08611
250	235	-7.53965	-5.77574	-4.60048	-4.11647	-3.28071
251	234.9	-7.71976	-5.92131	-4.85361	-4.22459	-3.48623
252	234.8	-7.88157	-6.01454	-4.89081	-4.34347	-3.63537
253	234.7	-7.98796	-6.06202	-5.0055	-4.38958	-3.69779
254	234.6	-8.12242	-6.14566	-5.07094	-4.42372	-3.75955
255	234.5	-8.29842	-6.29075	-5.15558	-4.46275	-3.73305
256	234.4	-8.4378	-6.43658	-5.19885	-4.54283	-3.7257
257	234.3	-8.62056	-6.55867	-5.41964	-4.61614	-3.66441
258	234.2	-8.76105	-6.6601	-5.4162	-4.74039	-3.78018
259	234.1	-8.9618	-6.77749	-5.51767	-4.88449	-4.04371
260	234	-9.11031	-6.84734	-5.53559	-4.94488	-4.08066
261	233.9	-9.255	-6.98033	-5.598	-5.00346	-4.09385
262	233.8	-9.44709	-7.03518	-5.48963	-5.06486	-4.13872
263	233.7	-9.60192	-7.08094	-5.45578	-5.08863	-4.15948
264	233.6	-9.82265	-7.24324	-5.65274	-5.20767	-4.29277
265	233.5	-9.968	-7.23275	-5.59691	-5.26372	-4.38498
266	233.4	-10.1184	-7.34105	-5.70563	-5.34545	-4.53202
267	233.3	-10.3727	-7.64687	-5.91296	-5.44711	-4.48828
268	233.2	-10.4944	-7.73003	-6.07369	-5.51824	-4.63761
269	233.1	-10.6358	-7.80485	-6.11029	-5.54611	-4.73013
270	233	-10.8024	-7.92332	-6.18597	-5.64585	-4.9421
271	232.9	-10.9405	-8.01568	-6.17796	-5.73005	-5.05252
272	232.8	-11.0818	-8.10448	-6.25057	-5.73544	-5.02772
273	232.7	-11.2307	-8.21551	-6.43983	-5.77804	-5.05298
274	232.6	-11.3642	-8.31104	-6.48011	-5.81328	-5.00314
275	232.5	-11.5722	-8.52388	-6.59317	-5.9659	-5.30626
276	232.4	-11.7318	-8.6297	-6.72344	-6.01793	-5.3043
277	232.3	-11.8563	-8.72035	-6.90698	-6.12635	-5.39394
278	232.2	-11.996	-8.80543	-7.03076	-6.17255	-5.39647
279	232.1	-12.1377	-8.90194	-7.06576	-6.19985	-5.47987
280	232	-12.3277	-9.02579	-7.10451	-6.31022	-5.52545
281	231.9	-12.5801	-9.26668	-7.34577	-6.53587	-5.75443
282	231.8	-12.784	-9.41398	-7.36148	-6.74843	-5.92941
283	231.7	-12.9869	-9.59387	-7.46209	-6.87361	-6.11543
284	231.6	-13.1479	-9.72272	-7.48598	-6.97895	-6.18479
285	231.5	-13.3258	-9.85091	-7.45929	-7.10503	-6.21349
286	231.4	-13.5061	-10.0012	-7.43281	-7.24835	-6.24303
287	231.3	-13.7131	-10.1761	-7.53861	-7.31214	-6.21208
288	231.2	-13.8936	-10.3146	-7.61078	-7.38822	-6.31937
289	231.1	-14.1008	-10.4843	-7.79019	-7.5262	-6.52277
290	231	-14.302	-10.5958	-7.89592	-7.6775	-6.61982
291	230.9	-14.4932	-10.7685	-7.98439	-7.79502	-6.64699
292	230.8	-14.6751	-10.9129	-8.11994	-7.94312	-6.87722
293	230.7	-14.8936	-11.1173	-8.32979	-8.02111	-6.88629
294	230.6	-15.1063	-11.3231	-8.61255	-8.14408	-6.9161
295	230.5	-15.3335	-11.5099	-8.71634	-8.29432	-7.12865
296	230.4	-15.5244	-11.5956	-8.88013	-8.46374	-7.30436
297	230.3	-15.7204	-11.7965	-9.08353	-8.59758	-7.36633
298	230.2	-15.9176	-11.9691	-9.19492	-8.7206	-7.44872
299	230.1	-16.0905	-12.0697	-9.24861	-8.84835	-7.45653
300	230	-16.3109	-12.2266	-9.50102	-8.95545	-7.51922
301	229.9	-16.4532	-12.3395	-9.66647	-9.05838	-7.51438
302	229.8	-16.6457	-12.4641	-9.77747	-9.17803	-7.73775
303	229.7	-16.8434	-12.601	-9.85525	-9.35456	-7.90428
304	229.6	-17.0452	-12.7446	-9.93489	-9.42108	-7.9423
305	229.5	-17.2583	-12.876	-10.1502	-9.60553	-8.08967
306	229.4	-17.4503	-13.0854	-10.3865	-9.71773	-8.17157
307	229.3	-17.6425	-13.2723	-10.5034	-9.92672	-8.24552
308	229.2	-17.8277	-13.4046	-10.6217	-10.0424	-8.26725
309	229.1	-17.9634	-13.4506	-10.6344	-10.0416	-8.2113
310	229	-18.1032	-13.5354	-10.6319	-10.1553	-8.19114
311	228.9	-18.285	-13.6382	-10.6259	-10.212	-8.22674
312	228.8	-18.472	-13.7565	-10.6706	-10.3521	-8.28475
313	228.7	-18.6817	-13.9538	-10.9666	-10.557	-8.512
314	228.6	-18.8738	-14.1171	-11.1863	-10.6061	-8.61594
315	228.5	-19.0232	-14.2357	-11.2158	-10.6685	-8.58683
316	228.4	-19.2026	-14.3663	-11.3517	-10.7167	-8.55768
317	228.3	-19.3832	-14.3946	-11.3336	-10.7775	-8.70732
318	228.2	-19.5912	-14.5878	-11.4911	-10.8318	-8.77643
319	228.1	-19.7547	-14.6716	-11.5989	-10.9009	-8.79515
320	228	-19.9179	-14.7866	-11.6228	-11.0092	-8.87669
321	227.9	-20.0805	-14.9239	-11.7325	-11.1718	-8.98845
322	227.8	-20.2549	-15.0449	-11.8124	-11.3093	-8.98365
323	227.7	-20.3859	-15.1756	-11.9013	-11.3337	-9.00476
324	227.6	-20.5595	-15.2595	-12.0318	-11.481	-9.18262
325	227.5	-20.7326	-15.367	-12.1481	-11.512	-9.1997
326	227.4	-20.8992	-15.4498	-12.136	-11.5922	-9.24735
327	227.3	-21.0164	-15.5613	-12.1066	-11.6509	-9.32214
328	227.2	-21.1725	-15.6242	-12.1397	-11.7337	-9.40533
329	227.1	-21.3743	-15.839	-12.3658	-11.8175	-9.41911
330	227	-21.5323	-15.9735	-12.4168	-11.9097	-9.51731
331	226.9	-21.7023	-16.0672	-12.5174	-11.9762	-9.43354
332	226.8	-21.8652	-16.1582	-12.6161	-12.0151	-9.5844
333	226.7	-22.0333	-16.3056	-12.6068	-12.0617	-9.64578
334	226.6	-22.1425	-16.399	-12.4833	-12.095	-9.70053
335	226.5	-22.2858	-16.5009	-12.5053	-12.2261	-9.81086
336	226.4	-22.4419	-16.6031	-12.7	-12.2834	-9.78475
337	226.3	-22.5747	-16.6646	-12.7731	-12.3822	-9.88434
338	226.2	-22.7053	-16.7938	-12.9107	-12.4097	-9.88016
339	226.1	-22.8122	-16.8598	-12.9465	-12.4318	-9.84152
340	226	-22.933	-16.9253	-12.9645	-12.4709	-10.0053
341	225.9	-23.0695	-16.9938	-12.9729	-12.506	-10.1333
342	225.8	-23.2051	-17.1369	-13.0648	-12.5987	-10.3147
343	225.7	-23.3538	-17.2305	-13.1374	-12.6874	-10.4237
344	225.6	-23.5159	-17.3627	-13.2783	-12.7189	-10.418
345	225.5	-23.6638	-17.415	-13.2676	-12.8614	-10.4558
346	225.4	-23.7755	-17.5071	-13.3189	-12.8713	-10.4328
347	225.3	-23.9036	-17.5692	-13.3057	-12.8685	-10.4419
348	225.2	-24.031	-17.5968	-13.3101	-12.9773	-10.5767
349	225.1	-24.1442	-17.6593	-13.3121	-13.0453	-10.7006
350	225	-24.218	-17.7439	-13.4216	-13.1002	-10.74
351	224.9	-24.2754	-17.7615	-13.3609	-13.1658	-10.8247
352	224.8	-24.3958	-17.8485	-13.5252	-13.1706	-10.8536
353	224.7	-24.5153	-17.9598	-13.7088	-13.276	-11.0395
354	224.6	-24.5984	-18.0406	-13.7494	-13.3197	-11.0567
355	224.5	-24.6522	-18.0203	-13.6877	-13.328	-11.1168
356	224.4	-24.7619	-18.1155	-13.7204	-13.347	-11.2057
357	224.3	-24.8201	-18.2039	-13.6663	-13.3692	-11.15
358	224.2	-24.9196	-18.2714	-13.7075	-13.3853	-11.293
359	224.1	-25.0171	-18.3831	-13.7553	-13.4796	-11.4137
360	224	-25.1197	-18.4556	-13.8453	-13.4306	-11.5225
361	223.9	-25.2058	-18.5106	-13.7939	-13.5401	-11.643
362	223.8	-25.2469	-18.4558	-13.6634	-13.6072	-11.6774
363	223.7	-25.3284	-18.415	-13.6558	-13.5271	-11.6874
364	223.6	-25.3802	-18.4968	-13.7072	-13.5424	-11.7963
365	223.5	-25.4576	-18.6272	-13.9455	-13.6038	-11.9361
366	223.4	-25.5354	-18.6551	-14.0182	-13.7095	-12.0046
367	223.3	-25.5785	-18.727	-14.097	-13.7768	-11.9485
368	223.2	-25.6443	-18.8412	-14.165	-13.7246	-11.92
369	223.1	-25.692	-18.856	-14.2121	-13.7298	-11.9782
370	223	-25.7223	-18.8953	-14.2421	-13.6931	-12.0007
371	222.9	-25.754	-18.8384	-14.2641	-13.8128	-12.2123
372	222.8	-25.8226	-18.885	-14.275	-13.8683	-12.1758
373	222.7	-25.8643	-18.8789	-14.2156	-13.8558	-12.17
374	222.6	-25.9113	-18.9594	-14.2796	-13.8891	-12.233
375	222.5	-25.9212	-19.0205	-14.3249	-13.8059	-12.1967
376	222.4	-25.927	-19.0029	-14.354	-13.9228	-12.2312
377	222.3	-25.9394	-19.0731	-14.507	-14.0408	-12.3488
378	222.2	-25.9819	-19.126	-14.6047	-13.9823	-12.2839
379	222.1	-25.981	-19.0612	-14.5439	-13.9833	-12.3743
380	222	-25.9885	-19.0637	-14.5964	-14.0631	-12.4015
381	221.9	-25.9884	-19.0812	-14.5778	-14.0798	-12.4508
382	221.8	-26.0091	-19.1758	-14.6556	-14.1016	-12.5773
383	221.7	-26.0249	-19.202	-14.7661	-14.082	-12.5731
384	221.6	-26.0261	-19.2209	-14.7426	-14.0761	-12.4804
385	221.5	-26.063	-19.2324	-14.7612	-14.1195	-12.4134
386	221.4	-26.0426	-19.2102	-14.6766	-14.0722	-12.3665
387	221.3	-26.045	-19.2011	-14.6347	-14.0388	-12.3905
388	221.2	-26.0649	-19.2671	-14.7509	-14.0287	-12.4262
389	221.1	-26.0561	-19.2783	-14.7998	-14.0663	-12.5039
390	221	-26.0488	-19.2376	-14.7374	-14.1417	-12.5353
391	220.9	-26.0218	-19.1897	-14.6603	-14.1345	-12.4132
392	220.8	-25.9982	-19.1606	-14.6032	-14.1496	-12.4134
393	220.7	-25.9676	-19.1404	-14.5475	-14.1998	-12.3787
394	220.6	-25.9182	-19.1076	-14.5859	-14.1912	-12.3986
395	220.5	-25.8881	-19.0935	-14.6723	-14.1591	-12.2504
396	220.4	-25.8505	-19.1077	-14.7378	-14.1043	-12.1165
397	220.3	-25.8233	-19.1781	-14.9063	-14.2317	-12.2946
398	220.2	-25.7875	-19.1238	-14.8132	-14.2141	-12.3184
399	220.1	-25.7408	-19.0903	-14.7688	-14.2329	-12.3432
400	220	-25.7379	-19.0733	-14.6473	-14.315	-12.559
401	219.9	-25.6882	-18.9656	-14.5988	-14.3259	-12.703
402	219.8	-25.6728	-18.9501	-14.4772	-14.3519	-12.7301
403	219.7	-25.6395	-18.9137	-14.5342	-14.424	-12.7488
404	219.6	-25.581	-18.9253	-14.5063	-14.3074	-12.7703
405	219.5	-25.5366	-18.8639	-14.4792	-14.298	-12.6805
406	219.4	-25.4922	-18.8249	-14.5296	-14.2938	-12.6496
407	219.3	-25.4354	-18.7041	-14.4938	-14.3491	-12.7227
408	219.2	-25.3974	-18.62	-14.5114	-14.2841	-12.5584
409	219.1	-25.3607	-18.5914	-14.4153	-14.1192	-12.4249
410	219	-25.2658	-18.4971	-14.3617	-14.1189	-12.4252
411	218.9	-25.2593	-18.5857	-14.5379	-14.0825	-12.3104
412	218.8	-25.2375	-18.4679	-14.5546	-14.0131	-12.209
413	218.7	-25.1941	-18.4276	-14.5654	-14.01	-12.1856
414	218.6	-25.1144	-18.3655	-14.4688	-14.0084	-12.1552
415	218.5	-25.0708	-18.2942	-14.3734	-14.0046	-12.1903
416	218.4	-25.0584	-18.3266	-14.4669	-14.0784	-12.292
417	218.3	-24.999	-18.3249	-14.4023	-14.0478	-12.3745
418	218.2	-24.9581	-18.2695	-14.4617	-14.1022	-12.4512
419	218.1	-24.9258	-18.2485	-14.45	-14.1241	-12.4344
420	218	-24.839	-18.0952	-14.2341	-14.027	-12.225
421	217.9	-24.7815	-18.0581	-14.2902	-14.0751	-12.182
422	217.8	-24.7399	-18.0637	-14.3684	-13.9961	-12.1737
423	217.7	-24.729	-18.0895	-14.4328	-13.9491	-12.1827
424	217.6	-24.6851	-18.0507	-14.4225	-13.8767	-12.1036
425	217.5	-24.6394	-18.0289	-14.4769	-13.7529	-11.9924
426	217.4	-24.6334	-18.0342	-14.418	-13.7209	-12.089
427	217.3	-24.5824	-18.0605	-14.3671	-13.7	-12.037
428	217.2	-24.5464	-18.0101	-14.2591	-13.7595	-12.1249
429	217.1	-24.5033	-17.9472	-14.223	-13.6891	-11.8563
430	217	-24.478	-17.9157	-14.3465	-13.6841	-11.7449
431	216.9	-24.4433	-17.9131	-14.1544	-13.6684	-11.7404
432	216.8	-24.37	-17.8436	-14.0707	-13.5654	-11.5778
433	216.7	-24.3595	-17.8176	-14.0699	-13.547	-11.6233
434	216.6	-24.3329	-17.8925	-14.1746	-13.5749	-11.5277
435	216.5	-24.257	-17.8705	-14.0749	-13.5474	-11.5496
436	216.4	-24.2474	-17.8583	-14.2575	-13.578	-11.4032
437	216.3	-24.2151	-17.8883	-14.2365	-13.5735	-11.488
438	216.2	-24.1896	-17.9113	-14.2655	-13.5983	-11.3823
439	216.1	-24.1489	-17.9136	-14.1717	-13.5877	-11.3096
440	216	-24.1022	-17.9746	-14.0988	-13.5694	-11.301
441	215.9	-24.0685	-17.9871	-14.057	-13.6146	-11.3883
442	215.8	-24.034	-17.9372	-14.0289	-13.6972	-11.4676
443	215.7	-24.0048	-17.9427	-14.014	-13.7745	-11.6506
444	215.6	-23.9659	-17.936	-13.8616	-13.7486	-11.6709
445	215.5	-23.8959	-17.974	-13.6792	-13.8332	-11.7534
446	215.4	-23.8581	-18.0135	-13.6051	-13.7806	-11.7851
447	215.3	-23.8633	-18.0014	-13.5904	-13.8124	-11.8748
448	215.2	-23.8707	-18.0178	-13.6582	-13.7743	-11.7469
449	215.1	-23.8066	-17.9965	-13.5708	-13.7444	-11.6643
450	215	-23.7717	-18.0196	-13.5507	-13.7388	-11.5044
451	214.9	-23.7379	-17.9657	-13.6675	-13.8325	-11.5083
452	214.8	-23.7103	-17.9517	-13.659	-13.8628	-11.6592
453	214.7	-23.7072	-17.9312	-13.6725	-13.8474	-11.6148
454	214.6	-23.7382	-17.9924	-13.7095	-13.893	-11.6244
455	214.5	-23.7445	-18.0285	-13.6463	-13.8597	-11.7106
456	214.4	-23.7184	-18.001	-13.6999	-13.8388	-11.6275
457	214.3	-23.6968	-18.0163	-13.7582	-13.9122	-11.7245
458	214.2	-23.6903	-17.9302	-13.8641	-13.946	-11.6246
459	214.1	-23.701	-17.9198	-13.8365	-14.0718	-11.6865
460	214	-23.6909	-17.8811	-13.9401	-14.234	-11.6742
461	213.9	-23.7087	-17.8504	-13.918	-14.2641	-11.8215
462	213.8	-23.6988	-17.8209	-13.7946	-14.2203	-11.834
463	213.7	-23.6994	-17.8361	-13.8032	-14.2511	-11.9533
464	213.6	-23.6797	-17.8532	-13.6978	-14.248	-11.9563
465	213.5	-23.6903	-17.9165	-13.9482	-14.2543	-12.0081
466	213.4	-23.7228	-17.9673	-14.172	-14.3393	-12.0811
467	213.3	-23.7389	-18.0105	-14.3542	-14.3902	-11.9954
468	213.2	-23.7881	-18.0128	-14.319	-14.352	-11.9061
469	213.1	-23.8005	-18.0019	-14.2723	-14.338	-11.9104
470	213	-23.8269	-18.0236	-14.2327	-14.3512	-11.9911
471	212.9	-23.8451	-18.0004	-14.2304	-14.4445	-11.9849
472	212.8	-23.8601	-18.0022	-14.2795	-14.4997	-12.1827
473	212.7	-23.911	-18.0294	-14.2574	-14.6192	-12.2427
474	212.6	-23.9436	-18.0534	-14.4098	-14.6905	-12.3042
475	212.5	-23.9941	-18.1199	-14.5708	-14.6513	-12.2648
476	212.4	-24.0681	-18.2225	-14.7883	-14.6216	-12.2405
477	212.3	-24.1148	-18.2192	-14.8529	-14.6535	-12.2841
478	212.2	-24.1365	-18.2757	-15.0297	-14.6934	-12.1984
479	212.1	-24.168	-18.2839	-14.9335	-14.7196	-12.25
480	212	-24.195	-18.383	-15.1254	-14.7209	-12.1531
481	211.9	-24.255	-18.4156	-15.1302	-14.857	-12.3503
482	211.8	-24.2903	-18.4844	-15.1742	-14.941	-12.594
483	211.7	-24.3278	-18.57	-15.2786	-15.0494	-12.6956
484	211.6	-24.3838	-18.5955	-15.2923	-15.0683	-12.6919
485	211.5	-24.4536	-18.6487	-15.3624	-15.1146	-12.7802
486	211.4	-24.5148	-18.7689	-15.4757	-15.1588	-12.724
487	211.3	-24.5493	-18.8273	-15.4826	-15.2647	-12.9542
488	211.2	-24.6337	-18.8899	-15.5567	-15.3567	-12.893
489	211.1	-24.7059	-19.023	-15.5656	-15.4044	-13.0199
490	211	-24.724	-19.0318	-15.5356	-15.4775	-13.0373
491	210.9	-24.8005	-19.2511	-15.5373	-15.5279	-13.1607
492	210.8	-24.8675	-19.3243	-15.583	-15.6387	-13.1549
493	210.7	-24.9188	-19.3223	-15.7287	-15.6432	-13.1448
494	210.6	-24.9995	-19.4291	-15.8352	-15.751	-13.3176
495	210.5	-25.0951	-19.5432	-15.9875	-15.8304	-13.332
496	210.4	-25.1514	-19.6601	-16.0297	-15.9034	-13.3318
497	210.3	-25.2118	-19.7044	-15.937	-16.0322	-13.5797
498	210.2	-25.2791	-19.7691	-16.0621	-16.083	-13.7872
499	210.1	-25.3612	-19.8569	-16.1792	-16.0502	-13.7661
500	210	-25.3937	-19.8009	-16.1199	-16.1351	-14.0259
501	209.9	-25.4455	-19.8152	-16.1336	-16.2897	-14.3243
502	209.8	-25.4734	-19.9202	-16.1569	-16.3965	-14.4634
503	209.7	-25.5417	-20.0307	-16.3029	-16.4944	-14.5397
504	209.6	-25.5976	-20.0483	-16.267	-16.508	-14.7422
505	209.5	-25.6685	-20.2119	-16.3101	-16.5946	-14.9108
506	209.4	-25.724	-20.1871	-16.396	-16.6627	-15.0961
507	209.3	-25.8206	-20.2058	-16.3579	-16.6905	-15.1697
508	209.2	-25.8757	-20.2508	-16.4432	-16.6964	-15.2424
509	209.1	-25.8924	-20.1907	-16.3812	-16.8085	-15.3716
510	209	-25.9249	-20.2393	-16.4236	-16.9356	-15.4814
511	208.9	-25.9264	-20.1743	-16.3761	-17.0546	-15.7562
512	208.8	-25.9424	-20.1811	-16.3823	-17.1675	-15.9121
513	208.7	-25.941	-20.14	-16.2266	-17.1814	-15.9955
514	208.6	-25.9277	-20.1188	-16.2649	-17.1822	-16.0091
515	208.5	-25.9493	-20.1232	-16.2361	-17.2555	-16.0442
516	208.4	-25.9609	-20.1419	-16.4375	-17.3344	-16.2072
517	208.3	-25.9869	-20.2964	-16.5655	-17.3645	-16.1963
518	208.2	-25.9529	-20.3174	-16.6351	-17.427	-16.2198
519	208.1	-25.9791	-20.3954	-16.8765	-17.4729	-16.2305
520	208	-25.9681	-20.4391	-16.9583	-17.4833	-16.3239
521	207.9	-25.9135	-20.333	-16.9521	-17.4755	-16.3518
522	207.8	-25.8626	-20.3487	-17.0749	-17.5227	-16.497
523	207.7	-25.8426	-20.3242	-17.161	-17.5475	-16.641
524	207.6	-25.7495	-20.3141	-17.273	-17.4955	-16.7048
525	207.5	-25.6842	-20.271	-17.1108	-17.6006	-16.8555
526	207.4	-25.5766	-20.3501	-17.2194	-17.606	-16.8672
527	207.3	-25.4753	-20.2736	-17.162	-17.5957	-16.7961
528	207.2	-25.3716	-20.342	-17.1647	-17.5701	-16.7468
529	207.1	-25.2751	-20.2226	-17.2742	-17.6478	-16.7293
530	207	-25.1699	-20.1817	-17.2638	-17.6477	-16.7801
531	206.9	-25.0207	-20.0721	-17.0548	-17.762	-16.7685
532	206.8	-24.8696	-20.0701	-17.0363	-17.8554	-16.9823
533	206.7	-24.7	-20.0304	-16.928	-17.7426	-16.9844
534	206.6	-24.5506	-19.987	-17.0195	-17.749	-16.9838
535	206.5	-24.4124	-19.9177	-16.9389	-17.7252	-17.082
536	206.4	-24.2609	-19.8361	-16.9025	-17.6956	-17.1182
537	206.3	-24.082	-19.7693	-16.8562	-17.6588	-16.7776
538	206.2	-23.888	-19.6771	-16.8295	-17.6832	-16.6795
539	206.1	-23.6725	-19.5984	-16.6463	-17.8292	-16.7643
540	206	-23.438	-19.5166	-16.5397	-17.8562	-16.709
541	205.9	-23.1799	-19.3792	-16.4918	-17.8403	-16.504
542	205.8	-22.9132	-19.2954	-16.4334	-17.9278	-16.5463
543	205.7	-22.7087	-19.1974	-16.4825	-17.8567	-16.5149
544	205.6	-22.4831	-19.0751	-16.5211	-17.8635	-16.4942
545	205.5	-22.1604	-18.8813	-16.3749	-17.886	-16.4453
546	205.4	-21.9351	-18.8378	-16.3221	-17.881	-16.6576
547	205.3	-21.6782	-18.7424	-16.3207	-17.7548	-16.852
548	205.2	-21.4484	-18.5253	-16.1074	-17.7128	-16.5369
549	205.1	-21.1264	-18.2341	-15.8306	-17.7645	-16.6177
550	205	-20.8157	-17.9991	-15.6062	-17.7859	-16.3137
551	204.9	-20.409	-17.724	-15.1871	-17.7768	-16.2869
552	204.8	-20.1237	-17.5362	-15.2149	-17.9297	-16.2044
553	204.7	-19.8065	-17.4167	-15.1574	-17.965	-16.4267
554	204.6	-19.5225	-17.2653	-14.976	-17.9746	-16.3887
555	204.5	-19.1729	-16.9901	-14.7355	-17.8878	-16.2012
556	204.4	-18.8575	-16.7267	-14.6429	-17.6358	-15.79
557	204.3	-18.4571	-16.4366	-14.4613	-17.3891	-15.9255
558	204.2	-18.1094	-16.1943	-14.4432	-17.2628	-15.5925
559	204.1	-17.7175	-15.9398	-14.2602	-17.2918	-15.6022
560	204	-17.3517	-15.5878	-14.187	-17.3855	-15.7525
561	203.9	-17.0422	-15.3613	-14.0369	-17.1039	-15.9452
562	203.8	-16.6324	-15.1474	-13.867	-17.1207	-16.2145
563	203.7	-16.2948	-14.903	-13.7429	-17.0417	-15.8233
564	203.6	-15.8896	-14.5719	-13.5297	-16.8285	-15.5857
565	203.5	-15.5576	-14.311	-13.4132	-17.0162	-15.3826
566	203.4	-15.1826	-14.0419	-13.1645	-16.5693	-15.2717
567	203.3	-14.7018	-13.706	-13.0389	-16.4381	-14.6904
568	203.2	-14.4264	-13.4549	-12.8705	-16.2679	-14.6611
569	203.1	-13.8422	-13.0813	-12.8309	-16.0228	-14.5486
570	203	-13.3668	-12.7827	-12.5659	-15.8662	-13.9876
571	202.9	-12.9749	-12.5656	-12.4318	-15.6753	-14.3097
572	202.8	-12.5032	-12.2101	-12.1864	-15.2637	-13.9473
573	202.7	-12.0638	-11.9573	-11.9174	-14.9073	-13.9881
574	202.6	-11.6629	-11.5758	-11.4247	-14.5218	-14.1396
575	202.5	-11.2186	-11.3126	-11.2302	-14.264	-13.8841
576	202.4	-10.7775	-10.9944	-11.0353	-14.2745	-13.6759
577	202.3	-10.3199	-10.7166	-10.9196	-13.8742	-13.8912
578	202.2	-9.8734	-10.4136	-10.5896	-13.0674	-13.4801
579	202.1	-9.47299	-10.0468	-10.4556	-13.0752	-13.6051
580	202	-8.92048	-9.6978	-10.2068	-12.9938	-13.723
581	201.9	-8.42163	-9.34463	-9.96062	-12.505	-12.9832
582	201.8	-7.84216	-8.9672	-9.71002	-11.8172	-11.8906
583	201.7	-7.30474	-8.50887	-9.40105	-11.1789	-11.0922
584	201.6	-6.71875	-8.18713	-9.14346	-10.9481	-11.3145
585	201.5	-6.01606	-7.60457	-8.66074	-10.7294	-11.7739
586	201.4	-5.42123	-7.17143	-8.33859	-10.7671	-12.7644
587	201.3	-4.83659	-6.74364	-8.17426	-10.5764	-12.4362
588	201.2	-4.27804	-6.19576	-7.85525	-10.0342	-11.7959
589	201.1	-3.60836	-5.80483	-7.53275	-9.50142	-10.0332
590	201	-3.03043	-5.46838	-7.32974	-8.71742	-8.12179
591	200.9	-2.40733	-5.07513	-7.07956	-9.70075	-7.84307
592	200.8	-1.77247	-4.69445	-6.57664	-8.77104	-7.53142
593	200.7	-0.984048	-4.1566	-6.27282	-8.5541	-6.32238
594	200.6	-0.322934	-3.63578	-5.98944	-7.22369	-6.6456
595	200.5	0.398395	-3.04024	-5.75028	-5.80824	-4.30624
596	200.4	1.05889	-2.51977	-5.37072	-5.23926	-2.77036
597	200.3	1.74202	-1.94618	-5.21304	-5.00289	-2.64721
598	200.2	2.52051	-1.2046	-4.61264	-2.95984	0.756926
599	200.1	3.11423	-0.753327	-4.26613	-2.40531	1.81692
600	200	3.94614	-0.207697	-3.83409	-0.688005	2.75741
601	199.9	4.61654	0.273083	-3.35126	-0.464602	4.63382
602	199.8	5.73988	0.925265	-3.18244	1.19383	8.29751
603	199.7	6.45581	1.59148	-2.52187	1.35913	8.66188
604	199.6	7.12319	2.11163	-2.14301	1.16653	9.34166
605	199.5	7.84217	2.86177	-1.87902	1.87583	10.14
606	199.4	8.73242	3.55157	-1.57135	1.6637	10.2944
607	199.3	9.43542	4.0833	-1.15712	1.82113	9.59157
608	199.2	10.2403	4.69417	-0.800154	1.49844	9.05521
609	199.1	11.0119	5.46198	-0.203781	2.60091	9.99401
610	199	11.9267	6.15242	0.0638483	2.56179	11.4423
611	198.9	12.6911	6.61169	0.516997	2.49723	11.3082
612	198.8	13.3894	7.11291	0.792084	3.30227	10.5551
613	198.7	14.3775	7.95682	1.53354	4.59646	15.0877
614	198.6	14.9967	8.30967	1.51648	5.38295	17.2987
615	198.5	15.8679	9.0604	2.28174	6.53636	18.376
616	198.4	16.6238	9.78816	2.5676	6.55295	18.9058
617	198.3	17.6559	10.574	3.08966	6.63442	18.1414
618	198.2	18.4363	11.3031	4.0469	8.78084	20.4967
619	198.1	19.297	11.8011	4.44283	9.76747	16.9733
620	198	20.2521	12.4362	4.99751	10.3774	16.3702
621	197.9	20.9676	13.0209	5.64655	11.6589	17.2572
622	197.8	21.7362	13.6323	5.45776	12.201	18.0561
623	197.7	22.4343	14.4575	5.64147	10.8304	18.0716
624	197.6	23.2637	14.8433	5.95614	11.0821	18.4771
625	197.5	23.9564	15.3134	6.11966	9.41772	19.1187
626	197.4	24.5681	15.6739	6.44453	8.26773	14.5623
627	197.3	25.1595	16.0153	6.72164	7.64443	14.9739
628	197.2	26.3606	16.6899	7.44021	7.60246	12.9469
629	197.1	27.208	17.1809	8.08522	8.13915	14.1085
630	197	27.5842	17.6152	8.54993	7.15417	15.4651
631	196.9	28.544	18.1499	8.94766	5.78783	13.2801
632	196.8	29.3117	18.2508	9.11292	5.21142	14.4351
633	196.7	30.0382	18.8303	9.27046	6.34476	13.7307
634	196.6	30.4613	19.3328	9.30524	6.45013	13.3647
635	196.5	31.2873	19.8601	9.87983	6.72331	14.1847
636	196.4	31.3733	19.9783	9.71459	6.75585	11.924
637	196.3	31.3447	20.7547	10.0564	6.97031	9.74246
638	196.2	31.5142	20.5891	10.8565	8.44234	11.9992
639	196.1	31.3511	19.8737	10.5746	6.98154	10.2178
640	196	31.1524	20.54	12.5074	5.90336	6.53576
641	195.9	31.2013	21.0159	13.3866	7.7545	5.57437
642	195.8	30.978	20.8288	13.1713	8.49028	0.766063
643	195.7	30.7823	21.2277	15.0306	5.07425	-1.09425
644	195.6	30.6154	21.7654	15.9621	4.87877	0.89794
645	195.5	30.2018	21.868	15.9322	6.38352	2.56368
646	195.4	29.8232	22.4411	15.799	4.80052	-0.191882
647	195.3	29.7908	22.8552	17.8444	3.57172	-0.786077
648	195.2	28.7563	23.4005	17.6456	1.58175	-3.99646
649	195.1	28.1874	23.0345	18.6025	2.49181	-0.836502
650	195	27.3941	23.2071	19.4282	2.15987	-1.45732
651	194.9	26.7932	22.9311	20.4501	4.48267	0.635721
652	194.8	25.809	22.9027	22.1568	2.76198	2.50623
653	194.7	25.0471	22.8804	20.5031	4.31453	-1.14434
654	194.6	24.6053	22.6496	20.4849	4.05023	-0.126456
655	194.5	22.9884	22.3217	18.5164	4.79287	-3.20254
656	194.4	22.217	22.811	22.4759	4.45908	0.169414
657	194.3	20.9198	23.5403	22.3277	2.84287	1.29681
658	194.2	20.5358	23.5245	26.5033	2.84573	-1.96471
659	194.1	19.5114	22.6066	27.5955	1.27058	-3.70219
660	194	19.122	23.2528	32.4228	-0.973863	-8.13236
661	193.9	17.88	23.7358	31.7835	-2.39888	-8.16424
662	193.8	16.1137	21.7888	32.3644	-3.86735	-7.64952
663	193.7	14.3849	20.5701	31.5692	-2.34598	-6.23364
664	193.6	13.4897	18.561	29.6465	-2.80989	-7.38146
665	193.5	12.375	18.9682	30.2908	-5.35583	-12.1971
666	193.4	11.4603	19.9007	31.0463	-3.71637	-9.31894
667	193.3	10.4309	17.6121	28.1589	-1.48095	-5.26685
668	193.2	9.0692	17.0745	29.9505	-3.32067	-4.38509
669	193.1	8.68713	16.5862	31.2935	-3.59973	-4.45459
670	193	8.14886	14.0402	32.9615	-1.81772	-8.22298
671	192.9	6.8841	11.6745	30.6954	-1.83946	-10.6085
672	192.8	6.12881	12.1252	31.8408	-0.263565	-10.2639
673	192.7	5.71703	10.8814	33.8519	-1.07266	-8.96351
674	192.6	5.05174	8.9413	30.0606	-1.31492	-7.11624
675	192.5	4.06125	7.52276	27.4386	0.996127	0.980058
676	192.4	3.70227	5.5477	24.6646	1.51256	1.7301
677	192.3	2.75263	4.69814	23.7269	-0.506945	0.573888
678	192.2	2.41912	3.20448	23.2986	0.773104	-3.01733
679	192.1	1.38417	1.89814	22.6253	3.06242	0.72649
680	192	0.37055	0.512897	22.4148	3.32507	0.975146
681	191.9	0.545549	-0.458675	22.4499	3.80901	5.52415
682	191.8	0.129306	-1.23305	18.8054	2.36723	1.20145
683	191.7	0.0405108	-3.49709	18.5098	2.89369	-2.31405
684	191.6	-0.506758	-4.42746	15.0714	3.76965	1.7343
685	191.5	-0.361392	-2.22196	14.2296	2.84482	-0.695308
686	191.4	-1.14439	-4.39381	11.6718	5.74032	-2.04097
687	191.3	-1.89516	-6.45661	7.92101	7.0118	-2.76986
688	191.2	-1.97762	-7.55341	5.45743	9.20019	0.381037
689	191.1	-1.05248	-5.55774	9.60602	6.39073	0.90435
690	191	-1.32836	-3.50783	12.1836	5.58782	3.80833
691	190.9	-2.05666	-5.39557	7.63404	8.0548	9.87625
692	190.8	-2.23895	-5.84576	6.24177	8.44672	12.4354
693	190.7	-2.23814	-3.72734	11.1777	6.71765	12.254
694	190.6	-1.91996	-4.30936	5.93809	7.58054	18.1351
695	190.5	-2.85968	-5.08781	1.92081	6.59308	16.0044
696	190.4	-3.1	-4.73825	-5.3037	6.0951	18.8545
697	190.3	-2.95985	-2.76265	-5.59003	7.90305	23.9206
698	190.2	-2.89936	-3.52112	-6.60055	7.98779	27.7445
699	190.1	-3.27733	-3.27687	-7.3425	7.04915	23.7643

## Sheet: Fig.3D
idr	N	E_f	E_f_err
PUMA WT	34	0.649953	0.0055387
PUMA S1	34	0.534664	0.00545031
PUMA S2	34	0.586005	0.00369988
PUMA S3	34	0.557942	0.00263996
GS0	0	0.5739	0.00562957
GS8	16	0.51545	0.00696285
GS16	32	0.479014	0.0108524
GS24	48	0.442038	0.00623055
GS32	64	0.409821	0.00791328
GS48	96	0.308999	0.00480679

## Sheet: Fig.3E
idr	N	peak_position	peak_position_err
WT	34	15.4613	0.02
S1	34	15.3301	0.02
S2	34	15.1562	0.02
S3	34	15.477	0.02
GS0	0	15.9543	0.02
GS8	16	15.6048	0.02
GS24	48	15.4626	0.02
GS32	64	15.2441	0.02
GS48	96	14.9639	0.02

## Sheet: Fig.3F
idr	N	R_g	R_g_err
PUMA WT	34	31.85	0.387298
PUMA S1	34	34.83	0.469042
PUMA S2	34	33.7	0.489898
PUMA S3	34	34.15	0.509902
GS0	0	32.59	0.509902
GS8	16	34.5	0.412311
GS16	32	35.46	0.5
GS24	48	36.8	0.5
GS32	64	38.96	0.547723
GS48	96	42.19	0.734847

## Sheet: Fig.3H
idr	sol	sol_conc	delta_E_f	delta_E_f_err
PUMA WT	Ficoll	0	0	0
PUMA WT	Ficoll	0.126183	0.0187964	0.00555721
PUMA WT	Ficoll	0.252366	0.0613341	0.0109779
PUMA WT	Ficoll	0.378549	0.101408	0.0214137
PUMA WT	Ficoll	0.504732	0.142398	0.0265552
PUMA WT	Ficoll	0.630915	0.187845	0.0314537
PUMA WT	Ficoll	0.757098	0.245845	0.0561241
PUMA WT	PEG2000	0	0	0
PUMA WT	PEG2000	0.66335	0.00710196	0.00559368
PUMA WT	PEG2000	1.3267	0.0375403	0.0138777
PUMA WT	PEG2000	1.99005	0.11219	0.0472829
PUMA WT	PEG2000	2.6534	0.202221	0.0664412
PUMA WT	PEG2000	3.31675	0.271282	0.0490482
PUMA WT	PEG2000	3.9801	0.304819	0.0366267
PUMA WT	Glycine	0	0	0
PUMA WT	Glycine	0.28777	0.012182	0.00785642
PUMA WT	Glycine	0.57554	0.0359777	0.00693884
PUMA WT	Glycine	0.863309	0.0664464	0.0114572
PUMA WT	Glycine	1.15108	0.100512	0.00913348
PUMA WT	Glycine	1.43885	0.132526	0.0106683
PUMA WT	Glycine	1.72662	0.163385	0.00879887
PUMA WT	Sarcosine	0	0	0
PUMA WT	Sarcosine	0.484848	0.0152849	0.00735396
PUMA WT	Sarcosine	0.969697	0.0502586	0.00883013
PUMA WT	Sarcosine	1.45455	0.0866098	0.0109097
PUMA WT	Sarcosine	1.93939	0.129319	0.00998691
PUMA WT	Sarcosine	2.42424	0.165036	0.00893688
PUMA WT	Sarcosine	2.90909	0.194392	0.00645635
PUMA WT	Urea	0	0	0
PUMA WT	Urea	0.25	-0.0388728	0.00896652
PUMA WT	Urea	0.5	-0.0747653	0.0120891
PUMA WT	Urea	0.75	-0.114883	0.012758
PUMA WT	Urea	1	-0.148336	0.0132907
PUMA WT	Urea	1.25	-0.193083	0.0134986
PUMA WT	Urea	1.5	-0.212948	0.00976444
PUMA WT	GuHCl	0	0	0
PUMA WT	GuHCl	0.25	-0.122317	0.021322
PUMA WT	GuHCl	0.5	-0.226166	0.0132448
PUMA WT	GuHCl	0.75	-0.291551	0.0106768
PUMA WT	GuHCl	1	-0.335835	0.00912344
PUMA WT	GuHCl	1.25	-0.372334	0.0103341
PUMA WT	GuHCl	1.5	-0.397821	0.00675065
PUMA WT	NaCl	0	0	0
PUMA WT	NaCl	0.25	-0.131729	0.0173663
PUMA WT	NaCl	0.5	-0.159999	0.0192066
PUMA WT	NaCl	0.75	-0.160105	0.0161786
PUMA WT	NaCl	1	-0.148421	0.0119552
PUMA WT	NaCl	1.25	-0.13657	0.0101613
PUMA WT	NaCl	1.5	-0.100952	0.00868792
PUMA WT	KCl	0	0	0
PUMA WT	KCl	0.25	-0.126139	0.0174716
PUMA WT	KCl	0.5	-0.143926	0.0176843
PUMA WT	KCl	0.75	-0.128665	0.0168798
PUMA WT	KCl	1	-0.103518	0.016867
PUMA WT	KCl	1.25	-0.0864518	0.0102538
PUMA WT	KCl	1.5	-0.0660521	0.011709
PUMA S1	Ficoll	0	0	0
PUMA S1	Ficoll	0.126183	0.0163456	0.00603921
PUMA S1	Ficoll	0.252366	0.0568879	0.00602172
PUMA S1	Ficoll	0.378549	0.0943651	0.00711439
PUMA S1	Ficoll	0.504732	0.132132	0.00621722
PUMA S1	Ficoll	0.630915	0.169374	0.00545718
PUMA S1	Ficoll	0.757098	0.207348	0.0102785
PUMA S1	PEG2000	0	0	0
PUMA S1	PEG2000	0.66335	0.00873192	0.00599184
PUMA S1	PEG2000	1.3267	0.0313555	0.00599182
PUMA S1	PEG2000	1.99005	0.0507327	0.00803655
PUMA S1	PEG2000	2.6534	0.0631736	0.0109488
PUMA S1	PEG2000	3.31675	0.0816742	0.00935009
PUMA S1	PEG2000	3.9801	0.100486	0.0185206
PUMA S1	Glycine	0	0	0
PUMA S1	Glycine	0.28777	0.00302519	0.00621346
PUMA S1	Glycine	0.57554	0.0255716	0.00577096
PUMA S1	Glycine	0.863309	0.0526974	0.00591733
PUMA S1	Glycine	1.15108	0.0938894	0.00672387
PUMA S1	Glycine	1.43885	0.129171	0.00677136
PUMA S1	Glycine	1.72662	0.167245	0.00584468
PUMA S1	Sarcosine	0	0	0
PUMA S1	Sarcosine	0.484848	0.0151035	0.00566029
PUMA S1	Sarcosine	0.969697	0.0606772	0.00556942
PUMA S1	Sarcosine	1.45455	0.106666	0.00549325
PUMA S1	Sarcosine	1.93939	0.158844	0.00596699
PUMA S1	Sarcosine	2.42424	0.203493	0.00846492
PUMA S1	Sarcosine	2.90909	0.239311	0.00913474
PUMA S1	Urea	0	0	0
PUMA S1	Urea	0.25	-0.0502685	0.00548827
PUMA S1	Urea	0.5	-0.0861897	0.00626561
PUMA S1	Urea	0.75	-0.122429	0.00660037
PUMA S1	Urea	1	-0.151741	0.00590697
PUMA S1	Urea	1.25	-0.180789	0.00554038
PUMA S1	Urea	1.5	-0.202621	0.0063105
PUMA S1	GuHCl	0	0	0
PUMA S1	GuHCl	0.25	-0.112564	0.00720486
PUMA S1	GuHCl	0.5	-0.1681	0.00612545
PUMA S1	GuHCl	0.75	-0.20381	0.00673022
PUMA S1	GuHCl	1	-0.238159	0.00566985
PUMA S1	GuHCl	1.25	-0.258802	0.00618607
PUMA S1	GuHCl	1.5	-0.283409	0.00602339
PUMA S1	NaCl	0	0	0
PUMA S1	NaCl	0.25	-0.142314	0.0104319
PUMA S1	NaCl	0.5	-0.148058	0.0116047
PUMA S1	NaCl	0.75	-0.13431	0.012112
PUMA S1	NaCl	1	-0.102562	0.0104535
PUMA S1	NaCl	1.25	-0.0780645	0.010533
PUMA S1	NaCl	1.5	-0.0347277	0.0106241
PUMA S1	KCl	0	0	0
PUMA S1	KCl	0.25	-0.130172	0.0104394
PUMA S1	KCl	0.5	-0.140576	0.0118743
PUMA S1	KCl	0.75	-0.114291	0.0110059
PUMA S1	KCl	1	-0.0897854	0.010744
PUMA S1	KCl	1.25	-0.0668524	0.0120795
PUMA S1	KCl	1.5	-0.0343646	0.0118056
PUMA S2	Ficoll	0	0	0
PUMA S2	Ficoll	0.126183	0.0112762	0.00872685
PUMA S2	Ficoll	0.252366	0.0391345	0.0094916
PUMA S2	Ficoll	0.378549	0.0638085	0.00913301
PUMA S2	Ficoll	0.504732	0.0890942	0.00773371
PUMA S2	Ficoll	0.630915	0.110655	0.00546318
PUMA S2	Ficoll	0.757098	0.142259	0.00883497
PUMA S2	PEG2000	0	0	0
PUMA S2	PEG2000	0.66335	-0.0113166	0.00637692
PUMA S2	PEG2000	1.3267	-0.00422536	0.00495133
PUMA S2	PEG2000	1.99005	0.00747135	0.00370245
PUMA S2	PEG2000	2.6534	0.0227547	0.00939805
PUMA S2	PEG2000	3.31675	0.0514136	0.00482041
PUMA S2	PEG2000	3.9801	0.0692483	0.014427
PUMA S2	Glycine	0	0	0
PUMA S2	Glycine	0.28777	0.00535154	0.0141267
PUMA S2	Glycine	0.57554	0.0111875	0.00642719
PUMA S2	Glycine	0.863309	0.0284404	0.00509121
PUMA S2	Glycine	1.15108	0.0572003	0.00437511
PUMA S2	Glycine	1.43885	0.0681265	0.00378687
PUMA S2	Glycine	1.72662	0.0864624	0.00382175
PUMA S2	Sarcosine	0	0	0
PUMA S2	Sarcosine	0.484848	0.00859941	0.0088171
PUMA S2	Sarcosine	0.969697	0.0301243	0.00770193
PUMA S2	Sarcosine	1.45455	0.0513328	0.00889288
PUMA S2	Sarcosine	1.93939	0.0741165	0.00724212
PUMA S2	Sarcosine	2.42424	0.0922397	0.00580589
PUMA S2	Sarcosine	2.90909	0.11871	0.00863851
PUMA S2	Urea	0	0	0
PUMA S2	Urea	0.25	-0.0341619	0.00678668
PUMA S2	Urea	0.5	-0.0502139	0.00612532
PUMA S2	Urea	0.75	-0.0755371	0.00532913
PUMA S2	Urea	1	-0.0917882	0.00873358
PUMA S2	Urea	1.25	-0.117762	0.00616838
PUMA S2	Urea	1.5	-0.140048	0.0049666
PUMA S2	GuHCl	0	0	0
PUMA S2	GuHCl	0.25	-0.0557054	0.00577159
PUMA S2	GuHCl	0.5	-0.102717	0.00822732
PUMA S2	GuHCl	0.75	-0.135971	0.00696391
PUMA S2	GuHCl	1	-0.177678	0.00724912
PUMA S2	GuHCl	1.25	-0.209885	0.0111132
PUMA S2	GuHCl	1.5	-0.244224	0.00529115
PUMA S2	NaCl	0	0	0
PUMA S2	NaCl	0.25	-0.0555184	0.00756944
PUMA S2	NaCl	0.5	-0.0707595	0.00719178
PUMA S2	NaCl	0.75	-0.0727767	0.0072087
PUMA S2	NaCl	1	-0.0611129	0.00999073
PUMA S2	NaCl	1.25	-0.0679565	0.0083425
PUMA S2	NaCl	1.5	-0.0478714	0.00967503
PUMA S2	KCl	0	0	0
PUMA S2	KCl	0.25	-0.0566441	0.00718889
PUMA S2	KCl	0.5	-0.0677922	0.00718867
PUMA S2	KCl	0.75	-0.0624769	0.00732901
PUMA S2	KCl	1	-0.0603963	0.0074867
PUMA S2	KCl	1.25	-0.0547394	0.0077626
PUMA S2	KCl	1.5	-0.043048	0.00829581
PUMA S3	Ficoll	0	0	0
PUMA S3	Ficoll	0.126183	0.0176458	0.00404563
PUMA S3	Ficoll	0.252366	0.0535229	0.00277489
PUMA S3	Ficoll	0.378549	0.0862146	0.00309371
PUMA S3	Ficoll	0.504732	0.120077	0.00292437
PUMA S3	Ficoll	0.630915	0.151622	0.00294051
PUMA S3	Ficoll	0.757098	0.190773	0.00266007
PUMA S3	PEG2000	0	0	0
PUMA S3	PEG2000	0.66335	-0.00117121	0.00454877
PUMA S3	PEG2000	1.3267	0.020468	0.0030238
PUMA S3	PEG2000	1.99005	0.0391048	0.00328432
PUMA S3	PEG2000	2.6534	0.0518507	0.007276
PUMA S3	PEG2000	3.31675	0.0855916	0.0107033
PUMA S3	PEG2000	3.9801	0.134898	0.0172375
PUMA S3	Glycine	0	0	0
PUMA S3	Glycine	0.28777	-0.00357598	0.00427169
PUMA S3	Glycine	0.57554	0.0175653	0.00286217
PUMA S3	Glycine	0.863309	0.0417764	0.0030192
PUMA S3	Glycine	1.15108	0.076207	0.00264017
PUMA S3	Glycine	1.43885	0.10538	0.00270769
PUMA S3	Glycine	1.72662	0.134919	0.00276466
PUMA S3	Sarcosine	0	0	0
PUMA S3	Sarcosine	0.484848	0.0133624	0.00519809
PUMA S3	Sarcosine	0.969697	0.0575087	0.00526355
PUMA S3	Sarcosine	1.45455	0.10161	0.00446332
PUMA S3	Sarcosine	1.93939	0.14731	0.00271557
PUMA S3	Sarcosine	2.42424	0.184171	0.00264288
PUMA S3	Sarcosine	2.90909	0.216546	0.00411041
PUMA S3	Urea	0	0	0
PUMA S3	Urea	0.25	-0.0478808	0.00412896
PUMA S3	Urea	0.5	-0.0841237	0.00266875
PUMA S3	Urea	0.75	-0.12103	0.00304579
PUMA S3	Urea	1	-0.149772	0.0045415
PUMA S3	Urea	1.25	-0.182206	0.00397938
PUMA S3	Urea	1.5	-0.208813	0.00475774
PUMA S3	GuHCl	0	0	0
PUMA S3	GuHCl	0.25	-0.110809	0.00562867
PUMA S3	GuHCl	0.5	-0.175035	0.00293465
PUMA S3	GuHCl	0.75	-0.223569	0.00373973
PUMA S3	GuHCl	1	-0.262078	0.00697191
PUMA S3	GuHCl	1.25	-0.290558	0.0070886
PUMA S3	GuHCl	1.5	-0.311629	0.00984901
PUMA S3	NaCl	0	0	0
PUMA S3	NaCl	0.25	-0.103598	0.00622244
PUMA S3	NaCl	0.5	-0.111237	0.00609397
PUMA S3	NaCl	0.75	-0.0976498	0.00632615
PUMA S3	NaCl	1	-0.0791979	0.00882319
PUMA S3	NaCl	1.25	-0.0574586	0.00668065
PUMA S3	NaCl	1.5	-0.0183758	0.00615158
PUMA S3	KCl	0	0	0
PUMA S3	KCl	0.25	-0.101122	0.00635283
PUMA S3	KCl	0.5	-0.106305	0.006464
PUMA S3	KCl	0.75	-0.0866067	0.00724975
PUMA S3	KCl	1	-0.061109	0.00761769
PUMA S3	KCl	1.25	-0.0398417	0.00677561
PUMA S3	KCl	1.5	-0.014607	0.0112221
