# Supplementary material for: Structural biases in disordered proteins are prevalent in the cell
Source: Nat Struct Mol Biol. 2024 Jan 4;31(2):283–92. doi: 10.1038/s41594-023-01148-8 (PMC10873198; doi:10.1038/s41594-023-01148-8)
Supplement: Supplementary file 10 — Source data for Fig. 4. [file 41594_2023_1148_MOESM10_ESM.xlsx]

## Sheet: Fig.4A
idr	N	E_f	E_f_err
PUMA WT	34	0.649953	0.0055387
Ash1	83	0.417741	0.0360556
E1A	40	0.768693	0.011863
FUS	163	0.403429	0.0040224
p53	61	0.390171	0.00663143
GS0	0	0.5739	0.00562957
GS8	16	0.51545	0.00696285
GS16	32	0.479014	0.0108524
GS24	48	0.442038	0.00623055
GS32	64	0.409821	0.00791328
GS48	96	0.308999	0.00480679

## Sheet: Fig.4B
idr	N	peak_position	peak_position_err
PUMA	34	15.4613	0.02
p53	61	14.9861	0.02
FUS	163	15.2847	0.02
E1A	40	14.6526	0.02
Ash1	83	15.451	0.02
GS0	34	15.9543	0.02
GS8	61	15.6048	0.02
GS24	163	15.4626	0.02
GS32	40	15.2441	0.02
GS48	83	14.9639	0.02

## Sheet: Fig.4C
idr	N	R_g	R_g_err
PUMA WT	34	31.85	0.387298
Ash1	83	39.26	0.787401
E1A	40	27.16	0.685565
FUS	163	41.36	0.640312
p53	61	38.15	0.640312
GS0	0	32.59	0.509902
GS8	16	34.5	0.412311
GS16	32	35.46	0.5
GS24	48	36.8	0.5
GS32	64	38.96	0.547723
GS48	96	42.19	0.734847

## Sheet: Fig.4E
construct	location	Norm_Ef_IDR/Ef_GS	dateImaged	cellline	mag	Area	Round	passage	well	trial	ch1	ch2_uncorrected	ch2	ch3	D/A_before	Efret_before	Ef_GS_calculated	FPorder
p53	nucleus	0.945703	2020-11-16	U2-OS	40X	10.246	1	23	E1	Trial01	3290.22	3750.84	1370.99	3347.54	2.39989	0.294127	0.311014	O
p53	nucleus	0.881009	2020-11-16	U2-OS	40X	10.246	1	23	E1	Trial01	3381.98	3705.49	1276.44	3350.53	2.64955	0.274007	0.311014	O
p53	nucleus	0.952941	2020-11-16	U2-OS	40X	10.246	1	23	E1	Trial01	4154.27	4735.31	1749.85	4124.7	2.37407	0.296378	0.311014	O
p53	nucleus	0.90845	2020-11-16	U2-OS	40X	10.246	1	23	E1	Trial01	4527.25	5015.01	1782.87	4382.65	2.53931	0.282541	0.311014	O
p53	nucleus	0.86935	2020-11-16	U2-OS	40X	10.246	1	23	E1	Trial01	2917.69	3269.86	1081.23	3380.27	2.6985	0.27038	0.311014	O
p53	nucleus	1.00429	2020-11-16	U2-OS	40X	10.246	1	23	E1	Trial01	3484.55	4116.89	1582.78	3617.38	2.20154	0.312349	0.311014	O
p53	nucleus	0.92069	2020-11-16	U2-OS	40X	10.246	1	23	E10	Trial01	5858.26	6514.88	2350.58	5575.88	2.49226	0.286348	0.311014	O
p53	nucleus	0.867657	2020-11-16	U2-OS	40X	10.246	1	23	E10	Trial01	3576.7	3874.67	1321.91	3458.47	2.70571	0.269854	0.311014	O
p53	nucleus	0.819669	2020-11-16	U2-OS	40X	10.246	1	23	E10	Trial01	6525.23	7130.66	2232.63	7577.15	2.92266	0.254929	0.311014	O
p53	nucleus	0.824527	2020-11-16	U2-OS	40X	10.246	1	23	E11	Trial01	3429.72	3758.37	1182.85	3988.28	2.89955	0.25644	0.311014	O
p53	nucleus	0.853319	2020-11-16	U2-OS	40X	10.246	1	23	E11	Trial01	7526.09	8151.22	2718.99	7596.85	2.76798	0.265394	0.311014	O
p53	nucleus	0.902997	2020-11-16	U2-OS	40X	10.246	1	23	E11	Trial01	7899.51	8938.12	3084.92	8770.87	2.56068	0.280845	0.311014	O
p53	nucleus	0.827163	2020-11-16	U2-OS	40X	10.246	1	23	E11	Trial01	6280.05	6916.67	2175.19	7437.1	2.88712	0.25726	0.311014	O
p53	nucleus	0.976739	2020-11-16	U2-OS	40X	10.246	1	23	E12	Trial01	2448	2830.64	1068.13	2447.73	2.29186	0.30378	0.311014	O
p53	nucleus	0.881268	2020-11-16	U2-OS	40X	10.246	1	23	E12	Trial01	4585.12	5165.42	1731.23	5284.61	2.64847	0.274087	0.311014	O
p53	nucleus	0.841668	2020-11-16	U2-OS	40X	10.246	1	23	E12	Trial01	5259.95	5721.75	1865.14	5625.46	2.82013	0.261771	0.311014	O
p53	nucleus	0.906832	2020-11-16	U2-OS	40X	10.246	1	23	E12	Trial01	5621.33	6381.85	2208.23	6285.88	2.54562	0.282038	0.311014	O
p53	nucleus	1.01333	2020-11-16	U2-OS	40X	10.246	1	23	E2	Trial01	4281.85	5135.67	1970.48	4714.79	2.17299	0.31516	0.311014	O
p53	nucleus	0.926889	2020-11-16	U2-OS	40X	10.246	1	23	E5	Trial01	6656.51	7414.82	2696.14	6267.03	2.4689	0.288276	0.311014	O
p53	nucleus	1.00412	2020-11-16	U2-OS	40X	10.246	1	23	E5	Trial01	7252.08	8671	3293.29	8074.26	2.20208	0.312297	0.311014	O
p53	nucleus	0.914383	2020-11-16	U2-OS	40X	10.246	1	23	E6	Trial01	5014.81	5725.05	1992.9	5654.23	2.51634	0.284386	0.311014	O
p53	nucleus	0.902748	2020-11-16	U2-OS	40X	10.246	1	23	E7	Trial01	8436.09	9395.77	3293.21	8586.52	2.56167	0.280767	0.311014	O
p53	nucleus	1.04251	2020-11-16	U2-OS	40X	10.246	1	23	E8	Trial01	8015.67	9639.27	3845.96	8131.61	2.08418	0.324235	0.311014	O
E1A	nucleus	1.62087	2020-11-16	U2-OS	40X	10.246	1	23	F1	Trial01	4412.38	9679.07	5889.56	7636.56	0.749186	0.571694	0.352708	O
E1A	nucleus	1.27226	2020-11-16	U2-OS	40X	10.246	1	23	F10	Trial01	2668.69	4363.99	2172.35	4090.68	1.22848	0.448737	0.352708	O
E1A	nucleus	1.48926	2020-11-16	U2-OS	40X	10.246	1	23	F10	Trial01	2582.06	5055.84	2857	4370.25	0.903768	0.525274	0.352708	O
E1A	nucleus	1.34255	2020-11-16	U2-OS	40X	10.246	1	23	F2	Trial01	3390.18	5857.85	3049.27	5325.23	1.1118	0.47353	0.352708	O
E1A	nucleus	1.14836	2020-11-16	U2-OS	40X	10.246	1	23	F2	Trial01	1694.78	2456.93	1153.76	2131.24	1.46892	0.405035	0.352708	O
E1A	nucleus	1.57607	2020-11-16	U2-OS	40X	10.246	1	23	F3	Trial01	4240.55	8970.81	5307.91	7449.56	0.798911	0.555892	0.352708	O
E1A	nucleus	1.47105	2020-11-16	U2-OS	40X	10.246	1	23	F4	Trial01	3736.16	7295.28	4028.94	6769.31	0.927332	0.518852	0.352708	O
E1A	nucleus	1.2051	2020-11-16	U2-OS	40X	10.246	1	23	F4	Trial01	1724.59	2612.96	1274.95	2231.44	1.35267	0.425049	0.352708	O
E1A	nucleus	1.31828	2020-11-16	U2-OS	40X	10.246	1	23	F4	Trial01	2158.37	3647.49	1875.73	3304.32	1.15068	0.464968	0.352708	O
E1A	nucleus	1.09861	2020-11-16	U2-OS	40X	10.246	1	23	F4	Trial01	1278.25	1765.31	808.648	1469.42	1.58072	0.387489	0.352708	O
E1A	nucleus	1.53817	2020-11-16	U2-OS	40X	10.246	1	23	F5	Trial01	3958.44	8106.29	4694.37	6915.51	0.843232	0.542525	0.352708	O
E1A	nucleus	1.41867	2020-11-16	U2-OS	40X	10.246	1	23	F5	Trial01	2816.1	5225.35	2820.34	4802.51	0.998498	0.500376	0.352708	O
E1A	nucleus	1.36329	2020-11-16	U2-OS	40X	10.246	1	23	F5	Trial01	2685.96	4766.85	2487.74	4502.89	1.07968	0.480843	0.352708	O
E1A	nucleus	1.40498	2020-11-16	U2-OS	40X	10.246	1	23	F6	Trial01	3122.73	5793.18	3067.63	5634.22	1.01796	0.495549	0.352708	O
E1A	nucleus	1.48982	2020-11-16	U2-OS	40X	10.246	1	23	F6	Trial01	2964.13	5875.03	3282.33	5377.42	0.903058	0.52547	0.352708	O
E1A	nucleus	1.48016	2020-11-16	U2-OS	40X	10.246	1	23	F8	Trial01	4838.53	9573.02	5285.32	9069.93	0.915466	0.522066	0.352708	O
E1A	nucleus	1.49698	2020-11-16	U2-OS	40X	10.246	1	23	F9	Trial01	2459.53	4862.35	2751.28	4250.1	0.893956	0.527995	0.352708	O
Ash1	nucleus	0.965828	2020-11-16	U2-OS	40X	10.246	1	23	G1	Trial01	9691.45	10176.2	3373.32	8770.59	2.87297	0.2582	0.267335	O
Ash1	nucleus	0.851335	2020-11-16	U2-OS	40X	10.246	1	23	G1	Trial01	6969.11	7231.02	2053.46	7810.15	3.39383	0.227592	0.267335	O
Ash1	nucleus	0.791216	2020-11-16	U2-OS	40X	10.246	1	23	G1	Trial01	3869.14	3851.14	1037.95	4013.42	3.72769	0.21152	0.267335	O
Ash1	nucleus	0.798005	2020-11-16	U2-OS	40X	10.246	1	23	G1	Trial01	5258.13	5194.19	1425.95	5165.41	3.68747	0.213335	0.267335	O
Ash1	nucleus	0.960679	2020-11-16	U2-OS	40X	10.246	1	23	G10	Trial01	9184.8	9865.17	3174.04	9595.74	2.89373	0.256823	0.267335	O
Ash1	nucleus	0.740741	2020-11-16	U2-OS	40X	10.246	1	23	G12	Trial01	4888.11	4564.2	1206.99	4034.25	4.04984	0.198026	0.267335	O
Ash1	nucleus	0.713667	2020-11-16	U2-OS	40X	10.246	1	23	G12	Trial01	6349.57	6064.66	1497.04	6328.15	4.24141	0.190788	0.267335	O
Ash1	nucleus	0.756642	2020-11-16	U2-OS	40X	10.246	1	23	G12	Trial01	3353.76	3221.02	850.407	3121.68	3.94371	0.202277	0.267335	O
Ash1	nucleus	0.928085	2020-11-16	U2-OS	40X	10.246	1	23	G12	Trial01	7998.77	8349.99	2639.45	7743.11	3.03047	0.24811	0.267335	O
Ash1	nucleus	0.970774	2020-11-16	U2-OS	40X	10.246	1	23	G12	Trial01	6730.3	7064.73	2358.83	5993.91	2.85323	0.259522	0.267335	O
Ash1	nucleus	0.88506	2020-11-16	U2-OS	40X	10.246	1	23	G12	Trial01	3571.51	3585.9	1106.96	3084.37	3.22641	0.236608	0.267335	O
Ash1	nucleus	0.875237	2020-11-16	U2-OS	40X	10.246	1	23	G12	Trial01	3822.63	3869.44	1167.63	3556.95	3.27384	0.233982	0.267335	O
Ash1	nucleus	0.881684	2020-11-16	U2-OS	40X	10.246	1	23	G3	Trial01	6185.08	6345.23	1907.45	6103.58	3.24259	0.235705	0.267335	O
Ash1	nucleus	0.755227	2020-11-16	U2-OS	40X	10.246	1	23	G3	Trial01	4547.3	4427.34	1150.35	4562.75	3.95297	0.201899	0.267335	O
Ash1	nucleus	0.664384	2020-11-16	U2-OS	40X	10.246	1	23	G3	Trial01	6752	6246.54	1458.25	6366.98	4.63021	0.177613	0.267335	O
Ash1	nucleus	0.942201	2020-11-16	U2-OS	40X	10.246	1	23	G4	Trial01	9140.99	9660.8	3077.68	9149.45	2.97009	0.251884	0.267335	O
Ash1	nucleus	0.897366	2020-11-16	U2-OS	40X	10.246	1	23	G4	Trial01	10157.6	10340.8	3205.88	9217.65	3.16845	0.239897	0.267335	O
Ash1	nucleus	0.897366	2020-11-16	U2-OS	40X	10.246	1	23	G4	Trial01	10157.6	10340.8	3205.88	9217.65	3.16845	0.239897	0.267335	O
Ash1	nucleus	0.844993	2020-11-16	U2-OS	40X	10.246	1	23	G5	Trial01	5447.74	5546.75	1589.74	5630.03	3.42681	0.225896	0.267335	O
Ash1	nucleus	0.860295	2020-11-16	U2-OS	40X	10.246	1	23	G5	Trial01	6482.06	6670.82	1936.06	6838.27	3.34807	0.229987	0.267335	O
Ash1	nucleus	0.875257	2020-11-16	U2-OS	40X	10.246	1	23	G5	Trial01	8852.12	9232.31	2703.98	9666.87	3.27374	0.233987	0.267335	O
Ash1	nucleus	0.751925	2020-11-16	U2-OS	40X	10.246	1	23	G5	Trial01	6036.16	6005.44	1518.64	6777.05	3.97473	0.201016	0.267335	O
Ash1	nucleus	0.828468	2020-11-16	U2-OS	40X	10.246	1	23	G5	Trial01	8393.42	8471.38	2387.81	8605.55	3.51511	0.221479	0.267335	O
Ash1	nucleus	0.900233	2020-11-16	U2-OS	40X	10.246	1	23	G5	Trial01	4341.2	4462.09	1375.9	4133.47	3.15517	0.240664	0.267335	O
Ash1	nucleus	0.767835	2020-11-16	U2-OS	40X	10.246	1	23	G5	Trial01	2531.59	2470.79	653.878	2500.92	3.87165	0.205269	0.267335	O
Ash1	nucleus	0.798336	2020-11-16	U2-OS	40X	10.246	1	23	G6	Trial01	10123	9969.12	2746.68	9775.12	3.68552	0.213423	0.267335	O
Ash1	nucleus	0.87934	2020-11-16	U2-OS	40X	10.246	1	23	G6	Trial01	9251.54	9498.12	2843.22	9218.91	3.2539	0.235079	0.267335	O
Ash1	nucleus	0.817738	2020-11-16	U2-OS	40X	10.246	1	23	G7	Trial01	3685.98	3664.8	1031.23	3578.98	3.57436	0.21861	0.267335	O
Ash1	nucleus	1.02494	2020-11-16	U2-OS	40X	10.246	1	23	G8	Trial01	6680.19	7291.85	2521.2	6474.48	2.6496	0.274003	0.267335	O
Ash1	nucleus	0.751035	2020-11-16	U2-OS	40X	10.246	1	23	G9	Trial01	6570.49	6574.7	1650.62	7587.99	3.98062	0.200778	0.267335	O
Ash1	nucleus	0.731898	2020-11-16	U2-OS	40X	10.246	1	23	G9	Trial01	4786.7	4585.4	1164.41	4652.87	4.11085	0.195662	0.267335	O
FUS	nucleus	1.7853	2021-03-07	U2-OS	40X	10.246	1	12	A1	Trial1	4420.02	4211.44	1061.9	4247.03	4.16239	0.193709	0.108502	O
FUS	nucleus	2.15101	2021-03-07	U2-OS	40X	10.246	1	12	A1	Trial1	1727.32	1685.62	525.87	1285.63	3.28469	0.233389	0.108502	O
FUS	nucleus	1.85866	2021-03-07	U2-OS	40X	10.246	1	12	A1	Trial1	3047.32	2841.4	769.79	2402.8	3.95864	0.201668	0.108502	O
FUS	nucleus	1.7825	2021-03-07	U2-OS	40X	10.246	1	12	A1	Trial1	4533.74	4227.13	1087.09	3879.77	4.17052	0.193404	0.108502	O
FUS	nucleus	2.02086	2021-03-07	U2-OS	40X	10.246	1	12	A1	Trial1	7256.43	7098.6	2037.96	6393.32	3.56064	0.219267	0.108502	O
FUS	nucleus	2.02086	2021-03-07	U2-OS	40X	10.246	1	12	A1	Trial1	7256.43	7098.6	2037.96	6393.32	3.56064	0.219267	0.108502	O
FUS	nucleus	2.43541	2021-03-07	U2-OS	40X	10.246	1	12	A1	Trial1	2515.95	2666.8	903.603	2261.84	2.78435	0.264246	0.108502	O
FUS	nucleus	2.06692	2021-03-07	U2-OS	40X	10.246	1	12	A1	Trial1	1882.4	1793.32	544.202	1323.39	3.45901	0.224265	0.108502	O
FUS	nucleus	2.02682	2021-03-07	U2-OS	40X	10.246	1	12	A1	Trial1	2659.06	2467.65	749.616	1624.9	3.54723	0.219914	0.108502	O
FUS	nucleus	2.41754	2021-03-07	U2-OS	40X	10.246	1	12	A1	Trial1	1674.83	1667.6	595.533	970.567	2.81231	0.262308	0.108502	O
FUS	nucleus	2.02935	2021-03-07	U2-OS	40X	10.246	1	12	B2	Trial1	5526.05	5509	1560.34	5367.64	3.54157	0.220188	0.108502	O
FUS	nucleus	2.2293	2021-03-07	U2-OS	40X	10.246	1	12	B2	Trial1	4234.64	4248.13	1351.1	3435.16	3.13423	0.241883	0.108502	O
FUS	nucleus	2.15735	2021-03-07	U2-OS	40X	10.246	1	12	C1	Trial1	10222.6	10388.4	3124.16	9717.29	3.2721	0.234077	0.108502	O
FUS	nucleus	1.8236	2021-03-07	U2-OS	40X	10.246	1	12	C1	Trial1	5041.39	4756.26	1243.57	4425.01	4.05397	0.197864	0.108502	O
FUS	nucleus	1.89593	2021-03-07	U2-OS	40X	10.246	1	12	C1	Trial1	3114.73	2955.13	806.681	2619.19	3.86117	0.205712	0.108502	O
FUS	nucleus	2.76044	2021-03-07	U2-OS	40X	10.246	1	12	D1	Trial1	1722.45	1866.95	736.484	1145.07	2.33875	0.299513	0.108502	O
FUS	nucleus	1.96992	2021-03-07	U2-OS	40X	10.246	1	12	D1	Trial1	8916.58	8894.02	2423.92	9180.62	3.67858	0.21374	0.108502	O
FUS	nucleus	1.81832	2021-03-07	U2-OS	40X	10.246	1	12	D2	Trial1	8783.34	8467.4	2158.79	8702.33	4.06864	0.197292	0.108502	O
FUS	nucleus	1.96157	2021-03-07	U2-OS	40X	10.246	1	12	D2	Trial1	3583.57	3509.28	968.926	3374.01	3.6985	0.212834	0.108502	O
FUS	nucleus	1.95751	2021-03-07	U2-OS	40X	10.246	1	12	D2	Trial1	2611.99	2488.29	704.372	2102.96	3.70825	0.212393	0.108502	O
FUS	nucleus	3.38757	2021-03-07	U2-OS	40X	10.246	1	12	D2	Trial1	1654.34	2138.7	961.458	1581.28	1.72066	0.367558	0.108502	O
FUS	nucleus	2.04869	2021-03-07	U2-OS	40X	10.246	1	12	E1	Trial1	2463.13	2400.88	704.015	2060	3.4987	0.222287	0.108502	O
FUS	nucleus	2.11642	2021-03-07	U2-OS	40X	10.246	1	12	E2	Trial1	5606.99	5847.08	1671.37	6336.91	3.35474	0.229635	0.108502	O
FUS	nucleus	2.47422	2021-03-07	U2-OS	40X	10.246	1	12	E2	Trial1	2816.57	3120	1033.61	3124.27	2.72498	0.268458	0.108502	O
FUS	nucleus	2.32342	2021-03-07	U2-OS	40X	10.246	1	12	E2	Trial1	3443.99	3728.87	1160.86	3908.89	2.96675	0.252096	0.108502	O
FUS	nucleus	2.29075	2021-03-07	U2-OS	40X	10.246	1	12	F1	Trial1	4034.63	4292.42	1334.5	4313.54	3.02333	0.24855	0.108502	O
FUS	nucleus	2.17472	2021-03-07	U2-OS	40X	10.246	1	12	G1	Trial1	4599.1	4672.34	1420.36	4286.61	3.23798	0.235961	0.108502	O
FUS	nucleus	2.02163	2021-03-07	U2-OS	40X	10.246	1	12	G2	Trial1	3497.26	3066.8	982.674	1213.6	3.55892	0.21935	0.108502	O
FUS	nucleus	2.31168	2021-03-07	U2-OS	40X	10.246	1	12	H1	Trial1	6392.55	6619.02	2140.2	5740.9	2.98689	0.250822	0.108502	O
FUS	nucleus	1.78597	2021-03-07	U2-OS	40X	10.246	1	12	H2	Trial1	9951.56	9506.27	2391.94	9684.23	4.16045	0.193781	0.108502	O
FUS	nucleus	2.08306	2021-03-08	U2-OS	40X	10.246	1	12	A3	Trial1	6122.9	6336.36	1787.98	6859.18	3.42447	0.226016	0.108502	O
FUS	nucleus	2.17375	2021-03-08	U2-OS	40X	10.246	1	12	B3	Trial1	2200.51	2161.98	679.197	1665.84	3.23988	0.235856	0.108502	O
FUS	nucleus	2.0797	2021-03-08	U2-OS	40X	10.246	1	12	D3	Trial1	6952.23	6912.47	2025.93	6325.59	3.43162	0.225651	0.108502	O
FUS	nucleus	2.51226	2021-03-08	U2-OS	40X	10.246	1	12	D3	Trial1	6632.42	7202.11	2485.37	6324	2.66859	0.272585	0.108502	O
FUS	nucleus	1.84501	2021-03-08	U2-OS	40X	10.246	1	12	D4	Trial1	3083.75	2936.09	771.837	2788.77	3.99534	0.200186	0.108502	O
FUS	nucleus	1.92016	2021-03-08	U2-OS	40X	10.246	1	12	D4	Trial1	3245.88	3109.42	854.217	2815.22	3.79982	0.208341	0.108502	O
FUS	nucleus	1.90924	2021-03-08	U2-OS	40X	10.246	1	12	D4	Trial1	3006.65	2864.29	785.583	2553.59	3.82728	0.207156	0.108502	O
FUS	nucleus	1.97527	2021-03-08	U2-OS	40X	10.246	1	12	D4	Trial1	2283.3	2183.89	622.848	1846.79	3.6659	0.214321	0.108502	O
FUS	nucleus	3.42485	2021-03-08	U2-OS	40X	10.246	1	12	E3	Trial1	443.619	577.021	262.334	418.784	1.69105	0.371603	0.108502	O
FUS	nucleus	2.01381	2021-03-08	U2-OS	40X	10.246	1	12	E4	Trial1	2979.04	2853.2	832.924	2323.05	3.5766	0.218503	0.108502	O
FUS	nucleus	2.2178	2021-03-08	U2-OS	40X	10.246	1	12	F3	Trial1	5213.65	5329.85	1652.15	4813	3.15567	0.240635	0.108502	O
FUS	nucleus	1.63689	2021-03-08	U2-OS	40X	10.246	1	12	G3	Trial1	2808.25	2434.65	606.472	1788.45	4.63047	0.177605	0.108502	O
FUS	nucleus	2.16691	2021-03-08	U2-OS	40X	10.246	1	12	G4	Trial1	1598.24	1602.97	491.273	1392.79	3.25326	0.235114	0.108502	O
FUS	nucleus	2.23337	2021-03-08	U2-OS	40X	10.246	1	12	G4	Trial1	1245.44	1232.64	398.326	916.99	3.12669	0.242325	0.108502	O
FUS	nucleus	2.52694	2021-03-31	U2-OS	40X	10.246	1	15	A1	Trial2	9412.87	10333.6	3555.7	9416.17	2.64726	0.274178	0.108502	O
FUS	nucleus	2.71801	2021-03-31	U2-OS	40X	10.246	1	15	A1	Trial2	8236.52	9650.29	3444.99	9683.95	2.39087	0.294909	0.108502	O
FUS	nucleus	2.71659	2021-03-31	U2-OS	40X	10.246	1	15	A1	Trial2	4236.11	4799.98	1770.47	4128.26	2.39265	0.294755	0.108502	O
FUS	nucleus	2.63693	2021-03-31	U2-OS	40X	10.246	1	15	A1	Trial2	1137.11	1261.37	455.732	1068.26	2.49513	0.286112	0.108502	O
FUS	nucleus	2.59523	2021-03-31	U2-OS	40X	10.246	1	15	A1	Trial2	1254.76	1386.03	491.814	1206.28	2.5513	0.281587	0.108502	O
FUS	nucleus	2.49705	2021-03-31	U2-OS	40X	10.246	1	15	A2	Trial2	4162.69	4503.03	1546.94	3946.68	2.69093	0.270935	0.108502	O
FUS	nucleus	2.57681	2021-03-31	U2-OS	40X	10.246	1	15	A2	Trial2	1287.7	1405.86	499.752	1176.96	2.57668	0.279589	0.108502	O
FUS	nucleus	2.20998	2021-03-31	U2-OS	40X	10.246	1	15	B1	Trial2	3739.91	3859.01	1179.65	3669.54	3.17036	0.239787	0.108502	O
FUS	nucleus	2.12203	2021-03-31	U2-OS	40X	10.246	1	15	B2	Trial2	3275.11	3282.11	979.627	2982.51	3.34322	0.230244	0.108502	O
FUS	nucleus	2.36514	2021-03-31	U2-OS	40X	10.246	1	15	B2	Trial2	1681.3	1774.37	580.401	1594.11	2.89679	0.256622	0.108502	O
FUS	nucleus	2.39548	2021-03-31	U2-OS	40X	10.246	1	15	B3	Trial2	2080.42	2220.93	730.631	2040.38	2.84743	0.259914	0.108502	O
FUS	nucleus	2.52783	2021-03-31	U2-OS	40X	10.246	1	15	B3	Trial2	2351.08	2678.63	888.546	2863.21	2.64599	0.274274	0.108502	O
FUS	nucleus	2.33976	2021-03-31	U2-OS	40X	10.246	1	15	B3	Trial2	7920.66	8381.3	2694.97	7833.6	2.93906	0.253868	0.108502	O
FUS	nucleus	2.3497	2021-03-31	U2-OS	40X	10.246	1	15	B3	Trial2	10004.2	10604.9	3423.3	9891.32	2.92239	0.254947	0.108502	O
FUS	nucleus	2.50398	2021-03-31	U2-OS	40X	10.246	1	15	C1	Trial2	8790.78	9742.22	3279.27	9493.85	2.68071	0.271686	0.108502	O
FUS	nucleus	2.44523	2021-03-31	U2-OS	40X	10.246	1	15	C1	Trial2	7798.38	8542.17	2816.17	8383.42	2.76914	0.265312	0.108502	O
FUS	nucleus	2.22814	2021-03-31	U2-OS	40X	10.246	1	15	C1	Trial2	8439.07	8796.4	2690.71	8594.64	3.13637	0.241758	0.108502	O
FUS	nucleus	2.39467	2021-03-31	U2-OS	40X	10.246	1	15	C1	Trial2	4238.1	4513.35	1487.72	4102.29	2.84872	0.259827	0.108502	O
FUS	nucleus	2.39465	2021-03-31	U2-OS	40X	10.246	1	15	C2	Trial2	1341.25	1428.95	470.819	1301.41	2.84875	0.259824	0.108502	O
FUS	nucleus	1.97846	2021-03-31	U2-OS	40X	10.246	1	15	C2	Trial2	4532.08	4500.55	1238.82	4524.85	3.65838	0.214667	0.108502	O
FUS	nucleus	1.92514	2021-03-31	U2-OS	40X	10.246	1	15	C2	Trial2	3032.08	2976.16	800.571	2992.58	3.7874	0.208882	0.108502	O
FUS	nucleus	1.61115	2021-03-31	U2-OS	40X	10.246	1	15	D1	Trial2	7033.38	6392.92	1490	6185.39	4.72039	0.174813	0.108502	O
FUS	nucleus	2.23991	2021-03-31	U2-OS	40X	10.246	1	15	D3	Trial2	9944.43	10153.1	3192.79	8893.31	3.11465	0.243034	0.108502	O
FUS	nucleus	1.93829	2021-03-31	U2-OS	40X	10.246	1	15	E2	Trial2	5383.71	5292.15	1433.78	5289.48	3.75492	0.210309	0.108502	O
FUS	nucleus	2.09622	2021-03-31	U2-OS	40X	10.246	1	15	E2	Trial2	5071.21	5064.6	1492.98	4651.99	3.3967	0.227443	0.108502	O
FUS	nucleus	2.25218	2021-03-31	U2-OS	40X	10.246	1	15	E2	Trial2	6675.95	7034.33	2158.95	7037.54	3.09223	0.244366	0.108502	O
FUS	nucleus	2.0951	2021-03-31	U2-OS	40X	10.246	1	15	E2	Trial2	3337.11	3360.56	981.781	3211.08	3.39904	0.227322	0.108502	O
FUS	nucleus	2.24377	2021-03-31	U2-OS	40X	10.246	1	15	E3	Trial2	4335.21	4506.05	1395.05	4280.76	3.10757	0.243453	0.108502	O
FUS	nucleus	2.28305	2021-03-31	U2-OS	40X	10.246	1	15	F1	Trial2	2994.16	3082.11	985.927	2680.41	3.0369	0.247715	0.108502	O
FUS	nucleus	1.67628	2021-03-31	U2-OS	40X	10.246	1	15	F1	Trial2	9104.4	8152.8	2024.03	6860.2	4.49815	0.181879	0.108502	O
FUS	nucleus	1.97797	2021-03-31	U2-OS	40X	10.246	1	15	F3	Trial2	3446.88	3426.66	941.887	3462.78	3.65954	0.214613	0.108502	O
FUS	nucleus	2.02926	2021-03-31	U2-OS	40X	10.246	1	15	F3	Trial2	2892.36	2898.89	816.644	2891.01	3.54177	0.220179	0.108502	O
FUS	nucleus	2.52756	2021-03-31	U2-OS	40X	10.246	1	15	G2	Trial2	2877.78	3094.91	1087.44	2538.09	2.64637	0.274245	0.108502	O
FUS	nucleus	2.22008	2021-03-31	U2-OS	40X	10.246	1	15	G2	Trial2	4260.51	4365.49	1351.94	3976.23	3.15139	0.240883	0.108502	O
FUS	nucleus	1.43405	2021-03-31	U2-OS	40X	10.246	1	15	G2	Trial2	8068.3	6961.38	1486.74	6307.6	5.42684	0.155597	0.108502	O
FUS	nucleus	2.03381	2021-03-31	U2-OS	40X	10.246	1	15	G3	Trial2	3351.72	3318.14	949.065	3119.3	3.53161	0.220672	0.108502	O
FUS	nucleus	2.08709	2021-03-31	U2-OS	40X	10.246	1	15	H3	Trial2	5641.66	5831.92	1651.58	6264.53	3.41592	0.226453	0.108502	O
p53	cytoplasm	1.0183	2020-11-16	U2-OS	40X	10.246	1	23	E1	Trial01	2237.42	2663.4	1037.04	2318.56	2.1575	0.316706	0.311014	O
p53	cytoplasm	0.992159	2020-11-16	U2-OS	40X	10.246	1	23	E1	Trial01	1218.38	1417.02	543.751	1197.52	2.2407	0.308576	0.311014	O
p53	cytoplasm	0.981162	2020-11-16	U2-OS	40X	10.246	1	23	E1	Trial01	3483.95	4062.78	1530.05	3611.8	2.27702	0.305155	0.311014	O
p53	cytoplasm	1.0285	2020-11-16	U2-OS	40X	10.246	1	23	E1	Trial01	1726.53	2073.07	812.023	1821	2.1262	0.319877	0.311014	O
p53	cytoplasm	0.975037	2020-11-16	U2-OS	40X	10.246	1	23	E1	Trial01	1393.21	1644.33	606.373	1576.62	2.2976	0.30325	0.311014	O
p53	cytoplasm	1.05024	2020-11-16	U2-OS	40X	10.246	1	23	E1	Trial01	1452.52	1757.68	704.598	1490.78	2.06148	0.326639	0.311014	O
p53	cytoplasm	0.984172	2020-11-16	U2-OS	40X	10.246	1	23	E10	Trial01	3643.62	4219.51	1607.25	3584.95	2.26699	0.306092	0.311014	O
p53	cytoplasm	0.928513	2020-11-16	U2-OS	40X	10.246	1	23	E10	Trial01	2825.71	3172.42	1147.34	2776.07	2.46283	0.288781	0.311014	O
p53	cytoplasm	0.862738	2020-11-16	U2-OS	40X	10.246	1	23	E10	Trial01	2762.33	3077.84	1013.02	3162.02	2.72684	0.268324	0.311014	O
p53	cytoplasm	0.879611	2020-11-16	U2-OS	40X	10.246	1	23	E11	Trial01	2650.71	3005.77	998.253	3171.8	2.65535	0.273572	0.311014	O
p53	cytoplasm	0.954271	2020-11-16	U2-OS	40X	10.246	1	23	E11	Trial01	2566.43	2973.89	1083.17	2792.12	2.36936	0.296792	0.311014	O
p53	cytoplasm	0.989297	2020-11-16	U2-OS	40X	10.246	1	23	E11	Trial01	4311.8	5103.38	1916.3	4746.46	2.25007	0.307686	0.311014	O
p53	cytoplasm	0.866485	2020-11-16	U2-OS	40X	10.246	1	23	E11	Trial01	3339.41	3761.25	1231.93	3997.01	2.71072	0.269489	0.311014	O
p53	cytoplasm	1.04558	2020-11-16	U2-OS	40X	10.246	1	23	E12	Trial01	1469.13	1769.11	707.975	1486.83	2.07512	0.32519	0.311014	O
p53	cytoplasm	0.933625	2020-11-16	U2-OS	40X	10.246	1	23	E12	Trial01	1745.21	2002.25	714.116	1911.43	2.44387	0.290371	0.311014	O
p53	cytoplasm	0.905324	2020-11-16	U2-OS	40X	10.246	1	23	E12	Trial01	3305.23	3733.05	1295.39	3609.96	2.55153	0.281569	0.311014	O
p53	cytoplasm	0.885909	2020-11-16	U2-OS	40X	10.246	1	23	E12	Trial01	2750.73	3009.19	1046.16	2658.63	2.62936	0.27553	0.311014	O
p53	cytoplasm	0.992923	2020-11-16	U2-OS	40X	10.246	1	23	E2	Trial01	3979.96	4735.3	1778.19	4461.72	2.2382	0.308813	0.311014	O
p53	cytoplasm	0.947856	2020-11-16	U2-OS	40X	10.246	1	23	E5	Trial01	3702.01	4135.02	1547.56	3291.58	2.39217	0.294797	0.311014	O
p53	cytoplasm	1.0726	2020-11-16	U2-OS	40X	10.246	1	23	E5	Trial01	4926.1	6144.27	2465.95	5618.31	1.99765	0.333595	0.311014	O
p53	cytoplasm	0.923059	2020-11-16	U2-OS	40X	10.246	1	23	E6	Trial01	3166.56	3584.35	1275.14	3320.69	2.48329	0.287085	0.311014	O
p53	cytoplasm	0.941284	2020-11-16	U2-OS	40X	10.246	1	23	E7	Trial01	3969.07	4527.77	1642.93	4111.76	2.41585	0.292753	0.311014	O
p53	cytoplasm	1.08379	2020-11-16	U2-OS	40X	10.246	1	23	E8	Trial01	5208.22	6384.39	2648.21	5135.94	1.96669	0.337076	0.311014	O
E1A	cytoplasm	1.63498	2020-11-16	U2-OS	40X	10.246	1	23	F1	Trial01	2280.24	5088.4	3106.18	4072.06	0.734096	0.576669	0.352708	O
E1A	cytoplasm	1.35684	2020-11-16	U2-OS	40X	10.246	1	23	F10	Trial01	1275.61	2203.89	1170.75	1879.29	1.08956	0.478569	0.352708	O
E1A	cytoplasm	1.45172	2020-11-16	U2-OS	40X	10.246	1	23	F10	Trial01	1451.27	2762.57	1522.85	2476.54	0.952993	0.512035	0.352708	O
E1A	cytoplasm	1.47079	2020-11-16	U2-OS	40X	10.246	1	23	F2	Trial01	1578.83	3069.88	1701.91	2795.75	0.927681	0.518758	0.352708	O
E1A	cytoplasm	1.29092	2020-11-16	U2-OS	40X	10.246	1	23	F2	Trial01	1219.81	2020.48	1019.69	1864.71	1.19626	0.455319	0.352708	O
E1A	cytoplasm	1.65045	2020-11-16	U2-OS	40X	10.246	1	23	F3	Trial01	3248.25	7369.28	4525.08	5908.59	0.717833	0.582129	0.352708	O
E1A	cytoplasm	1.49797	2020-11-16	U2-OS	40X	10.246	1	23	F4	Trial01	1726.32	3451.09	1933.84	3170.04	0.892692	0.528348	0.352708	O
E1A	cytoplasm	1.308	2020-11-16	U2-OS	40X	10.246	1	23	F4	Trial01	968.907	1602.8	829.841	1365.48	1.16758	0.461344	0.352708	O
E1A	cytoplasm	1.36983	2020-11-16	U2-OS	40X	10.246	1	23	F4	Trial01	997.701	1749.23	932.646	1514.73	1.06975	0.48315	0.352708	O
E1A	cytoplasm	1.15586	2020-11-16	U2-OS	40X	10.246	1	23	F4	Trial01	622.351	889.289	428.355	689.938	1.45289	0.407683	0.352708	O
E1A	cytoplasm	1.61434	2020-11-16	U2-OS	40X	10.246	1	23	F5	Trial01	2233.67	4922.71	2953.55	4133.22	0.756265	0.56939	0.352708	O
E1A	cytoplasm	1.4791	2020-11-16	U2-OS	40X	10.246	1	23	F5	Trial01	1616.05	3165.76	1762.63	2876.98	0.916842	0.521692	0.352708	O
E1A	cytoplasm	1.44736	2020-11-16	U2-OS	40X	10.246	1	23	F5	Trial01	1253.58	2350.51	1307.34	1993.54	0.958878	0.510496	0.352708	O
E1A	cytoplasm	1.44171	2020-11-16	U2-OS	40X	10.246	1	23	F6	Trial01	1860.19	3544.78	1924.54	3338.66	0.966562	0.508502	0.352708	O
E1A	cytoplasm	1.4537	2020-11-16	U2-OS	40X	10.246	1	23	F6	Trial01	1250.65	2386.79	1316.01	2147.07	0.950338	0.512732	0.352708	O
E1A	cytoplasm	1.54307	2020-11-16	U2-OS	40X	10.246	1	23	F8	Trial01	1987.4	4176.12	2373.37	3944.37	0.837375	0.544255	0.352708	O
E1A	cytoplasm	1.5028	2020-11-16	U2-OS	40X	10.246	1	23	F9	Trial01	1453.72	2874.05	1639.64	2441.79	0.886611	0.530051	0.352708	O
Ash1	cytoplasm	0.844173	2020-11-16	U2-OS	40X	10.246	1	23	G1	Trial01	5267.56	5159.08	1535.23	4379.18	3.43111	0.225677	0.267335	O
Ash1	cytoplasm	0.89962	2020-11-16	U2-OS	40X	10.246	1	23	G1	Trial01	2554.1	2700.95	808.772	2834.22	3.158	0.2405	0.267335	O
Ash1	cytoplasm	0.855553	2020-11-16	U2-OS	40X	10.246	1	23	G1	Trial01	2486.54	2551.8	737.37	2613.53	3.37217	0.228719	0.267335	O
Ash1	cytoplasm	0.871803	2020-11-16	U2-OS	40X	10.246	1	23	G1	Trial01	2497.7	2530.22	759.025	2354.79	3.29067	0.233064	0.267335	O
Ash1	cytoplasm	0.953316	2020-11-16	U2-OS	40X	10.246	1	23	G10	Trial01	4166.8	4447.97	1425.13	4286.47	2.9238	0.254855	0.267335	O
Ash1	cytoplasm	0.823798	2020-11-16	U2-OS	40X	10.246	1	23	G12	Trial01	2435.96	2412.99	687.987	2283.92	3.5407	0.22023	0.267335	O
Ash1	cytoplasm	0.856406	2020-11-16	U2-OS	40X	10.246	1	23	G12	Trial01	2418.87	2466.94	718.23	2456.36	3.36781	0.228948	0.267335	O
Ash1	cytoplasm	0.953871	2020-11-16	U2-OS	40X	10.246	1	23	G12	Trial01	1275.32	1343.16	436.527	1214.31	2.92152	0.255003	0.267335	O
Ash1	cytoplasm	1.03502	2020-11-16	U2-OS	40X	10.246	1	23	G12	Trial01	3442.6	3819.93	1316.95	3570.51	2.61406	0.276697	0.267335	O
Ash1	cytoplasm	0.885353	2020-11-16	U2-OS	40X	10.246	1	23	G12	Trial01	4354.21	4387.67	1350.14	3841.06	3.22501	0.236686	0.267335	O
Ash1	cytoplasm	0.993549	2020-11-16	U2-OS	40X	10.246	1	23	G12	Trial01	1783.04	1897.57	644.883	1619.33	2.76491	0.265611	0.267335	O
Ash1	cytoplasm	0.973676	2020-11-16	U2-OS	40X	10.246	1	23	G12	Trial01	1643.77	1717.78	578.436	1411.3	2.84175	0.260298	0.267335	O
Ash1	cytoplasm	1.0404	2020-11-16	U2-OS	40X	10.246	1	23	G3	Trial01	1689.38	1852.31	650.918	1610.63	2.59538	0.278134	0.267335	O
Ash1	cytoplasm	0.839943	2020-11-16	U2-OS	40X	10.246	1	23	G3	Trial01	2344.42	2386.39	678.869	2447.26	3.45343	0.224546	0.267335	O
Ash1	cytoplasm	0.710699	2020-11-16	U2-OS	40X	10.246	1	23	G3	Trial01	2539.67	2407.69	595.706	2452.42	4.2633	0.189995	0.267335	O
Ash1	cytoplasm	0.914266	2020-11-16	U2-OS	40X	10.246	1	23	G4	Trial01	3383.24	3511.2	1094.4	3282.51	3.0914	0.244415	0.267335	O
Ash1	cytoplasm	0.958873	2020-11-16	U2-OS	40X	10.246	1	23	G4	Trial01	5366.91	5568.7	1849.98	4601.36	2.90106	0.256341	0.267335	O
Ash1	cytoplasm	0.958873	2020-11-16	U2-OS	40X	10.246	1	23	G4	Trial01	5366.91	5568.7	1849.98	4601.36	2.90106	0.256341	0.267335	O
Ash1	cytoplasm	0.868377	2020-11-16	U2-OS	40X	10.246	1	23	G5	Trial01	2593.96	2644.18	784.242	2553.34	3.3076	0.232148	0.267335	O
Ash1	cytoplasm	0.859981	2020-11-16	U2-OS	40X	10.246	1	23	G5	Trial01	2792.13	2855.96	833.558	2855.63	3.34966	0.229903	0.267335	O
Ash1	cytoplasm	0.834207	2020-11-16	U2-OS	40X	10.246	1	23	G5	Trial01	1858.63	1876.17	533.469	1882.28	3.48404	0.223013	0.267335	O
Ash1	cytoplasm	0.809256	2020-11-16	U2-OS	40X	10.246	1	23	G5	Trial01	2530.94	2516.03	698.711	2504.86	3.62229	0.216343	0.267335	O
Ash1	cytoplasm	0.860518	2020-11-16	U2-OS	40X	10.246	1	23	G5	Trial01	2694.05	2686.96	804.929	2390.43	3.34694	0.230047	0.267335	O
Ash1	cytoplasm	0.970351	2020-11-16	U2-OS	40X	10.246	1	23	G5	Trial01	1707.78	1796.31	598.19	1542.07	2.85492	0.259409	0.267335	O
Ash1	cytoplasm	0.945534	2020-11-16	U2-OS	40X	10.246	1	23	G5	Trial01	1129.28	1199.05	382.017	1150.09	2.95609	0.252775	0.267335	O
Ash1	cytoplasm	0.827768	2020-11-16	U2-OS	40X	10.246	1	23	G6	Trial01	4075.42	4036.51	1158.14	3780.98	3.51892	0.221292	0.267335	O
Ash1	cytoplasm	0.874714	2020-11-16	U2-OS	40X	10.246	1	23	G6	Trial01	4393.91	4466.9	1341.08	4194.98	3.27639	0.233842	0.267335	O
Ash1	cytoplasm	0.898636	2020-11-16	U2-OS	40X	10.246	1	23	G7	Trial01	1516.74	1564.32	479.593	1478.17	3.16256	0.240237	0.267335	O
Ash1	cytoplasm	1.10346	2020-11-16	U2-OS	40X	10.246	1	23	G8	Trial01	1692.97	1916.66	708.388	1636.84	2.38989	0.294995	0.267335	O
Ash1	cytoplasm	0.781078	2020-11-16	U2-OS	40X	10.246	1	23	G9	Trial01	4356	4415.45	1149.63	5037.61	3.78905	0.20881	0.267335	O
Ash1	cytoplasm	0.865517	2020-11-16	U2-OS	40X	10.246	1	23	G9	Trial01	2144.96	2167.89	645.715	2028.12	3.32183	0.231383	0.267335	O
FUS	cytoplasm	2.23455	2021-03-07	U2-OS	40X	10.246	1	12	A1	Trial1	1738.74	1821.04	556.485	1805.38	3.12451	0.242453	0.108502	O
FUS	cytoplasm	2.76677	2021-03-07	U2-OS	40X	10.246	1	12	A1	Trial1	942.247	1072.92	404.205	891.165	2.33111	0.3002	0.108502	O
FUS	cytoplasm	2.15414	2021-03-07	U2-OS	40X	10.246	1	12	A1	Trial1	2623.94	2595.6	800.354	2129.25	3.27847	0.233728	0.108502	O
FUS	cytoplasm	2.14028	2021-03-07	U2-OS	40X	10.246	1	12	A1	Trial1	2222.2	2237.31	672.135	2039	3.30617	0.232225	0.108502	O
FUS	cytoplasm	2.07616	2021-03-07	U2-OS	40X	10.246	1	12	A1	Trial1	6045.58	6027.56	1757.86	5608.13	3.43918	0.225267	0.108502	O
FUS	cytoplasm	2.07616	2021-03-07	U2-OS	40X	10.246	1	12	A1	Trial1	6045.58	6027.56	1757.86	5608.13	3.43918	0.225267	0.108502	O
FUS	cytoplasm	2.90229	2021-03-07	U2-OS	40X	10.246	1	12	A1	Trial1	894.062	1041.14	410.954	822.825	2.17557	0.314904	0.108502	O
FUS	cytoplasm	2.55448	2021-03-07	U2-OS	40X	10.246	1	12	A1	Trial1	1087.65	1184.63	417.052	1005.91	2.60795	0.277166	0.108502	O
FUS	cytoplasm	2.35307	2021-03-07	U2-OS	40X	10.246	1	12	A1	Trial1	1690.26	1758.01	579.498	1487.76	2.91676	0.255313	0.108502	O
FUS	cytoplasm	2.93079	2021-03-07	U2-OS	40X	10.246	1	12	A1	Trial1	829.753	966.588	386.887	736.485	2.14469	0.317996	0.108502	O
FUS	cytoplasm	2.20669	2021-03-07	U2-OS	40X	10.246	1	12	B2	Trial1	4589.25	4790.75	1444.71	4809.18	3.17659	0.23943	0.108502	O
FUS	cytoplasm	2.55658	2021-03-07	U2-OS	40X	10.246	1	12	B2	Trial1	2420.09	2636.07	929.021	2233.69	2.60499	0.277393	0.108502	O
FUS	cytoplasm	2.16146	2021-03-07	U2-OS	40X	10.246	1	12	C1	Trial1	6334.32	6490.91	1940.68	6279.16	3.26398	0.234523	0.108502	O
FUS	cytoplasm	2.30595	2021-03-07	U2-OS	40X	10.246	1	12	C1	Trial1	2710.08	2811.84	904.326	2479.87	2.9968	0.2502	0.108502	O
FUS	cytoplasm	3.05344	2021-03-07	U2-OS	40X	10.246	1	12	C1	Trial1	1708.43	2067.01	846.44	1658.42	2.01837	0.331304	0.108502	O
FUS	cytoplasm	3.16493	2021-03-07	U2-OS	40X	10.246	1	12	D1	Trial1	1108.26	1361.76	579.617	1025.1	1.91205	0.3434	0.108502	O
FUS	cytoplasm	2.02631	2021-03-07	U2-OS	40X	10.246	1	12	D1	Trial1	8501.6	8585.8	2395.91	8863.42	3.54838	0.219858	0.108502	O
FUS	cytoplasm	1.53232	2021-03-07	U2-OS	40X	10.246	1	12	D2	Trial1	6126.56	5545.19	1221.73	5665.19	5.01468	0.16626	0.108502	O
FUS	cytoplasm	2.47764	2021-03-07	U2-OS	40X	10.246	1	12	D2	Trial1	1769.61	1916.58	650.629	1726.61	2.71984	0.268829	0.108502	O
FUS	cytoplasm	1.82454	2021-03-07	U2-OS	40X	10.246	1	12	D2	Trial1	1697.7	1625.51	419.044	1614.1	4.05137	0.197966	0.108502	O
FUS	cytoplasm	3.28761	2021-03-07	U2-OS	40X	10.246	1	12	D2	Trial1	1511.71	1901.91	838.265	1381.24	1.80338	0.356712	0.108502	O
FUS	cytoplasm	2.95535	2021-03-07	U2-OS	40X	10.246	1	12	E1	Trial1	696.505	818.887	328.764	636.711	2.11855	0.320661	0.108502	O
FUS	cytoplasm	2.42172	2021-03-07	U2-OS	40X	10.246	1	12	E2	Trial1	2295.02	2523.96	817.976	2576.96	2.80573	0.262761	0.108502	O
FUS	cytoplasm	2.50702	2021-03-07	U2-OS	40X	10.246	1	12	E2	Trial1	2080.12	2311.49	777.255	2272.49	2.67624	0.272017	0.108502	O
FUS	cytoplasm	2.48943	2021-03-07	U2-OS	40X	10.246	1	12	E2	Trial1	2184.86	2432.11	808.541	2450.51	2.70222	0.270108	0.108502	O
FUS	cytoplasm	2.57748	2021-03-07	U2-OS	40X	10.246	1	12	F1	Trial1	1922.89	2168.95	746.532	2122.56	2.57576	0.279661	0.108502	O
FUS	cytoplasm	2.51748	2021-03-07	U2-OS	40X	10.246	1	12	G1	Trial1	2719.81	3015.68	1022.11	2905.63	2.66098	0.273151	0.108502	O
FUS	cytoplasm	1.80194	2021-03-07	U2-OS	40X	10.246	1	12	G2	Trial1	1844.04	1613.69	448.157	990.485	4.11472	0.195514	0.108502	O
FUS	cytoplasm	2.17155	2021-03-07	U2-OS	40X	10.246	1	12	H1	Trial1	5588.37	5652.81	1722.58	5096.8	3.24418	0.235617	0.108502	O
FUS	cytoplasm	2.03726	2021-03-07	U2-OS	40X	10.246	1	12	H2	Trial1	4819.11	4870.33	1367.53	4992.98	3.52394	0.221046	0.108502	O
FUS	cytoplasm	2.47901	2021-03-08	U2-OS	40X	10.246	1	12	A3	Trial1	3708.61	4130.31	1364.57	4211.46	2.71779	0.268977	0.108502	O
FUS	cytoplasm	2.83944	2021-03-08	U2-OS	40X	10.246	1	12	B3	Trial1	1754.41	2028.81	781.174	1672.64	2.24587	0.308084	0.108502	O
FUS	cytoplasm	2.48007	2021-03-08	U2-OS	40X	10.246	1	12	D3	Trial1	3074.86	3326.16	1132.04	2970.73	2.7162	0.269092	0.108502	O
FUS	cytoplasm	2.64158	2021-03-08	U2-OS	40X	10.246	1	12	D3	Trial1	6699.03	7500.71	2691.47	6625.02	2.48899	0.286616	0.108502	O
FUS	cytoplasm	2.28874	2021-03-08	U2-OS	40X	10.246	1	12	D4	Trial1	1625.44	1702.09	537.006	1597.91	3.02686	0.248332	0.108502	O
FUS	cytoplasm	2.25688	2021-03-08	U2-OS	40X	10.246	1	12	D4	Trial1	2427.89	2518.49	787.326	2338.89	3.08371	0.244875	0.108502	O
FUS	cytoplasm	2.37835	2021-03-08	U2-OS	40X	10.246	1	12	D4	Trial1	2140.94	2267.18	744.637	2041.27	2.87514	0.258055	0.108502	O
FUS	cytoplasm	2.4636	2021-03-08	U2-OS	40X	10.246	1	12	D4	Trial1	1547.87	1669.46	564.7	1496.81	2.74104	0.267305	0.108502	O
FUS	cytoplasm	3.36288	2021-03-08	U2-OS	40X	10.246	1	12	E3	Trial1	444.608	570.371	255.428	417.371	1.74064	0.364879	0.108502	O
FUS	cytoplasm	2.15611	2021-03-08	U2-OS	40X	10.246	1	12	E4	Trial1	1852.3	1876.9	565.664	1734.29	3.27456	0.233942	0.108502	O
FUS	cytoplasm	3.09669	2021-03-08	U2-OS	40X	10.246	1	12	F3	Trial1	2578.22	3188.29	1304.62	2722.16	1.97622	0.335997	0.108502	O
FUS	cytoplasm	2.16643	2021-03-08	U2-OS	40X	10.246	1	12	G3	Trial1	1396.11	1406.35	429.018	1249.43	3.25421	0.235061	0.108502	O
FUS	cytoplasm	2.82756	2021-03-08	U2-OS	40X	10.246	1	12	G4	Trial1	834.062	966.258	369.136	816.155	2.2595	0.306796	0.108502	O
FUS	cytoplasm	2.83096	2021-03-08	U2-OS	40X	10.246	1	12	G4	Trial1	892.454	1029.89	395.665	848.536	2.25558	0.307165	0.108502	O
FUS	cytoplasm	2.48626	2021-03-31	U2-OS	40X	10.246	1	15	A1	Trial2	6416.15	6887.78	2370.25	5878.8	2.70694	0.269764	0.108502	O
FUS	cytoplasm	2.75477	2021-03-31	U2-OS	40X	10.246	1	15	A1	Trial2	5780.51	6804.31	2464.38	6717.16	2.34562	0.298898	0.108502	O
FUS	cytoplasm	2.52562	2021-03-31	U2-OS	40X	10.246	1	15	A1	Trial2	3927.05	4260.45	1482.37	3667.09	2.64917	0.274035	0.108502	O
FUS	cytoplasm	2.74365	2021-03-31	U2-OS	40X	10.246	1	15	A1	Trial2	1026.06	1159.17	434.921	949.691	2.35919	0.297691	0.108502	O
FUS	cytoplasm	3.17493	2021-03-31	U2-OS	40X	10.246	1	15	A1	Trial2	752.031	930.371	395.208	718.876	1.90287	0.344486	0.108502	O
FUS	cytoplasm	2.35206	2021-03-31	U2-OS	40X	10.246	1	15	A2	Trial2	5623.09	5779.4	1926.73	4591.73	2.91846	0.255202	0.108502	O
FUS	cytoplasm	2.75739	2021-03-31	U2-OS	40X	10.246	1	15	A2	Trial2	966.722	1095.07	412.697	894.804	2.34245	0.299182	0.108502	O
FUS	cytoplasm	2.3422	2021-03-31	U2-OS	40X	10.246	1	15	B1	Trial2	1964.87	2071.99	669.472	1900.73	2.93495	0.254133	0.108502	O
FUS	cytoplasm	2.50889	2021-03-31	U2-OS	40X	10.246	1	15	B2	Trial2	1755.55	1892.89	656.646	1609.48	2.67351	0.27222	0.108502	O
FUS	cytoplasm	2.45368	2021-03-31	U2-OS	40X	10.246	1	15	B2	Trial2	1104	1186.62	400.555	1057.6	2.75617	0.266228	0.108502	O
FUS	cytoplasm	2.79694	2021-03-31	U2-OS	40X	10.246	1	15	B3	Trial2	1203.86	1381.23	524.513	1150.9	2.29519	0.303473	0.108502	O
FUS	cytoplasm	2.6887	2021-03-31	U2-OS	40X	10.246	1	15	B3	Trial2	1546.53	1810.25	636.998	1861	2.42783	0.291729	0.108502	O
FUS	cytoplasm	2.3662	2021-03-31	U2-OS	40X	10.246	1	15	B3	Trial2	6117.16	6498.81	2112.99	6019.63	2.89503	0.256737	0.108502	O
FUS	cytoplasm	2.50458	2021-03-31	U2-OS	40X	10.246	1	15	B3	Trial2	7726.66	8447.61	2883.26	7732.73	2.67984	0.271751	0.108502	O
FUS	cytoplasm	2.65758	2021-03-31	U2-OS	40X	10.246	1	15	C1	Trial2	5100.63	5823.84	2066.73	5546.18	2.46797	0.288353	0.108502	O
FUS	cytoplasm	1.9554	2021-03-31	U2-OS	40X	10.246	1	15	C1	Trial2	6236.21	5940.07	1679.41	5028.79	3.71333	0.212164	0.108502	O
FUS	cytoplasm	2.07472	2021-03-31	U2-OS	40X	10.246	1	15	C1	Trial2	5714.31	5681.74	1660.05	5226.88	3.44225	0.225111	0.108502	O
FUS	cytoplasm	2.91382	2021-03-31	U2-OS	40X	10.246	1	15	C1	Trial2	2230.42	2640.02	1031.17	2245.93	2.163	0.316155	0.108502	O
FUS	cytoplasm	2.70904	2021-03-31	U2-OS	40X	10.246	1	15	C2	Trial2	1007.76	1142.75	419.534	995.289	2.4021	0.293936	0.108502	O
FUS	cytoplasm	2.18003	2021-03-31	U2-OS	40X	10.246	1	15	C2	Trial2	2894.49	2986.71	896.779	2925.53	3.22766	0.236538	0.108502	O
FUS	cytoplasm	2.31007	2021-03-31	U2-OS	40X	10.246	1	15	C2	Trial2	1738.83	1832.05	581.61	1730.87	2.98967	0.250647	0.108502	O
FUS	cytoplasm	1.65026	2021-03-31	U2-OS	40X	10.246	1	15	D1	Trial2	5096.41	4656.15	1111.58	4439.31	4.58485	0.179056	0.108502	O
FUS	cytoplasm	2.25943	2021-03-31	U2-OS	40X	10.246	1	15	D3	Trial2	9376.56	9623.04	3045.24	8464.36	3.07909	0.245153	0.108502	O
FUS	cytoplasm	2.06447	2021-03-31	U2-OS	40X	10.246	1	15	E2	Trial2	2870.57	2879.29	828.611	2785.67	3.46431	0.223999	0.108502	O
FUS	cytoplasm	2.34731	2021-03-31	U2-OS	40X	10.246	1	15	E2	Trial2	3151.1	3309.71	1076.79	2962.28	2.92638	0.254688	0.108502	O
FUS	cytoplasm	1.96212	2021-03-31	U2-OS	40X	10.246	1	15	E2	Trial2	4612.41	4461.61	1247.55	4049.88	3.69717	0.212894	0.108502	O
FUS	cytoplasm	2.39735	2021-03-31	U2-OS	40X	10.246	1	15	E2	Trial2	2272.65	2400.12	798.984	2087.56	2.84442	0.260117	0.108502	O
FUS	cytoplasm	2.18585	2021-03-31	U2-OS	40X	10.246	1	15	E3	Trial2	3877.36	3944.88	1205.5	3601.99	3.2164	0.237169	0.108502	O
FUS	cytoplasm	2.28247	2021-03-31	U2-OS	40X	10.246	1	15	F1	Trial2	2854.03	2928.26	939.47	2506.06	3.03792	0.247652	0.108502	O
FUS	cytoplasm	1.87	2021-03-31	U2-OS	40X	10.246	1	15	F1	Trial2	6728.62	6339.12	1712.74	5580.1	3.92858	0.202898	0.108502	O
FUS	cytoplasm	2.24563	2021-03-31	U2-OS	40X	10.246	1	15	F3	Trial2	1636.55	1702.16	527.209	1618.88	3.10417	0.243655	0.108502	O
FUS	cytoplasm	2.31312	2021-03-31	U2-OS	40X	10.246	1	15	F3	Trial2	1580.62	1665.06	529.623	1566.9	2.98442	0.250978	0.108502	O
FUS	cytoplasm	2.56204	2021-03-31	U2-OS	40X	10.246	1	15	G2	Trial2	1572.06	1696.38	605.266	1357.48	2.59731	0.277986	0.108502	O
FUS	cytoplasm	2.31935	2021-03-31	U2-OS	40X	10.246	1	15	G2	Trial2	3043.66	3177.36	1023.52	2845.78	2.97371	0.251654	0.108502	O
FUS	cytoplasm	1.77147	2021-03-31	U2-OS	40X	10.246	1	15	G2	Trial2	5467.53	5182.82	1300.95	5179.38	4.20271	0.192208	0.108502	O
FUS	cytoplasm	2.21767	2021-03-31	U2-OS	40X	10.246	1	15	G3	Trial2	2606.19	2659.16	825.81	2379.35	3.15592	0.240621	0.108502	O
FUS	cytoplasm	2.25747	2021-03-31	U2-OS	40X	10.246	1	15	H3	Trial2	3985.3	4225.38	1292.82	4317.62	3.08263	0.24494	0.108502	O

## Sheet: Fig.4F
idr	sol	sol_conc	delta_E_f	delta_E_f_err
PUMA WT	Sucrose	0	0	0
PUMA WT	Sucrose	0.126183	-0.0158808	0.0074296
PUMA WT	Sucrose	0.252366	-0.0233984	0.00729204
PUMA WT	Sucrose	0.378549	-0.0279168	0.00897678
PUMA WT	Sucrose	0.504732	-0.032322	0.00564665
PUMA WT	Sucrose	0.630915	-0.0303353	0.00570925
PUMA WT	Sucrose	0.757098	-0.0291141	0.00614765
PUMA WT	Ficoll	0	0	0
PUMA WT	Ficoll	0.126183	0.0187964	0.00555721
PUMA WT	Ficoll	0.252366	0.0613341	0.0109779
PUMA WT	Ficoll	0.378549	0.101408	0.0214137
PUMA WT	Ficoll	0.504732	0.142398	0.0265552
PUMA WT	Ficoll	0.630915	0.187845	0.0314537
PUMA WT	Ficoll	0.757098	0.245845	0.0561241
PUMA WT	EG	0	0	0
PUMA WT	EG	0.66335	-0.00186839	0.00681972
PUMA WT	EG	1.3267	0.0071829	0.00589884
PUMA WT	EG	1.99005	0.0127226	0.00559365
PUMA WT	EG	2.6534	0.0169696	0.00624235
PUMA WT	EG	3.31675	0.013188	0.00607137
PUMA WT	EG	3.9801	0.00324852	0.00584579
PUMA WT	PEG400	0	0	0
PUMA WT	PEG400	0.66335	-0.0214136	0.00604746
PUMA WT	PEG400	1.3267	-0.0218779	0.00625896
PUMA WT	PEG400	1.99005	-0.0161422	0.0122876
PUMA WT	PEG400	2.6534	-0.00367351	0.0238224
PUMA WT	PEG400	3.31675	0.00711402	0.0342578
PUMA WT	PEG400	3.9801	0.0154216	0.0457192
PUMA WT	PEG2000	0	0	0
PUMA WT	PEG2000	0.66335	0.00710196	0.00559368
PUMA WT	PEG2000	1.3267	0.0375403	0.0138777
PUMA WT	PEG2000	1.99005	0.11219	0.0472829
PUMA WT	PEG2000	2.6534	0.202221	0.0664412
PUMA WT	PEG2000	3.31675	0.271282	0.0490482
PUMA WT	PEG2000	3.9801	0.304819	0.0366267
PUMA WT	Glycine	0	0	0
PUMA WT	Glycine	0.28777	0.012182	0.00785642
PUMA WT	Glycine	0.57554	0.0359777	0.00693884
PUMA WT	Glycine	0.863309	0.0664464	0.0114572
PUMA WT	Glycine	1.15108	0.100512	0.00913348
PUMA WT	Glycine	1.43885	0.132526	0.0106683
PUMA WT	Glycine	1.72662	0.163385	0.00879887
PUMA WT	Sarcosine	0	0	0
PUMA WT	Sarcosine	0.484848	0.0152849	0.00735396
PUMA WT	Sarcosine	0.969697	0.0502586	0.00883013
PUMA WT	Sarcosine	1.45455	0.0866098	0.0109097
PUMA WT	Sarcosine	1.93939	0.129319	0.00998691
PUMA WT	Sarcosine	2.42424	0.165036	0.00893688
PUMA WT	Sarcosine	2.90909	0.194392	0.00645635
PUMA WT	Urea	0	0	0
PUMA WT	Urea	0.25	-0.0388728	0.00896652
PUMA WT	Urea	0.5	-0.0747653	0.0120891
PUMA WT	Urea	0.75	-0.114883	0.012758
PUMA WT	Urea	1	-0.148336	0.0132907
PUMA WT	Urea	1.25	-0.193083	0.0134986
PUMA WT	Urea	1.5	-0.212948	0.00976444
PUMA WT	GuHCl	0	0	0
PUMA WT	GuHCl	0.25	-0.122317	0.021322
PUMA WT	GuHCl	0.5	-0.226166	0.0132448
PUMA WT	GuHCl	0.75	-0.291551	0.0106768
PUMA WT	GuHCl	1	-0.335835	0.00912344
PUMA WT	GuHCl	1.25	-0.372334	0.0103341
PUMA WT	GuHCl	1.5	-0.397821	0.00675065
PUMA WT	NaCl	0	0	0
PUMA WT	NaCl	0.25	-0.131729	0.0173663
PUMA WT	NaCl	0.5	-0.159999	0.0192066
PUMA WT	NaCl	0.75	-0.160105	0.0161786
PUMA WT	NaCl	1	-0.148421	0.0119552
PUMA WT	NaCl	1.25	-0.13657	0.0101613
PUMA WT	NaCl	1.5	-0.100952	0.00868792
PUMA WT	KCl	0	0	0
PUMA WT	KCl	0.25	-0.126139	0.0174716
PUMA WT	KCl	0.5	-0.143926	0.0176843
PUMA WT	KCl	0.75	-0.128665	0.0168798
PUMA WT	KCl	1	-0.103518	0.016867
PUMA WT	KCl	1.25	-0.0864518	0.0102538
PUMA WT	KCl	1.5	-0.0660521	0.011709
Ash1	Sucrose	0	0	0
Ash1	Sucrose	0.126183	-0.0189192	0.0475101
Ash1	Sucrose	0.252366	-0.0294079	0.043977
Ash1	Sucrose	0.378549	-0.0394951	0.045041
Ash1	Sucrose	0.504732	-0.0498192	0.045026
Ash1	Sucrose	0.630915	-0.0609741	0.0411914
Ash1	Sucrose	0.757098	-0.0534085	0.0463707
Ash1	Ficoll	0	0	0
Ash1	Ficoll	0.126183	0.0286755	0.0487926
Ash1	Ficoll	0.252366	0.0739884	0.0561416
Ash1	Ficoll	0.378549	0.164021	0.0812262
Ash1	Ficoll	0.504732	0.256662	0.0929686
Ash1	Ficoll	0.630915	0.364208	0.0740297
Ash1	Ficoll	0.757098	0.515469	0.0587103
Ash1	EG	0	0	0
Ash1	EG	0.66335	0.00449743	0.0501419
Ash1	EG	1.3267	0.010446	0.0520373
Ash1	EG	1.99005	0.0144321	0.0559999
Ash1	EG	2.6534	0.0150264	0.056167
Ash1	EG	3.31675	0.00888013	0.0557825
Ash1	EG	3.9801	-0.00128562	0.0534078
Ash1	PEG400	0	0	0
Ash1	PEG400	0.66335	0.0186039	0.0550247
Ash1	PEG400	1.3267	0.0530645	0.0640718
Ash1	PEG400	1.99005	0.166317	0.0735367
Ash1	PEG400	2.6534	0.265711	0.0734545
Ash1	PEG400	3.31675	0.345248	0.0699876
Ash1	PEG400	3.9801	0.394203	0.0765473
Ash1	PEG2000	0	0	0
Ash1	PEG2000	0.66335	0.06047	0.0548117
Ash1	PEG2000	1.3267	0.205072	0.08291
Ash1	PEG2000	1.99005	0.377009	0.0783655
Ash1	PEG2000	2.6534	0.4648	0.0664991
Ash1	PEG2000	3.31675	0.512796	0.0593487
Ash1	PEG2000	3.9801	0.53533	0.0515824
Ash1	Glycine	0	0	0
Ash1	Glycine	0.28777	0.00237282	0.053775
Ash1	Glycine	0.57554	0.0137714	0.0488634
Ash1	Glycine	0.863309	0.0300409	0.0545702
Ash1	Glycine	1.15108	0.0624118	0.0555042
Ash1	Glycine	1.43885	0.0937811	0.0587063
Ash1	Glycine	1.72662	0.129273	0.0595891
Ash1	Sarcosine	0	0	0
Ash1	Sarcosine	0.484848	0.0651666	0.0505207
Ash1	Sarcosine	0.969697	0.151254	0.0493026
Ash1	Sarcosine	1.45455	0.239201	0.0511074
Ash1	Sarcosine	1.93939	0.330175	0.0604611
Ash1	Sarcosine	2.42424	0.402135	0.0662059
Ash1	Sarcosine	2.90909	0.475098	0.0646209
Ash1	Urea	0	0	0
Ash1	Urea	0.25	-0.0343688	0.0506807
Ash1	Urea	0.5	-0.0594249	0.0457532
Ash1	Urea	0.75	-0.0905536	0.0455787
Ash1	Urea	1	-0.111289	0.0437426
Ash1	Urea	1.25	-0.142553	0.0465634
Ash1	Urea	1.5	-0.156466	0.0421329
Ash1	GuHCl	0	0	0
Ash1	GuHCl	0.25	-0.145475	0.0453146
Ash1	GuHCl	0.5	-0.203733	0.0407398
Ash1	GuHCl	0.75	-0.235227	0.0393666
Ash1	GuHCl	1	-0.258098	0.0397036
Ash1	GuHCl	1.25	-0.276099	0.038343
Ash1	GuHCl	1.5	-0.293349	0.0394153
Ash1	NaCl	0	0	0
Ash1	NaCl	0.25	-0.158894	0.0529662
Ash1	NaCl	0.5	-0.165564	0.0495512
Ash1	NaCl	0.75	-0.153952	0.0495218
Ash1	NaCl	1	-0.12112	0.051706
Ash1	NaCl	1.25	-0.10493	0.0498937
Ash1	NaCl	1.5	-0.0518141	0.0577337
Ash1	KCl	0	0	0
Ash1	KCl	0.25	-0.128693	0.0507693
Ash1	KCl	0.5	-0.123903	0.0521895
Ash1	KCl	0.75	-0.103097	0.0540308
Ash1	KCl	1	-0.0703072	0.0534305
Ash1	KCl	1.25	-0.0454308	0.0558578
Ash1	KCl	1.5	-0.016701	0.0594626
E1A	Sucrose	0	0	0
E1A	Sucrose	0.126183	-0.00214773	0.0139712
E1A	Sucrose	0.252366	-0.010258	0.0166657
E1A	Sucrose	0.378549	-0.0152505	0.0154163
E1A	Sucrose	0.504732	-0.0209945	0.0156003
E1A	Sucrose	0.630915	-0.0205856	0.017696
E1A	Sucrose	0.757098	-0.0177105	0.0190069
E1A	Ficoll	0	0	0
E1A	Ficoll	0.126183	0.0225961	0.0124682
E1A	Ficoll	0.252366	0.0531948	0.0119641
E1A	Ficoll	0.378549	0.0782317	0.0126388
E1A	Ficoll	0.504732	0.105547	0.015023
E1A	Ficoll	0.630915	0.14084	0.014858
E1A	Ficoll	0.757098	0.16412	0.0225236
E1A	EG	0	0	0
E1A	EG	0.66335	0.00361375	0.014317
E1A	EG	1.3267	0.00919503	0.0138387
E1A	EG	1.99005	0.00927148	0.0122179
E1A	EG	2.6534	0.0059812	0.0127156
E1A	EG	3.31675	-0.00100899	0.0140906
E1A	EG	3.9801	-0.0154241	0.0144784
E1A	PEG400	0	0	0
E1A	PEG400	0.66335	1.96895e-05	0.0135673
E1A	PEG400	1.3267	0.00192972	0.0145584
E1A	PEG400	1.99005	0.00427541	0.0129951
E1A	PEG400	2.6534	0.00317848	0.0140576
E1A	PEG400	3.31675	0.00147933	0.0136544
E1A	PEG400	3.9801	-0.00332982	0.0142946
E1A	PEG2000	0	0	0
E1A	PEG2000	0.66335	0.0144632	0.0126849
E1A	PEG2000	1.3267	0.0350072	0.0125904
E1A	PEG2000	1.99005	0.0523528	0.0119926
E1A	PEG2000	2.6534	0.0732522	0.0120847
E1A	PEG2000	3.31675	0.109007	0.0196387
E1A	PEG2000	3.9801	0.141535	0.0219104
E1A	Glycine	0	0	0
E1A	Glycine	0.28777	0.000493708	0.0191546
E1A	Glycine	0.57554	0.018212	0.0209995
E1A	Glycine	0.863309	0.0314387	0.0190618
E1A	Glycine	1.15108	0.0567228	0.0182982
E1A	Glycine	1.43885	0.0760062	0.0173934
E1A	Glycine	1.72662	0.0972422	0.0179556
E1A	Sarcosine	0	0	0
E1A	Sarcosine	0.484848	0.00585969	0.0190212
E1A	Sarcosine	0.969697	0.0238451	0.0179013
E1A	Sarcosine	1.45455	0.0419703	0.0184899
E1A	Sarcosine	1.93939	0.0642978	0.0164283
E1A	Sarcosine	2.42424	0.0861716	0.0166857
E1A	Sarcosine	2.90909	0.104568	0.0135849
E1A	Urea	0	0	0
E1A	Urea	0.25	-0.0206191	0.0180149
E1A	Urea	0.5	-0.0455029	0.0178188
E1A	Urea	0.75	-0.071436	0.0161031
E1A	Urea	1	-0.089539	0.0190473
E1A	Urea	1.25	-0.116513	0.0154339
E1A	Urea	1.5	-0.13233	0.0234739
E1A	GuHCl	0	0	0
E1A	GuHCl	0.25	-0.0864678	0.0180589
E1A	GuHCl	0.5	-0.14511	0.0153028
E1A	GuHCl	0.75	-0.194244	0.0137735
E1A	GuHCl	1	-0.239943	0.0129565
E1A	GuHCl	1.25	-0.279275	0.014305
E1A	GuHCl	1.5	-0.311713	0.0176953
E1A	NaCl	0	0	0
E1A	NaCl	0.25	-0.107366	0.00957913
E1A	NaCl	0.5	-0.148145	0.0100757
E1A	NaCl	0.75	-0.160698	0.00957915
E1A	NaCl	1	-0.158723	0.00813605
E1A	NaCl	1.25	-0.162611	0.00784947
E1A	NaCl	1.5	-0.138518	0.00788059
E1A	KCl	0	0	0
E1A	KCl	0.25	-0.10126	0.00837845
E1A	KCl	0.5	-0.126481	0.00991303
E1A	KCl	0.75	-0.132062	0.00893918
E1A	KCl	1	-0.129706	0.00835649
E1A	KCl	1.25	-0.1287	0.00969656
E1A	KCl	1.5	-0.119787	0.00867313
FUS	Sucrose	0	0	0
FUS	Sucrose	0.126183	-0.0357303	0.00408293
FUS	Sucrose	0.252366	-0.0467308	0.011667
FUS	Sucrose	0.378549	-0.0601438	0.00403707
FUS	Sucrose	0.504732	-0.0657554	0.00701944
FUS	Sucrose	0.630915	-0.0727267	0.0106556
FUS	Sucrose	0.757098	-0.0845523	0.013327
FUS	Ficoll	0	0	0
FUS	Ficoll	0.126183	0.0118564	0.00773438
FUS	Ficoll	0.252366	0.0568219	0.00436683
FUS	Ficoll	0.378549	0.097562	0.00418015
FUS	Ficoll	0.504732	0.165674	0.0179081
FUS	Ficoll	0.630915	0.251829	0.00707893
FUS	Ficoll	0.757098	0.401622	0.0106317
FUS	EG	0	0	0
FUS	EG	0.66335	-0.0308969	0.00439582
FUS	EG	1.3267	-0.0360016	0.00414049
FUS	EG	1.99005	-0.0412537	0.00409546
FUS	EG	2.6534	-0.048112	0.004692
FUS	EG	3.31675	-0.061433	0.00450787
FUS	EG	3.9801	-0.0754976	0.00446301
FUS	PEG400	0	0	0
FUS	PEG400	0.66335	-0.0442846	0.00772463
FUS	PEG400	1.3267	-0.0604706	0.0102636
FUS	PEG400	1.99005	-0.0733165	0.0116682
FUS	PEG400	2.6534	-0.0835329	0.0119324
FUS	PEG400	3.31675	-0.0957841	0.0119824
FUS	PEG400	3.9801	-0.110914	0.0106083
FUS	PEG2000	0	0	0
FUS	PEG2000	0.66335	-0.011136	0.00402797
FUS	PEG2000	1.3267	0.0132932	0.00693835
FUS	PEG2000	1.99005	0.0318068	0.0126603
FUS	PEG2000	2.6534	0.0463557	0.0105904
FUS	PEG2000	3.31675	0.0776046	0.0141658
FUS	PEG2000	3.9801	0.139609	0.0215387
FUS	Glycine	0	0	0
FUS	Glycine	0.28777	-0.00331901	0.0124457
FUS	Glycine	0.57554	0.0236433	0.00528024
FUS	Glycine	0.863309	0.0567591	0.00406496
FUS	Glycine	1.15108	0.0984592	0.00434312
FUS	Glycine	1.43885	0.14038	0.00458894
FUS	Glycine	1.72662	0.189053	0.00407697
FUS	Sarcosine	0	0	0
FUS	Sarcosine	0.484848	0.00928282	0.00525713
FUS	Sarcosine	0.969697	0.0547466	0.00416132
FUS	Sarcosine	1.45455	0.105408	0.00411537
FUS	Sarcosine	1.93939	0.173836	0.0101759
FUS	Sarcosine	2.42424	0.233487	0.00421854
FUS	Sarcosine	2.90909	0.27894	0.0167143
FUS	Urea	0	0	0
FUS	Urea	0.25	-0.0658318	0.00695967
FUS	Urea	0.5	-0.108759	0.00455245
FUS	Urea	0.75	-0.135796	0.00541456
FUS	Urea	1	-0.171447	0.0040262
FUS	Urea	1.25	-0.198117	0.00412398
FUS	Urea	1.5	-0.21723	0.00440256
FUS	GuHCl	0	0	0
FUS	GuHCl	0.25	-0.112127	0.00832115
FUS	GuHCl	0.5	-0.171203	0.00619879
FUS	GuHCl	0.75	-0.216678	0.00522446
FUS	GuHCl	1	-0.253261	0.00428375
FUS	GuHCl	1.25	-0.276466	0.00402335
FUS	GuHCl	1.5	-0.291289	0.00403247
FUS	NaCl	0	0	0
FUS	NaCl	0.25	-0.112306	0.0189795
FUS	NaCl	0.5	-0.106293	0.0227275
FUS	NaCl	0.75	-0.0827311	0.0204271
FUS	NaCl	1	-0.060732	0.0197513
FUS	NaCl	1.25	-0.0369272	0.0198065
FUS	NaCl	1.5	0.0192847	0.0188773
FUS	KCl	0	0	0
FUS	KCl	0.25	-0.118082	0.0191126
FUS	KCl	0.5	-0.110169	0.0192128
FUS	KCl	0.75	-0.073798	0.0188027
FUS	KCl	1	-0.031578	0.0247192
FUS	KCl	1.25	-0.0272579	0.0191613
FUS	KCl	1.5	0.017319	0.021095
p53	Sucrose	0	0	0
p53	Sucrose	0.126183	-0.0135984	0.00932522
p53	Sucrose	0.252366	-0.0245295	0.00772208
p53	Sucrose	0.378549	-0.0349218	0.00865211
p53	Sucrose	0.504732	-0.0396135	0.0090511
p53	Sucrose	0.630915	-0.0311165	0.0116154
p53	Sucrose	0.757098	-0.0271842	0.0118902
p53	Ficoll	0	0	0
p53	Ficoll	0.126183	0.0283122	0.00944754
p53	Ficoll	0.252366	0.0690046	0.0118861
p53	Ficoll	0.378549	0.101445	0.0147223
p53	Ficoll	0.504732	0.137897	0.0191168
p53	Ficoll	0.630915	0.174022	0.0231399
p53	Ficoll	0.757098	0.208669	0.0285222
p53	EG	0	0	0
p53	EG	0.66335	-0.00143741	0.010584
p53	EG	1.3267	0.00239079	0.00943284
p53	EG	1.99005	-0.00171409	0.00823543
p53	EG	2.6534	0.000573494	0.00871658
p53	EG	3.31675	-0.00651964	0.00859895
p53	EG	3.9801	-0.0131329	0.00857245
p53	PEG400	0	0	0
p53	PEG400	0.66335	-0.0210253	0.00818564
p53	PEG400	1.3267	-0.0239296	0.00773702
p53	PEG400	1.99005	-0.0259302	0.00756748
p53	PEG400	2.6534	-0.0233851	0.00722348
p53	PEG400	3.31675	-0.0215122	0.00742316
p53	PEG400	3.9801	-0.0168346	0.00663175
p53	PEG2000	0	0	0
p53	PEG2000	0.66335	0.0144848	0.00804442
p53	PEG2000	1.3267	0.0380297	0.00784857
p53	PEG2000	1.99005	0.059364	0.00862284
p53	PEG2000	2.6534	0.0817491	0.00879851
p53	PEG2000	3.31675	0.103488	0.00926314
p53	PEG2000	3.9801	0.123685	0.00780214
p53	Glycine	0	0	0
p53	Glycine	0.28777	0.0342618	0.00786915
p53	Glycine	0.57554	0.0561502	0.00673344
p53	Glycine	0.863309	0.0940626	0.00836651
p53	Glycine	1.15108	0.13804	0.00672244
p53	Glycine	1.43885	0.195593	0.00674639
p53	Glycine	1.72662	0.224583	0.00792495
p53	Sarcosine	0	0	0
p53	Sarcosine	0.484848	0.0455622	0.00740853
p53	Sarcosine	0.969697	0.0979745	0.00749011
p53	Sarcosine	1.45455	0.150746	0.00771538
p53	Sarcosine	1.93939	0.211304	0.0089419
p53	Sarcosine	2.42424	0.257201	0.00803089
p53	Sarcosine	2.90909	0.285482	0.0119864
p53	Urea	0	0	0
p53	Urea	0.25	-0.0279065	0.0084442
p53	Urea	0.5	-0.0687117	0.00758235
p53	Urea	0.75	-0.0993309	0.00702636
p53	Urea	1	-0.12536	0.00805125
p53	Urea	1.25	-0.146997	0.00946751
p53	Urea	1.5	-0.165012	0.00709457
p53	GuHCl	0	0	0
p53	GuHCl	0.25	-0.0251618	0.00683414
p53	GuHCl	0.5	-0.0669296	0.00699953
p53	GuHCl	0.75	-0.11567	0.00763013
p53	GuHCl	1	-0.144183	0.00674118
p53	GuHCl	1.25	-0.171251	0.00700063
p53	GuHCl	1.5	-0.1916	0.00804345
p53	NaCl	0	0	0
p53	NaCl	0.25	-0.0576621	0.00304809
p53	NaCl	0.5	-0.0621748	0.0038533
p53	NaCl	0.75	-0.0371218	0.0033544
p53	NaCl	1	-0.00956606	0.00336454
p53	NaCl	1.25	0.0200446	0.00704241
p53	NaCl	1.5	0.0675853	0.0133204
p53	KCl	0	0	0
p53	KCl	0.25	-0.0540555	0.00439215
p53	KCl	0.5	-0.0480554	0.00295072
p53	KCl	0.75	-0.0164238	0.00414938
p53	KCl	1	0.0155442	0.00671558
p53	KCl	1.25	0.0421042	0.00343255
p53	KCl	1.5	0.0732204	0.00359077
