# Supplementary material for: Structural biases in disordered proteins are prevalent in the cell
Source: Nat Struct Mol Biol. 2024 Jan 4;31(2):283–92. doi: 10.1038/s41594-023-01148-8 (PMC10873198; doi:10.1038/s41594-023-01148-8)
Supplement: Supplementary file 11 — Source data for Fig. 5. [file 41594_2023_1148_MOESM11_ESM.xlsx]

## Sheet: Fig.5B
category	idr	E_f
Flipped	PUMA	0.508203
Flipped	PUMA	0.508237
Flipped	PUMA	0.508611
Flipped	PUMA	0.50805
Flipped	PUMA	0.509662
Flipped	PUMA	0.510348
Flipped	PUMA	0.509235
Flipped	PUMA	0.509011
Flipped	PUMA	0.509673
Flipped	PUMA	0.509974
Flipped	PUMA	0.508887
Flipped	PUMA	0.508986
Flipped	p53	0.382639
Flipped	p53	0.38258
Flipped	p53	0.382277
Flipped	p53	0.385185
Flipped	p53	0.385675
Flipped	p53	0.383406
Flipped	p53	0.383753
Flipped	p53	0.38382
Flipped	p53	0.384913
Flipped	p53	0.385144
Flipped	p53	0.382171
Flipped	p53	0.38258
Flipped	E1A	0.575866
Flipped	E1A	0.577192
Flipped	E1A	0.574641
Flipped	E1A	0.575591
Flipped	E1A	0.577148
Flipped	E1A	0.57675
Flipped	E1A	0.578829
Flipped	E1A	0.577727
Flipped	E1A	0.579652
Flipped	E1A	0.577181
Flipped	E1A	0.576661
Flipped	E1A	0.576731
Flipped	Ash1	0.438566
Flipped	Ash1	0.433872
Flipped	Ash1	0.442337
Flipped	Ash1	0.435308
Flipped	Ash1	0.434976
Flipped	Ash1	0.438632
Flipped	Ash1	0.437635
Flipped	Ash1	0.4363
Flipped	Ash1	0.43763
Flipped	Ash1	0.436318
Flipped	Ash1	0.437273
Flipped	Ash1	0.438027
Original	PUMA	0.648749
Original	PUMA	0.649964
Original	PUMA	0.646567
Original	PUMA	0.648629
Original	PUMA	0.64908
Original	PUMA	0.653146
Original	PUMA	0.654893
Original	PUMA	0.65422
Original	PUMA	0.657997
Original	PUMA	0.660707
Original	PUMA	0.661815
Original	PUMA	0.65911
Original	PUMA	0.64639
Original	PUMA	0.64663
Original	PUMA	0.645296
Original	PUMA	0.645755
Original	PUMA	0.646415
Original	PUMA	0.64628
Original	PUMA	0.643105
Original	PUMA	0.64391
Original	PUMA	0.641168
Original	PUMA	0.64748
Original	PUMA	0.64906
Original	PUMA	0.652512
Original	p53	0.396469
Original	p53	0.393109
Original	p53	0.393031
Original	p53	0.399753
Original	p53	0.397263
Original	p53	0.400844
Original	p53	0.393745
Original	p53	0.3923
Original	p53	0.396192
Original	p53	0.38339
Original	p53	0.392025
Original	p53	0.392804
Original	p53	0.383057
Original	p53	0.390121
Original	p53	0.381521
Original	p53	0.387691
Original	p53	0.393478
Original	p53	0.383962
Original	p53	0.399821
Original	p53	0.384715
Original	p53	0.382463
Original	p53	0.380096
Original	p53	0.388986
Original	p53	0.377259
Original	E1A	0.75916
Original	E1A	0.77034
Original	E1A	0.762464
Original	E1A	0.762827
Original	E1A	0.76125
Original	E1A	0.769248
Original	E1A	0.777501
Original	E1A	0.781725
Original	E1A	0.781158
Original	E1A	0.778703
Original	E1A	0.778992
Original	E1A	0.78386
Original	E1A	0.74925
Original	E1A	0.7502
Original	E1A	0.753713
Original	E1A	0.752074
Original	E1A	0.752521
Original	E1A	0.753732
Original	E1A	0.774607
Original	E1A	0.778112
Original	E1A	0.775612
Original	E1A	0.781664
Original	E1A	0.777117
Original	E1A	0.782807
Original	Ash1	0.380648
Original	Ash1	0.382076
Original	Ash1	0.382622
Original	Ash1	0.380476
Original	Ash1	0.381663
Original	Ash1	0.383248
Original	Ash1	0.448471
Original	Ash1	0.449743
Original	Ash1	0.440925
Original	Ash1	0.452607
Original	Ash1	0.443702
Original	Ash1	0.456496
Original	Ash1	0.377556
Original	Ash1	0.38599
Original	Ash1	0.380869
Original	Ash1	0.381812
Original	Ash1	0.3822
Original	Ash1	0.384969
Original	Ash1	0.456783
Original	Ash1	0.459385
Original	Ash1	0.459393
Original	Ash1	0.46423
Original	Ash1	0.453373
Original	Ash1	0.456557
Flipped	GS16	0.593458
Flipped	GS16	0.593428
Flipped	GS16	0.592679
Flipped	GS16	0.593322
Flipped	GS16	0.593027
Flipped	GS16	0.593507
Flipped	GS16	0.589533
Flipped	GS16	0.589432
Flipped	GS16	0.591945
Flipped	GS16	0.585138
Flipped	GS16	0.590938
Flipped	GS16	0.591184
Original	GS16	0.460849
Original	GS16	0.460794
Original	GS16	0.464356
Original	GS16	0.471041
Original	GS16	0.481085
Original	GS16	0.499903
Original	GS16	0.469407
Original	GS16	0.466352
Original	GS16	0.470548
Original	GS16	0.469153
Original	GS16	0.472406
Original	GS16	0.470224
Original	GS16	0.488129
Original	GS16	0.489614
Original	GS16	0.491114
Original	GS16	0.490893
Original	GS16	0.490106
Original	GS16	0.491599
Original	GS16	0.485729
Original	GS16	0.484888
Original	GS16	0.483359
Original	GS16	0.484068
Original	GS16	0.478005
Original	GS16	0.482715
